# Supplementary material for: Multi-omic underpinnings of epigenetic aging and human longevity
Source: Nat Commun. 2023 Apr 19;14:2236. doi: 10.1038/s41467-023-37729-w (PMC10115892; doi:10.1038/s41467-023-37729-w)
Supplement: Supplementary file 4 — Supplementary Data 1-47 [file 41467_2023_37729_MOESM4_ESM.xlsx]

## Sheet: Table of Contents
Multi-omic underpinnings of epigenetic aging and human longevity
Lucas A. Mavromatis*, ScB; Daniel B. Rosoff*, AB/ScB; Andrew S. Bell, BA; Jeesun Jung, PhD; Josephin Wagner, MD, MSc; Falk W. Lohoff, MD. *These authors contributed equally
Supplementary Data
Table of Contents
Supplementary Data 1: Intrinsic Epigenetic Age Acceleration TWAS Unique Results (TWAS-significant genes shown in bold)
Supplementary Data 2: HannumAge TWAS Unique Results (TWAS-significant genes shown in bold)
Supplementary Data 3: GrimAge TWAS Unique Results (TWAS-significant genes shown in bold)
Supplementary Data 4: PhenoAge TWAS Unique Results (TWAS-significant genes shown in bold)
Supplementary Data 5: Multivariate Longevity TWAS Unique Results (TWAS-significant genes shown in bold)
Supplementary Data 6: Conditonal Analyses Results--Conditionally Significant Features
Supplementary Data 7: FOCUS Fine-Mapping Results; Putative Causal Features (Posterior Inclusion Probability > 0.5)
Supplementary Data 8. GO Biological Process (2021) Functional Predictions
Supplementary Data 9. GO Cellular Component (2021) Functional Predictions
Supplementary Data 10. GO Molecular Function (2021) Functional Predictions
Supplementary Data 11. Overlap of gene function analyses for TWAS high confidence genes
Supplementary Data 12: Drug Target Mendelian Randomization SNP Instrument Data
Supplementary Data 13: IEAA Drug Target Mendelian Randomization
Supplementary Data 14: HannumAge Drug Target Mendelian Randomization
Supplementary Data 15: GrimAge Drug Target Mendelian Randomization
Supplementary Data 16: PhenoAge Drug Target Mendelian Randomization
Supplementary Data 17: Multivariate Longevity Drug Target Mendelian Randomization
Supplementary Data 18: IEAA Phenome-Wide Association Studies of Top Drug-Target MR Genes (FinnGen Release 5)
Supplementary Data 19: HannumAge Phenome-Wide Association Studies of Top Drug-Target MR Genes (FinnGen Release 5)
Supplementary Data 20: GrimAge Phenome-Wide Association Studies of Top Drug-Target MR Genes (FinnGen Release 5)
Supplementary Data 21: PhenoAge Phenome-Wide Association Studies of Top Drug-Target MR Genes (FinnGen Release 5)
Supplementary Data 22: Multivariate Longevity Phenome-Wide Association Studies of Top Drug-Target MR Genes (FinnGen Release 5)
Supplementary Data 23: Metabolite Exposures (Metabolome-Wide Mendelian Randomization Analysis) (UK Biobank/Nightingale Health)
Supplementary Data 24: Metabolome-wide Mendelian Randomization SNP Instrument Data
Supplementary Data 25: Metabolome-Wide Mendelian Randomization Analysis on IEAA
Supplementary Data 26: Metabolome-Wide Mendelian Randomization Analysis on PhenoAge
Supplementary Data 27: Metabolome-Wide Mendelian Randomization Analysis on HannumAge
Supplementary Data 28: Metabolome-Wide Mendelian Randomization Analysis on GrimAge
Supplementary Data 29: Metabolome-Wide Mendelian Randomization Analysis on Multivariate Longevity
Supplementary Data 30: IEAA Cell-Type Enrichment Analyses (CELLECT-MAGMA and CELLECT-LDSC, Tabula Muris data)
Supplementary Data 31: HannumAge Cell-Type Enrichment Analyses (CELLECT-MAGMA and CELLECT-LDSC, Tabula Muris data)
Supplementary Data 32: GrimAge Cell-Type Enrichment Analyses (CELLECT-MAGMA and CELLECT-LDSC, Tabula Muris data)
Supplementary Data 33: PhenoAge Cell-Type Enrichment Analyses (CELLECT-MAGMA and CELLECT-LDSC, Tabula Muris data)
Supplementary Data 34: Multivariate Longevity Cell-Type Enrichment Analyses (CELLECT-MAGMA and CELLECT-LDSC, Tabula Muris data)
Supplementary Data 35: Immune Trait Exposures (Immune System-Wide Mendelian Randomization Analysis)
Supplementary Data 36: Immune Trait Mendelian Randomization SNP Instrument Data
Supplementary Data 37: Immune System-Wide Mendelian Randomization Analysis on Multivariate Longevity
Supplementary Data 38: Immune System-Wide Mendelian Randomization Analysis on IEAA
Supplementary Data 39: Immune System-Wide Mendelian Randomization Analysis on HannumAge
Supplementary Data 40: Immune System-Wide Mendelian Randomization Analysis on GrimAge
Supplementary Data 41: Immune System-Wide Mendelian Randomization Analysis on PhenoAge
Supplementary Data 42: Aging Traits Mendelian Randomization SNP Instrument Data
Supplementary Data 43: Mendelian Randomization Analysis of IEAA on Immune System Traits
Supplementary Data 44: Mendelian Randomization Analysis of HannumAge on Immune System Traits
Supplementary Data 45: Mendelian Randomization Analysis of GrimAge on Immune System Traits
Supplementary Data 46: Mendelian Randomization Analysis of PhenoAge on Immune System Traits
Supplementary Data 47: Mendelian Randomization Analysis of Multivariate Longevity on Immune System Traits

## Sheet: Supplementary Data 1
Supplementary Data 1: Intrinsic Epigenetic Age Acceleration TWAS Unique Results (TWAS-significant genes shown in bold)
Gene	Gene name	Chromosome	Start position	End position	TWAS Z-score	TWAS P-val	Best GWAS SNP ID	Best GWAS SNP Z-score	Permutation test P-val	COLOC.PP0	COLOC.PP1	COLOC.PP2	COLOC.PP3	COLOC.PP4
ENSG00000137364	TPMT	6	18128542	18155305	-11.2	6.86e-29	rs1142345	-15.31	0.00259	0	0	0	0.993	0.007
ENSG00000187566	NHLRC1	6	18120718	18122851	-9.68	3.57e-22	rs1142345	-15.31	0.013143	0	0	0	0.021	0.979
ENSG00000242553	NA	21	38593720	38610045	-7.88008	3.27e-15	rs2277784	8.05	0.01286	0	0	0.031	0.009	0.961
ENSG00000229320	KRT8P12	3	160283235	160287036	-7.044	1.87e-12	rs7627756	-7.18	0.000592	0	0	0	0.043	0.957
ENSG00000186432	KPNA4	3	160212783	160283376	-6.97963	2.96e-12	rs7627756	-7.18	0.000646	0	0	0	0.029	0.971
ENSG00000213186	TRIM59	3	160150233	160203561	-6.7513	1.47e-11	rs7627756	-7.18	0.002354	0	0	0	0.059	0.941
ENSG00000149115	TNKS1BP1	11	57067112	57092426	6.63235	3.3e-11	rs10732882	-7.56	0.00294	0	0	0	0.198	0.802
ENSG00000174574	AKIRIN1	1	39456895	39471731	6.46778	9.95e-11	rs11205525	-5.744	0.00014	0	0	0	0.003	0.997
ENSG00000165097	KDM1B	6	18155560	18224084	6.28174	3.35e-10	rs1142345	-15.31	0.045283	0	0	0.031	0.956	0.013
ENSG00000113810	SMC4	3	160117062	160152750	6.20308	5.54e-10	rs7627756	-7.18	0.023166	0	0	0	0.041	0.959
ENSG00000224186	C5orf66	5	134368970	134691744	6.09493	1.09e-09	rs7705463	5.06	2e-05	0.004	0.004	0.012	0.012	0.969
ENSG00000117335	CD46	1	207925402	207968858	-5.8	6.53e-09	rs882198	-7.107	0.02034	0	0	0	0.491	0.509
ENSG00000260329	NA	12	107347807	107349275	5.78915	7.07e-09	rs10735418	-6.09	0.0035	0	0	0	0.008	0.992
ENSG00000159267	HLCS	21	38123189	38362536	-5.75363	8.73e-09	rs2277784	8.05	0.01556	0	0	0	0.66	0.34
ENSG00000151135	TMEM263	12	107349497	107372556	5.64516	1.65e-08	rs10735418	-6.09	0.003714	0	0	0.004	0.047	0.949
ENSG00000168653	NDUFS5	1	39491990	39500308	5.59	2.3e-08	rs11205525	-5.744	0.00123	0	0.001	0	0.062	0.938
ENSG00000213593	TMX2	11	57480072	57508445	5.48331	4.17e-08	rs10732882	-7.56	0.02553	0	0	0.468	0.237	0.296
ENSG00000260572	NA	3	160471216	160472930	5.26599	1.39e-07	rs7627756	-7.18	0.054545	0	0	0.001	0.036	0.963
ENSG00000149308	NPAT	11	108027942	108093369	5.26193	1.43e-07	rs4754298	-5.31	0.00546	0	0.001	0	0.049	0.95
ENSG00000186907	RTN4RL2	11	57228022	57245007	-5.09601	3.47e-07	rs10732882	-7.56	0.02985	0	0	0.179	0.661	0.16
ENSG00000156587	UBE2L6	11	57319129	57335757	5.09398	3.51e-07	rs10732882	-7.56	0.06383	0	0	0.186	0.164	0.65
ENSG00000183307	TMEM121B	22	17597189	17602257	4.96739	6.79e-07	rs5746996	6.42	0.00231	0	0	0	0	1
ENSG00000149311	ATM	11	108093211	108239829	4.96601	6.83e-07	rs4754298	-5.31	0.0186	0	0.001	0	0.055	0.944
ENSG00000166266	CUL5	11	107879459	107978503	-4.96153	6.99e-07	rs4754298	-5.31	0.00726	0.001	0.001	0.048	0.05	0.9
ENSG00000163902	RPN1	3	128338817	128399918	4.95251	7.33e-07	rs17255991	6.38	0.08108	0	0	0	0.638	0.361
ENSG00000106635	BCL7B	7	72950686	72972332	4.94746	7.52e-07	rs799217	4.47	0.000835	0	0.018	0	0.003	0.978
ENSG00000074201	CLNS1A	11	77225981	77348850	-4.94725	7.53e-07	rs7109527	-4.38	0.00297	0	0.038	0	0.031	0.931
ENSG00000149136	SSRP1	11	57093459	57103351	4.91297	8.97e-07	rs10732882	-7.56	0.08054	0	0	0.003	0.98	0.017
ENSG00000203709	NA	1	207974863	208042495	-4.701	2.59e-06	rs882198	-7.107	0.076433	NA	NA	NA	NA	NA
ENSG00000255769	NA	15	82765134	82798350	-4.67218	2.98e-06	rs1145170	3.68	0.00016	NA	NA	NA	NA	NA
ENSG00000197872	CYRIA	2	16730727	16847599	4.64454	3.41e-06	rs4240228	-7.63	0.05742	NA	NA	NA	NA	NA
ENSG00000068885	IFT80	3	159974774	160117668	-4.62086	3.82e-06	rs7627756	-7.18	0.155844	NA	NA	NA	NA	NA
ENSG00000120832	MTERF2	12	107371069	107380944	4.51968	6.19e-06	rs10735418	-6.09	0.03499	NA	NA	NA	NA	NA
ENSG00000104043	ATP8B4	15	50150435	50475014	-4.4163	1e-05	rs12903325	6.21	0.00321	NA	NA	NA	NA	NA
ENSG00000126803	HSPA2	14	65002623	65009955	4.41018	1.03e-05	rs11849394	3.88	0.000241	NA	NA	NA	NA	NA
ENSG00000071462	BUD23	7	73097355	73119491	-4.40788	1.04e-05	rs799217	4.47	0.00628	NA	NA	NA	NA	NA
ENSG00000103047	TANGO6	16	68877507	69119083	4.40748	1.05e-05	rs7202333	4.86	0.016736	NA	NA	NA	NA	NA
ENSG00000204619	PPP1R11	6	30034486	30038110	-4.38031	1.19e-05	rs1362126	4.69	0.0916	NA	NA	NA	NA	NA
ENSG00000188404	SELL	1	169659808	169680839	4.36	1.29e-05	rs10800463	8.6	0.02721	NA	NA	NA	NA	NA
ENSG00000198740	ZNF652	17	47366568	47439835	4.31999	1.56e-05	rs12940887	-5.16	0.004443	NA	NA	NA	NA	NA
ENSG00000140030	GPR65	14	88471468	88478419	4.26967	1.96e-05	rs10483988	-3.88	0.000796	NA	NA	NA	NA	NA
ENSG00000204642	HLA-F	6	29690552	29706305	4.24837	2.15e-05	rs1362126	4.69	0.0558	NA	NA	NA	NA	NA
ENSG00000166323	C11orf65	11	108179246	108338258	-4.22417	2.4e-05	rs4754298	-5.31	0.125	NA	NA	NA	NA	NA
ENSG00000250479	CHCHD10	22	24108021	24110630	4.21778	2.47e-05	rs2070457	-4.74	0.000442	NA	NA	NA	NA	NA
ENSG00000009954	BAZ1B	7	72854728	72936608	-4.20105	2.66e-05	rs799217	4.47	0.00905	NA	NA	NA	NA	NA
ENSG00000248161	NA	4	103339759	103371167	-4.19001	2.79e-05	rs223482	-3.82	0.00275	NA	NA	NA	NA	NA
ENSG00000204622	HLA-J	6	29974360	29977733	-4.18714	2.82e-05	rs1362126	4.69	0.019	NA	NA	NA	NA	NA
ENSG00000227376	NA	11	77445520	77446071	-4.08206	4.46e-05	rs7109527	-4.38	0.05405	NA	NA	NA	NA	NA
ENSG00000198561	CTNND1	11	57520715	57587018	4.06702	4.76e-05	rs10732882	-7.56	0.04762	NA	NA	NA	NA	NA
ENSG00000230795	HLA-K	6	29894236	29897009	-4.06734	4.76e-05	rs1362126	4.69	0.0328	NA	NA	NA	NA	NA
ENSG00000140598	EFL1	15	82422571	82555104	4.06464	4.81e-05	rs12915334	-4.37	0.0031	NA	NA	NA	NA	NA
ENSG00000147854	UHRF2	9	6413151	6507054	4.02666	5.66e-05	rs13284032	5.18	0.00924	NA	NA	NA	NA	NA
ENSG00000273018	FAM106A	17	18414535	18455019	4.00255	6.27e-05	rs854802	-3.86	0.00975	NA	NA	NA	NA	NA
ENSG00000178301	AQP11	11	77300436	77321400	-3.99499	6.47e-05	rs7109527	-4.38	0.13483	NA	NA	NA	NA	NA
ENSG00000117597	UTP25	1	210001352	210030910	3.96439	7.36e-05	rs932347	3.712	0.00275	NA	NA	NA	NA	NA
ENSG00000154874	CCDC144B	17	18441117	18528930	-3.88668	0.000102	rs854802	-3.86	0.01749	NA	NA	NA	NA	NA
ENSG00000111785	RIC8B	12	107168373	107283090	-3.87835	0.000105	rs10735418	-6.09	0.08955	NA	NA	NA	NA	NA
ENSG00000149262	INTS4	11	77589766	77705724	3.85871	0.000114	rs7109527	-4.38	0.06283	NA	NA	NA	NA	NA
ENSG00000119929	CUTC	10	101462315	101515891	-3.85571	0.000115	rs1541598	4.51	0.00679	NA	NA	NA	NA	NA
ENSG00000178307	TMEM11	17	21100593	21117937	3.83186	0.000127	rs4985955	4.26	0.02386	NA	NA	NA	NA	NA
ENSG00000104613	INTS10	8	19674651	19709594	3.81861	0.000134	rs3899015	-3.23	8e-05	NA	NA	NA	NA	NA
ENSG00000074800	ENO1	1	8921061	8939308	-3.77717	0.000159	rs10864368	6.463	0.069767	NA	NA	NA	NA	NA
ENSG00000178202	POGLUT3	11	108342832	108369159	3.76947	0.000164	rs4754298	-5.31	0.27273	NA	NA	NA	NA	NA
ENSG00000054983	GALC	14	88304164	88460009	3.76741	0.000165	rs10483988	-3.88	0.00662	NA	NA	NA	NA	NA
ENSG00000183155	RABIF	1	202848085	202858263	-3.76022	0.00017	rs11590469	-3.957	0.003338	NA	NA	NA	NA	NA
ENSG00000135211	TMEM60	7	77423045	77427897	-3.75291	0.000175	rs7801062	3.95	0.007304	NA	NA	NA	NA	NA
ENSG00000048649	RSF1	11	77371041	77532063	3.75134	0.000176	rs7109527	-4.38	0.12903	NA	NA	NA	NA	NA
ENSG00000087884	AAMDC	11	77532155	77629478	-3.73657	0.000187	rs7109527	-4.38	0.07843	NA	NA	NA	NA	NA
ENSG00000233892	PAIP1P1	6	30154575	30156391	-3.7334	0.000189	rs1362126	4.69	0.1224	NA	NA	NA	NA	NA
ENSG00000228436	LOC105378663	1	39325672	39385068	-3.72014	0.000199	rs11205525	-5.744	0.075472	NA	NA	NA	NA	NA
ENSG00000198064	NPIPB13	16	30234258	30265831	-3.7177	0.000201	rs34261613	-3.04	0.00018	NA	NA	NA	NA	NA
ENSG00000166881	NEMP1	12	57449426	57481846	3.71005	0.000207	rs9368	-3.13	0.00012	NA	NA	NA	NA	NA
ENSG00000163312	HELQ	4	84328496	84377009	-3.70406	0.000212	rs11944870	-3.89	0.01165	NA	NA	NA	NA	NA
ENSG00000272573	MUSTN1	3	52867130	52869235	3.66287	0.000249	rs13094687	3.79	0.00692	NA	NA	NA	NA	NA
ENSG00000138031	ADCY3	2	25042038	25142708	3.66102	0.000251	rs1982200	3.92	0.0083	NA	NA	NA	NA	NA
ENSG00000171806	METTL18	1	169761670	169764107	3.66	0.000255	rs10800463	8.6	0.11538	NA	NA	NA	NA	NA
ENSG00000174977	NA	17	18553508	18554855	-3.65421	0.000258	rs854802	-3.86	0.02414	NA	NA	NA	NA	NA
ENSG00000177311	ZBTB38	3	141043055	141168634	-3.65293	0.000259	rs6440001	4.46	0.018576	NA	NA	NA	NA	NA
ENSG00000233327	USP32P2	17	18414576	18429244	-3.64553	0.000267	rs854802	-3.86	0.021938	NA	NA	NA	NA	NA
ENSG00000185479	KRT6B	12	52840435	52845910	3.64066	0.000272	rs1791660	-3.8	0.00491	NA	NA	NA	NA	NA
ENSG00000130305	NSUN5	7	72716514	72722864	-3.63761	0.000275	rs799217	4.47	0.030769	NA	NA	NA	NA	NA
ENSG00000114854	TNNC1	3	52485118	52488086	3.63489	0.000278	rs13094687	3.79	0.00597	NA	NA	NA	NA	NA
ENSG00000116954	RRAGC	1	39303870	39325495	3.63375	0.000279	rs11205525	-5.744	0.02065	NA	NA	NA	NA	NA
ENSG00000172757	CFL1	11	65590493	65629497	-3.63352	0.00028	rs7114014	-3.91	0.00588	NA	NA	NA	NA	NA
ENSG00000079691	CARMIL1	6	25279306	25620758	3.63075	0.000283	rs1980450	-8.13	0.122449	NA	NA	NA	NA	NA
ENSG00000145354	CISD2	4	103790135	103810399	-3.63006	0.000283	rs223482	-3.82	0.01148	NA	NA	NA	NA	NA
ENSG00000180667	YOD1	1	207217194	207226325	-3.6043	0.000313	rs1367068	-3.853	0.01128	NA	NA	NA	NA	NA
ENSG00000074317	SNCB	5	176047085	176057530	-3.60131	0.000317	rs17078193	2.62	0.000538	NA	NA	NA	NA	NA
ENSG00000185262	UBALD2	17	74261283	74267375	3.59451	0.000325	rs347673	-3.32	0.01015	NA	NA	NA	NA	NA
ENSG00000054392	HHAT	1	210501596	210849638	3.57485	0.00035	rs4844522	-3.784	0.012552	NA	NA	NA	NA	NA
ENSG00000167083	GNGT2	17	47280153	47287936	3.57309	0.000353	rs12940887	-5.16	0.03429	NA	NA	NA	NA	NA
ENSG00000187695	NA	3	128628717	128690173	-3.55263	0.000381	rs17255991	6.38	0.106195	NA	NA	NA	NA	NA
ENSG00000137040	RANBP6	9	6011043	6015618	3.55053	0.000384	rs13284032	5.18	0.06383	NA	NA	NA	NA	NA
ENSG00000185559	DLK1	14	101192042	101201539	3.54919	0.000386	rs17099623	3.71	0.000904	NA	NA	NA	NA	NA
ENSG00000198746	GPATCH3	1	27216979	27226957	3.5467	0.00039	rs34889971	3.649	0.053333	NA	NA	NA	NA	NA
ENSG00000260063	LOC101928728	1	27018623	27020622	3.54	0.000406	rs34889971	3.649	0.01754	NA	NA	NA	NA	NA
ENSG00000182774	RPS17	15	83205504	83209315	3.535	0.000408	rs1145170	3.68	0.0219	NA	NA	NA	NA	NA
ENSG00000137393	RNF144B	6	18368779	18469105	-3.53215	0.000412	rs1142345	-15.31	0.144578	NA	NA	NA	NA	NA
ENSG00000112182	BACH2	6	90636248	91006627	3.53	0.000419	rs1321859	3.67	0.000717	NA	NA	NA	NA	NA
ENSG00000214293	APTR	7	77286977	77325582	-3.5267	0.000421	rs7801062	3.95	0.00914	NA	NA	NA	NA	NA
ENSG00000115935	WIPF1	2	175424300	175547644	3.51866	0.000434	rs1376874	4.05	0.01112	NA	NA	NA	NA	NA
ENSG00000213077	NA	17	18427880	18430160	3.51693	0.000437	rs854802	-3.86	0.04461	NA	NA	NA	NA	NA
ENSG00000060642	PIGV	1	27113963	27124889	3.51015	0.000448	rs34889971	3.649	0.04082	NA	NA	NA	NA	NA
ENSG00000160785	SLC25A44	1	156163880	156182587	-3.51	0.000449	rs2842868	-3.541	0.0017	NA	NA	NA	NA	NA
ENSG00000081307	UBA5	3	132373290	132396941	-3.50265	0.000461	rs17348614	3.78	0.003488	NA	NA	NA	NA	NA
ENSG00000100380	ST13	22	41220539	41253026	-3.49274	0.000478	rs2235852	-3.85	0.029777	NA	NA	NA	NA	NA
ENSG00000175793	SFN	1	27189633	27190947	3.49125	0.000481	rs34889971	3.649	0.008882	NA	NA	NA	NA	NA
ENSG00000259315	ACTG1P17	15	83394625	83407656	-3.48056	0.0005	rs1145170	3.68	0.02469	NA	NA	NA	NA	NA
ENSG00000160307	S100B	21	48018875	48025121	3.47378	0.000513	rs2277827	3.69	0.0028	NA	NA	NA	NA	NA
ENSG00000183354	KIAA2026	9	5881596	6007901	-3.46936	0.000522	rs13284032	5.18	0.07453	NA	NA	NA	NA	NA
ENSG00000131899	LLGL1	17	18128901	18148189	3.46364	0.000533	rs854802	-3.86	0.03175	NA	NA	NA	NA	NA
ENSG00000272886	DCP1A	3	53317443	53381643	-3.4627	0.000535	rs2077167	3.14	0.001157	NA	NA	NA	NA	NA
ENSG00000110660	SLC35F2	11	107661717	107799019	3.4577	0.000545	rs4754298	-5.31	0.16	NA	NA	NA	NA	NA
ENSG00000151702	FLI1	11	128556430	128683162	3.4457	0.00057	rs4937378	-3.1	0.00223	NA	NA	NA	NA	NA
ENSG00000134802	SLC43A3	11	57174427	57195053	3.43677	0.000589	rs10732882	-7.56	0.2069	NA	NA	NA	NA	NA
ENSG00000023839	ABCC2	10	101542489	101611949	-3.43115	0.000601	rs1541598	4.51	0.01872	NA	NA	NA	NA	NA
ENSG00000141034	GID4	17	17942606	17971718	-3.42492	0.000615	rs854802	-3.86	0.08	NA	NA	NA	NA	NA
ENSG00000230537	NA	9	93867239	93869586	-3.41023	0.000649	rs10114465	-3.4	0.01651	NA	NA	NA	NA	NA
ENSG00000142751	GPN2	1	27202624	27216788	3.41	0.000657	rs34889971	3.649	0.0603	NA	NA	NA	NA	NA
ENSG00000100399	CHADL	22	41625517	41636938	3.40615	0.000659	rs2235852	-3.85	0.018809	NA	NA	NA	NA	NA
ENSG00000196352	CD55	1	207494853	207534311	3.40565	0.00066	rs4844393	-5.975	0.080537	NA	NA	NA	NA	NA
ENSG00000159063	ALG8	11	77811982	77850706	-3.40488	0.000662	rs4944178	-4.35	0.10169	NA	NA	NA	NA	NA
ENSG00000213542	RPL7AP43	7	76744716	76745509	-3.39817	0.000678	rs2868777	3.68	0.016925	NA	NA	NA	NA	NA
ENSG00000164715	LMTK2	7	97736197	97838945	-3.38669	0.000707	rs12704976	3.77	0.00277	NA	NA	NA	NA	NA
ENSG00000117713	ARID1A	1	27022524	27108595	3.37889	0.000728	rs34889971	3.649	0.035191	NA	NA	NA	NA	NA
ENSG00000224165	DNAJC27-AS1	2	25194259	25262563	3.3767	0.000734	rs1982200	3.92	0.01136	NA	NA	NA	NA	NA
ENSG00000108924	HLF	17	53342373	53402426	-3.37428	0.00074	rs12452981	-5	0.0339	NA	NA	NA	NA	NA
ENSG00000182600	SNORC	2	233721980	233743418	-3.36716	0.000759	rs1022330	3.76	0.00466	NA	NA	NA	NA	NA
ENSG00000067533	RRP15	1	218458629	218511325	3.37	0.000762	rs2009112	3.494	0.00265	NA	NA	NA	NA	NA
ENSG00000145375	SPATA5	4	123844229	124240605	3.36289	0.000771	rs306011	3.81	0.01446	NA	NA	NA	NA	NA
ENSG00000163319	MRPS18C	4	84377085	84390888	-3.35868	0.000783	rs11944870	-3.89	0.0916	NA	NA	NA	NA	NA
ENSG00000014216	CAPN1	11	64948037	64979477	-3.35824	0.000784	rs494252	2.9	0.00865	NA	NA	NA	NA	NA
ENSG00000172336	POP7	7	100303676	100305118	3.35793	0.000785	rs6961122	-3.39	0.00146	NA	NA	NA	NA	NA
ENSG00000168769	TET2	4	106067032	106200973	-3.35213	0.000802	rs1011962	-4.97	0.1519	NA	NA	NA	NA	NA
ENSG00000204120	GIGYF2	2	233562009	233725285	-3.35005	0.000808	rs1022330	3.76	0.02439	NA	NA	NA	NA	NA
ENSG00000262227	NA	17	4891001	4891741	-3.34943	0.00081	rs34230287	3.45	0.00367	NA	NA	NA	NA	NA
ENSG00000170364	SETMAR	3	4344988	4359251	-3.34689	0.000817	rs1242807	3.18	0.00431	NA	NA	NA	NA	NA
ENSG00000112769	LAMA4	6	112429963	112576141	3.34	0.000832	rs12526710	-2.95	0.00187	NA	NA	NA	NA	NA
ENSG00000174059	CD34	1	208057594	208084747	3.34031	0.000837	rs882198	-7.107	0.11429	NA	NA	NA	NA	NA
ENSG00000105612	DNASE2	19	12986025	12992282	3.33673	0.000848	rs7255750	-3.61	0.007	NA	NA	NA	NA	NA
ENSG00000124370	MCEE	2	71336814	71357369	-3.33446	0.000855	rs412014	-3.04	0.00164	NA	NA	NA	NA	NA
ENSG00000139438	FAM222A	12	110152033	110208312	3.3198	0.000901	rs4766619	-3.24	0.00115	NA	NA	NA	NA	NA
ENSG00000213221	DNLZ	9	139253932	139258241	3.31967	0.000901	rs3812580	-3.55	0.00589	NA	NA	NA	NA	NA
ENSG00000239557	PPP2R5CP	3	52407668	52408898	-3.31917	0.000903	rs13094687	3.79	0.020548	NA	NA	NA	NA	NA
ENSG00000214544	GTF2IRD2P1	7	72656902	72694143	3.31806	0.000906	rs799217	4.47	0.075	NA	NA	NA	NA	NA
ENSG00000112874	NUDT12	5	102884556	102898494	-3.31042	0.000932	rs822422	-3.29	0.001742	NA	NA	NA	NA	NA
ENSG00000183496	MEX3B	15	82334119	82338482	3.30794	0.00094	rs12915334	-4.37	0.01737	NA	NA	NA	NA	NA
ENSG00000148426	PROSER2	10	11865338	11914276	-3.30644	0.000945	rs12261792	-3.74	0.00433	NA	NA	NA	NA	NA
ENSG00000163938	GNL3	3	52715172	52728508	-3.29869	0.000971	rs13094687	3.79	0.03101	NA	NA	NA	NA	NA
ENSG00000000457	SCYL3	1	169818772	169863408	3.29688	0.000978	rs10800463	8.6	0.09836	NA	NA	NA	NA	NA
ENSG00000174989	FBXW8	12	117348761	117468953	3.29464	0.000985	rs2291911	-3.37	0.003094	NA	NA	NA	NA	NA
ENSG00000118369	USP35	11	77899858	77925757	-3.29212	0.000994	rs4944178	-4.35	0.11881	NA	NA	NA	NA	NA
ENSG00000161542	PRPSAP1	17	74305567	74380602	3.29077	0.000999	rs347673	-3.32	0.010879	NA	NA	NA	NA	NA
ENSG00000228078	NA	6	29901878	29902063	3.28976	0.001	rs1362126	4.69	0.2449	NA	NA	NA	NA	NA
ENSG00000186652	PRG2	11	57154267	57158130	3.289	0.00101	rs10732882	-7.56	0.15	NA	NA	NA	NA	NA
ENSG00000196421	C20orf204	20	62665697	62671315	3.28692	0.00101	rs3761121	3.47	0.00219	NA	NA	NA	NA	NA
ENSG00000077585	GPR137B	1	236305832	236385165	3.29	0.00102	rs1726672	-6.195	0.04959	NA	NA	NA	NA	NA
ENSG00000204438	GPANK1	6	31629006	31634060	3.28281	0.00103	rs2229094	3.29	0.0088	NA	NA	NA	NA	NA
ENSG00000154277	UCHL1	4	41258430	41270472	3.2802	0.001037	rs1061597	3.42	0.00247	NA	NA	NA	NA	NA
ENSG00000121579	NAA50	3	113435307	113465147	3.27911	0.00104	rs6798102	3.09	0.000429	NA	NA	NA	NA	NA
ENSG00000260267	NA	16	31468032	31471057	3.27548	0.00105	rs4889546	-3.22	0.00132	NA	NA	NA	NA	NA
ENSG00000196628	TCF4	18	52889562	53332018	3.27179	0.00107	rs1506632	-3.02	0.0024	NA	NA	NA	NA	NA
ENSG00000112339	HBS1L	6	135281516	135424194	-3.27	0.00109	rs9385717	4.14	0.05687	NA	NA	NA	NA	NA
ENSG00000047621	C12orf4	12	4596894	4647674	-3.25435	0.00114	rs2909373	3.59	0.00522	NA	NA	NA	NA	NA
ENSG00000007312	CD79B	17	62006100	62009714	-3.25336	0.001141	rs3020619	3.86	0.0067	NA	NA	NA	NA	NA
ENSG00000173083	HPSE	4	84213614	84256306	3.24401	0.00118	rs11944870	-3.89	0.07742	NA	NA	NA	NA	NA
ENSG00000204685	NA	2	96874154	96908359	-3.23688	0.001208	rs7608325	3.36	0.00989	NA	NA	NA	NA	NA
ENSG00000173465	ZNRD2	11	65337901	65341413	3.23763	0.00121	rs7114014	-3.91	0.03133	NA	NA	NA	NA	NA
ENSG00000273218	NA	19	15456879	15459228	-3.22781	0.00125	rs11666141	3.06	0.01448	NA	NA	NA	NA	NA
ENSG00000231130	NA	6	29864431	29865563	-3.222	0.00127	rs1362126	4.69	0.2182	NA	NA	NA	NA	NA
ENSG00000136872	ALDOB	9	104182860	104198105	-3.22086	0.001278	rs475348	2.89	0.0002	NA	NA	NA	NA	NA
ENSG00000169981	ZNF35	3	44690219	44702283	3.21601	0.0013	rs11710965	-3.35	0.012295	NA	NA	NA	NA	NA
ENSG00000112186	CAP2	6	17393447	17558023	3.21	0.00131	rs3734232	3.35	0.00386	NA	NA	NA	NA	NA
ENSG00000240682	ISY1	3	128846258	128880136	3.21078	0.00132	rs6806687	-5.51	0.044444	NA	NA	NA	NA	NA
ENSG00000100403	ZC3H7B	22	41697526	41756151	3.20826	0.00134	rs2235852	-3.85	0.07059	NA	NA	NA	NA	NA
ENSG00000206503	HLA-A	6	29909037	29913661	-3.2056	0.00135	rs1362126	4.69	0.2034	NA	NA	NA	NA	NA
ENSG00000165006	UBAP1	9	34179003	34252521	-3.20251	0.00136	rs1856195	-3.67	0.02963	NA	NA	NA	NA	NA
ENSG00000055955	ITIH4	3	52846991	52865495	3.20173	0.00137	rs13094687	3.79	0.069767	NA	NA	NA	NA	NA
ENSG00000100393	EP300	22	41487790	41576081	3.20031	0.00137	rs2235852	-3.85	0.05195	NA	NA	NA	NA	NA
ENSG00000187860	CCDC157	22	30752624	30774647	-3.19899	0.00138	rs4820845	3.36	0.008902	NA	NA	NA	NA	NA
ENSG00000196236	XPNPEP3	22	41253081	41363838	3.19862	0.00138	rs2235852	-3.85	0.035088	NA	NA	NA	NA	NA
ENSG00000228782	NA	17	45527934	45569858	3.19587	0.00139	rs1912482	-3.35	0.018721	NA	NA	NA	NA	NA
ENSG00000230071	RPL4P6	22	40982704	40984007	3.19398	0.0014	rs9611387	3.47	0.017673	NA	NA	NA	NA	NA
ENSG00000099958	DERL3	22	24176690	24181315	-3.19162	0.00141	rs2070457	-4.74	0.00726	NA	NA	NA	NA	NA
ENSG00000165782	PIP4P1	14	20925878	20929771	3.19322	0.00141	rs11701	3.24	0.002174	NA	NA	NA	NA	NA
ENSG00000136699	SMPD4	2	130908981	130940323	-3.19023	0.00142	rs4474835	3.28	0.03561	NA	NA	NA	NA	NA
ENSG00000152082	MZT2B	2	130939310	130948302	-3.19023	0.001422	rs4474835	3.28	0.01929	NA	NA	NA	NA	NA
ENSG00000270060	NA	11	47189832	47191114	-3.18788	0.00143	rs11038993	-3.45	0.01117	NA	NA	NA	NA	NA
ENSG00000119408	NEK6	9	127019885	127115586	3.1841	0.001452	rs4838186	-3.44	0.00522	NA	NA	NA	NA	NA
ENSG00000129194	SOX15	17	7491496	7493488	3.18279	0.00146	rs222853	3.18	0.002501	NA	NA	NA	NA	NA
ENSG00000066027	PPP2R5A	1	212458879	212535200	3.17914	0.00148	rs12120009	-3.562	0.009036	NA	NA	NA	NA	NA
ENSG00000075239	ACAT1	11	107992243	108018503	3.17697	0.00149	rs4754298	-5.31	0.32432	NA	NA	NA	NA	NA
ENSG00000162413	KLHL21	1	6650784	6674667	-3.18	0.00149	rs3138156	3.698	0.01642	NA	NA	NA	NA	NA
ENSG00000166260	COX11	17	53029263	53046146	3.17758	0.00149	rs12452981	-5	0.0375	NA	NA	NA	NA	NA
ENSG00000272386	NA	17	74547434	74547832	3.17747	0.00149	rs347673	-3.32	0.01206	NA	NA	NA	NA	NA
ENSG00000089053	ANAPC5	12	121746048	121837699	3.17513	0.0015	rs2230912	3.97	0.01249	NA	NA	NA	NA	NA
ENSG00000254093	PINX1	8	10622473	10697394	3.17542	0.0015	rs12679869	3.65	0.01008	NA	NA	NA	NA	NA
ENSG00000141480	ARRB2	17	4613784	4624794	3.17349	0.00151	rs34230287	3.45	0.00219	NA	NA	NA	NA	NA
ENSG00000188895	MSL1	17	38278551	38293042	3.17325	0.00151	rs9635726	2.69	0.000923	NA	NA	NA	NA	NA
ENSG00000148362	PAXX	9	139886870	139888436	-3.17042	0.001522	rs2784059	3.4	0.01286	NA	NA	NA	NA	NA
ENSG00000149179	C11orf49	11	46958240	47185936	3.16085	0.00157	rs11038993	-3.45	0.01444	NA	NA	NA	NA	NA
ENSG00000172500	FIBP	11	65651212	65656010	3.1613	0.00157	rs7114014	-3.91	0.0189	NA	NA	NA	NA	NA
ENSG00000144455	SUMF1	3	3742498	4508965	-3.15893	0.00158	rs1242807	3.18	0.018898	NA	NA	NA	NA	NA
ENSG00000171219	CDC42BPG	11	64590859	64612041	-3.15866	0.00158	rs494252	2.9	0.02464	NA	NA	NA	NA	NA
ENSG00000176148	TCP11L1	11	33060963	33127489	-3.15853	0.00159	rs4582947	3.19	0.00538	NA	NA	NA	NA	NA
ENSG00000065054	SLC9A3R2	16	2075357	2089027	-3.14577	0.00166	rs1742402	3.33	0.00698	NA	NA	NA	NA	NA
ENSG00000147454	SLC25A37	8	23386318	23432976	3.1447	0.00166	rs2003976	-2.87	0.00734	NA	NA	NA	NA	NA
ENSG00000143847	PPFIA4	1	202995626	203047868	3.1363	0.00171	rs11590469	-3.957	0.03647	NA	NA	NA	NA	NA
ENSG00000244754	N4BP2L2	13	33006554	33112970	3.13727	0.00171	rs9596075	3.62	0.0779	NA	NA	NA	NA	NA
ENSG00000246560	UBE2D3-AS1	4	103749212	103765232	3.13273	0.001732	rs223482	-3.82	0.096	NA	NA	NA	NA	NA
ENSG00000124383	MPHOSPH10	2	71357444	71377231	-3.13169	0.001738	rs412014	-3.04	0.00239	NA	NA	NA	NA	NA
ENSG00000163485	ADORA1	1	203059782	203136533	-3.11	0.00185	rs11590469	-3.957	0.02934	NA	NA	NA	NA	NA
ENSG00000177663	IL17RA	22	17565844	17596583	-3.11285	0.00185	rs5746996	6.42	0.041096	NA	NA	NA	NA	NA
ENSG00000175166	PSMD2	3	184016497	184026842	-3.11145	0.00186	rs7622660	3.31	0.021544	NA	NA	NA	NA	NA
ENSG00000183597	TANGO2	22	20004537	20053449	-3.10956	0.00187	rs5748554	-3.77	0.010408	NA	NA	NA	NA	NA
ENSG00000115239	ASB3	2	53759810	54087170	-3.10662	0.001892	rs1421622	-3.19	0.0089	NA	NA	NA	NA	NA
ENSG00000104880	ARHGEF18	19	7459999	7537363	-3.10203	0.00192	rs653488	-3.06	0.00176	NA	NA	NA	NA	NA
ENSG00000172732	MUS81	11	65624597	65635124	-3.10169	0.00192	rs7114014	-3.91	0.03987	NA	NA	NA	NA	NA
ENSG00000083290	ULK2	17	19674142	19771249	3.10065	0.00193	rs17794370	2.96	0.000386	NA	NA	NA	NA	NA
ENSG00000084710	EFR3B	2	25264999	25378243	3.09819	0.001947	rs1982200	3.92	0.04428	NA	NA	NA	NA	NA
ENSG00000184939	ZFP90	16	68563993	68609975	-3.09401	0.00197	rs7202333	4.86	0.16	NA	NA	NA	NA	NA
ENSG00000204632	HLA-G	6	29794744	29798902	-3.0929	0.00198	rs1362126	4.69	0.2264	NA	NA	NA	NA	NA
ENSG00000272834	NA	22	40811007	40811449	3.09321	0.00198	rs9611387	3.47	0.007905	NA	NA	NA	NA	NA
ENSG00000113971	NPHP3	3	132276986	132441303	3.09133	0.00199	rs17348614	3.78	0.023033	NA	NA	NA	NA	NA
ENSG00000198060	MARCHF5	10	94050920	94113721	-3.09177	0.00199	rs4933717	-3.2	0.01923	NA	NA	NA	NA	NA
ENSG00000102595	UGGT2	13	96453834	96705736	3.08989	0.002	rs7339059	4.12	0.05556	NA	NA	NA	NA	NA
ENSG00000119242	CCDC92	12	124403207	124457378	3.09056	0.002	rs10846585	2.98	0.001186	NA	NA	NA	NA	NA
ENSG00000260260	SNHG19	16	2204798	2205359	3.09018	0.002	rs1742402	3.33	0.00932	NA	NA	NA	NA	NA
ENSG00000176170	SPHK1	17	74372665	74383941	3.08127	0.00206	rs347673	-3.32	0.02564	NA	NA	NA	NA	NA
ENSG00000074621	SLC24A1	15	65903704	65953333	-3.07464	0.00211	rs1034505	-3.61	0.02158	NA	NA	NA	NA	NA
ENSG00000184432	COPB2	3	139074442	139108574	3.07462	0.00211	rs6439828	4.71	0.013	NA	NA	NA	NA	NA
ENSG00000105355	PLIN3	19	4838353	4867780	3.07193	0.00213	rs2602699	3.78	0.0118	NA	NA	NA	NA	NA
ENSG00000075945	KIFAP3	1	169890467	170054349	3.06725	0.00216	rs10800463	8.6	0.15789	NA	NA	NA	NA	NA
ENSG00000160991	ORAI2	7	102073553	102097268	-3.06637	0.00217	rs803118	3.03	0.003041	NA	NA	NA	NA	NA
ENSG00000131094	C1QL1	17	43037061	43045439	3.06376	0.002186	rs11659018	-3.51	0.0625	NA	NA	NA	NA	NA
ENSG00000133816	MICAL2	11	12115543	12285334	-3.06379	0.00219	rs1159828	3.34	0.00753	NA	NA	NA	NA	NA
ENSG00000140740	UQCRC2	16	21963981	21994981	-3.06382	0.00219	rs3091402	-2.55	0.000882	NA	NA	NA	NA	NA
ENSG00000214784	RPS3AP21	5	110527924	110528740	3.06308	0.00219	rs2289276	-3.54	0.010309	NA	NA	NA	NA	NA
ENSG00000160783	PMF1	1	156182784	156212874	-3.06125	0.0022	rs2842868	-3.541	0.00317	NA	NA	NA	NA	NA
ENSG00000091536	MYO15A	17	18012020	18083116	3.05975	0.00222	rs854802	-3.86	0.07362	NA	NA	NA	NA	NA
ENSG00000173868	PHOSPHO1	17	47300724	47308128	-3.05621	0.00224	rs12940887	-5.16	0.052632	NA	NA	NA	NA	NA
ENSG00000167085	PHB	17	47481414	47492246	3.05577	0.002245	rs12940887	-5.16	0.05042	NA	NA	NA	NA	NA
ENSG00000213939	RPS12P29	17	4608111	4608512	-3.05261	0.00227	rs34230287	3.45	0.01268	NA	NA	NA	NA	NA
ENSG00000197223	C1D	2	68268262	68338080	-3.04856	0.002299	rs17034864	3.5	0.00443	NA	NA	NA	NA	NA
ENSG00000243660	ZNF487	10	43932282	43991517	-3.04667	0.002314	rs10793446	-2.88	0.0087	NA	NA	NA	NA	NA
ENSG00000105514	RAB3D	19	11432722	11456946	-3.04565	0.00232	rs322141	-2.95	0.00212	NA	NA	NA	NA	NA
ENSG00000167881	SRP68	17	74035184	74068734	-3.04351	0.00234	rs347673	-3.32	0.02548	NA	NA	NA	NA	NA
ENSG00000188549	CCDC9B	15	40623653	40633168	3.03624	0.0024	rs8027339	-2.75	0.00512	NA	NA	NA	NA	NA
ENSG00000107864	CPEB3	10	93806449	94050844	3.03191	0.00243	rs4933717	-3.2	0.02586	NA	NA	NA	NA	NA
ENSG00000166855	CLPX	15	65440557	65477680	3.03201	0.00243	rs352456	-3.06	0.01201	NA	NA	NA	NA	NA
ENSG00000175216	CKAP5	11	46764598	46867847	-3.03006	0.00245	rs11038993	-3.45	0.02715	NA	NA	NA	NA	NA
ENSG00000233690	EBAG9P1	10	101457164	101457706	-3.02943	0.00245	rs1541598	4.51	0.02597	NA	NA	NA	NA	NA
ENSG00000100372	SLC25A17	22	41165634	41215403	3.02284	0.0025	rs2235852	-3.85	0.05505	NA	NA	NA	NA	NA
ENSG00000170779	CDCA4	14	105475910	105487485	-3.02115	0.00252	rs3803321	3.92	0.012346	NA	NA	NA	NA	NA
ENSG00000197978	GOLGA6L9	15	82722223	82731338	-3.0204	0.00252	rs12915334	-4.37	0.06977	NA	NA	NA	NA	NA
ENSG00000183087	GAS6	13	114523522	114567046	3.02041	0.002524	rs14067	2.82	0.00537	NA	NA	NA	NA	NA
ENSG00000170889	RPS9	19	54704610	54752862	-3.01674	0.002555	rs254272	-2.83	0.0021	NA	NA	NA	NA	NA
ENSG00000118200	CAMSAP2	1	200708686	200829832	-3.01506	0.00257	rs3806358	-2.956	0.0066	NA	NA	NA	NA	NA
ENSG00000093072	ADA2	22	17660194	17702879	3.01408	0.00258	rs5746996	6.42	0.04286	NA	NA	NA	NA	NA
ENSG00000260647	NA	17	18171394	18172142	-3.01422	0.00258	rs854802	-3.86	0.08276	NA	NA	NA	NA	NA
ENSG00000224046	LOC101927420	7	86780739	86781736	3.00632	0.00264	rs1211152	-3.07	0.00347	NA	NA	NA	NA	NA
ENSG00000048052	HDAC9	7	18126572	19042039	-3.00507	0.00266	rs17347800	-3.69	0.02003	NA	NA	NA	NA	NA
ENSG00000263766	NA	17	45681226	45726786	3.00426	0.00266	rs1912482	-3.35	0.03614	NA	NA	NA	NA	NA
ENSG00000180425	C11orf71	11	114262165	114271139	3.0005	0.0027	rs623426	-3.07	0.00562	NA	NA	NA	NA	NA
ENSG00000237126	NA	2	233445658	233476681	-2.99968	0.002703	rs1022330	3.76	0.02559	NA	NA	NA	NA	NA
ENSG00000082641	NFE2L1	17	46125691	46138849	-2.99846	0.00271	rs6503796	-3.1	0.00792	NA	NA	NA	NA	NA
ENSG00000186130	ZBTB6	9	125670335	125675609	-2.99703	0.00273	rs7026688	-3.37	0.02715	NA	NA	NA	NA	NA
ENSG00000083642	PDS5B	13	33160564	33352157	-2.99598	0.002736	rs9596075	3.62	0.02286	NA	NA	NA	NA	NA
ENSG00000105971	CAV2	7	115927434	116148595	2.99343	0.00276	rs2742129	3.23	0.022388	NA	NA	NA	NA	NA
ENSG00000118729	CASQ2	1	116242628	116311402	2.99361	0.00276	rs17034477	3.908	0.01463	NA	NA	NA	NA	NA
ENSG00000011105	TSPAN9	12	3186521	3395730	2.99066	0.00278	rs878962	3.01	0.00243	NA	NA	NA	NA	NA
ENSG00000069696	DRD4	11	637293	640706	-2.98768	0.00281	rs10160565	2.94	0.00929	NA	NA	NA	NA	NA
ENSG00000251023	NA	5	93196375	93199531	-2.98517	0.00283	rs12652461	3.24	0.02154	NA	NA	NA	NA	NA
ENSG00000104047	DTWD1	15	49913177	49937333	-2.98164	0.00287	rs12903325	6.21	0.05455	NA	NA	NA	NA	NA
ENSG00000108424	KPNB1	17	45726842	45762871	2.98063	0.00288	rs1912482	-3.35	0.0281	NA	NA	NA	NA	NA
ENSG00000184924	PTRHD1	2	25012603	25016251	2.97773	0.002904	rs1982200	3.92	0.04027	NA	NA	NA	NA	NA
ENSG00000163755	HPS3	3	148847371	148891519	2.97416	0.00294	rs2254913	3.31	0.006237	NA	NA	NA	NA	NA
ENSG00000170909	OSCAR	19	54597933	54606000	-2.97367	0.002943	rs254272	-2.83	0.00518	NA	NA	NA	NA	NA
ENSG00000198876	DCAF12	9	34086385	34127397	2.97215	0.002957	rs10971632	-3.71	0.07692	NA	NA	NA	NA	NA
ENSG00000170439	METTL7B	12	56075330	56078395	-2.96719	0.00301	rs12366432	2.97	0.003972	NA	NA	NA	NA	NA
ENSG00000224383	PRR29	17	62075711	62081664	-2.96241	0.003052	rs3020619	3.86	0.01571	NA	NA	NA	NA	NA
ENSG00000126249	PDCD2L	19	34895289	34917073	-2.96101	0.00307	rs11670672	-2.77	0.01389	NA	NA	NA	NA	NA
ENSG00000071539	TRIP13	5	892758	919472	2.95934	0.00308	rs2853677	6.86	0.03488	NA	NA	NA	NA	NA
ENSG00000179909	ZNF154	19	58208735	58220579	2.95914	0.003085	rs2051766	2.96	0.00438	NA	NA	NA	NA	NA
ENSG00000136718	IMP4	2	131099798	131105383	2.95594	0.003117	rs4474835	3.28	0.07547	NA	NA	NA	NA	NA
ENSG00000100401	RANGAP1	22	41641615	41682255	2.95495	0.00313	rs2235852	-3.85	0.098361	NA	NA	NA	NA	NA
ENSG00000111911	HINT3	6	126277927	126301387	2.95	0.00313	rs9385374	-3.44	0.00434	NA	NA	NA	NA	NA
ENSG00000148985	PGAP2	11	3818954	3847601	2.9549	0.00313	rs11030639	3.17	0.00464	NA	NA	NA	NA	NA
ENSG00000248932	LOC100507291	3	139108657	139302161	-2.95462	0.00313	rs6439828	4.71	0.01722	NA	NA	NA	NA	NA
ENSG00000086065	CHMP5	9	33264940	33281977	2.95175	0.00316	rs12237401	-3.94	0.01826	NA	NA	NA	NA	NA
ENSG00000267414	SETBP1-DT	18	42256892	42259682	-2.95111	0.00317	rs2048485	6.13	0.2	NA	NA	NA	NA	NA
ENSG00000251602	LOC100507437	14	105883221	105886076	-2.94704	0.00321	rs3803321	3.73	0.018237	NA	NA	NA	NA	NA
ENSG00000168811	IL12A	3	159706537	159713806	2.94571	0.00322	rs4680588	-7.08	0.20339	NA	NA	NA	NA	NA
ENSG00000164236	ANKRD33B	5	10564442	10650308	-2.94542	0.00323	rs182073	3.15	0.008403	NA	NA	NA	NA	NA
ENSG00000131467	PSME3	17	40976402	40995774	2.94488	0.003231	rs799923	3.49	0.0064	NA	NA	NA	NA	NA
ENSG00000117676	RPS6KA1	1	26856252	26901521	-2.94	0.00328	rs34889971	3.649	0.03529	NA	NA	NA	NA	NA
ENSG00000271895	NA	1	11089716	11090585	-2.93763	0.00331	rs3765896	3.665	0.013483	NA	NA	NA	NA	NA
ENSG00000116251	RPL22	1	6241329	6269449	2.93605	0.00332	rs3138156	3.698	0.02091	NA	NA	NA	NA	NA
ENSG00000172493	AFF1	4	87856154	88062206	-2.93508	0.00333	rs2869643	3.38	0.015	NA	NA	NA	NA	NA
ENSG00000155760	FZD7	2	202899310	202903160	2.93533	0.003332	rs13035978	-3.49	0.0107	NA	NA	NA	NA	NA
ENSG00000152409	JMY	5	78532012	78623038	-2.93439	0.00334	rs12109845	3.22	0.004248	NA	NA	NA	NA	NA
ENSG00000040341	STAU2	8	74332604	74659943	2.93293	0.00336	rs12681551	-3.08	0.00972	NA	NA	NA	NA	NA
ENSG00000092931	MFSD11	17	74731947	74777531	-2.93241	0.00336	rs347673	-3.32	0.015152	NA	NA	NA	NA	NA
ENSG00000080802	CNOT4	7	135046547	135194875	-2.93062	0.00338	rs3112329	-3.74	0.0233	NA	NA	NA	NA	NA
ENSG00000170248	PDCD6IP	3	33839844	33911194	2.92723	0.00342	rs9850332	3.57	0.01983	NA	NA	NA	NA	NA
ENSG00000138834	MAPK8IP3	16	1756184	1820318	-2.92578	0.00344	rs2235639	3.36	0.03226	NA	NA	NA	NA	NA
ENSG00000006638	TBXA2R	19	3594504	3606838	2.92146	0.00348	rs2108389	-3.36	0.01705	NA	NA	NA	NA	NA
ENSG00000162426	SLC45A1	1	8377886	8404227	-2.92	0.00348	rs2587513	-5.046	0.16216	NA	NA	NA	NA	NA
ENSG00000101898	MCTS2P	20	30135307	30135852	2.92131	0.00349	rs7273187	-3.4	0.01519	NA	NA	NA	NA	NA
ENSG00000164253	WDR41	5	76721795	76916436	-2.92121	0.00349	rs6862414	-3.05	0.006667	NA	NA	NA	NA	NA
ENSG00000130590	SAMD10	20	62605466	62611361	-2.92019	0.0035	rs3761121	3.47	0.02372	NA	NA	NA	NA	NA
ENSG00000180834	MAP6D1	3	183533664	183543382	-2.91839	0.00352	rs7622660	3.31	0.03499	NA	NA	NA	NA	NA
ENSG00000127863	TNFRSF19	13	24144509	24250232	-2.91523	0.00355	rs9578595	3.15	0.00753	NA	NA	NA	NA	NA
ENSG00000161203	AP2M1	3	183892477	183901879	-2.90664	0.00365	rs7622660	3.31	0.04027	NA	NA	NA	NA	NA
ENSG00000182224	CYB5D1	17	7761064	7765600	-2.90573	0.003664	rs4130510	-2.93	0.00779	NA	NA	NA	NA	NA
ENSG00000100577	GSTZ1	14	77787227	77797940	2.9044	0.00368	rs3783986	3.43	0.007096	NA	NA	NA	NA	NA
ENSG00000241627	NA	3	148703655	148705455	2.90441	0.00368	rs2254913	3.31	0.016807	NA	NA	NA	NA	NA
ENSG00000000460	C1orf112	1	169631245	169823221	-2.89584	0.00378	rs10800463	8.6	0.13483	NA	NA	NA	NA	NA
ENSG00000097021	ACOT7	1	6324329	6454451	-2.89633	0.00378	rs3138156	3.698	0.01455	NA	NA	NA	NA	NA
ENSG00000009830	POMT2	14	77741299	77787227	-2.89522	0.00379	rs3783986	3.43	0.015306	NA	NA	NA	NA	NA
ENSG00000117399	CDC20	1	43824626	43828874	2.89	0.00379	rs1098782	-2.98	0.03499	NA	NA	NA	NA	NA
ENSG00000033327	GAB2	11	77926343	78129394	2.8897	0.00386	rs12577951	-4.3	0.03922	NA	NA	NA	NA	NA
ENSG00000245556	SCAMP1-AS1	5	77638189	77656331	2.88821	0.00387	rs12189541	2.77	0.00738	NA	NA	NA	NA	NA
ENSG00000187699	C2orf88	2	190744335	191068210	-2.88712	0.00389	rs6739111	-3.7	0.02044	NA	NA	NA	NA	NA
ENSG00000184451	CCR10	17	40830907	40835935	2.88544	0.00391	rs799923	3.49	0.01202	NA	NA	NA	NA	NA
ENSG00000164654	MIOS	7	7606503	7648560	-2.8832	0.00394	rs1978190	3.17	0.01344	NA	NA	NA	NA	NA
ENSG00000245573	BDNF-AS	11	27528385	27719721	2.88312	0.00394	rs7939810	3.53	0.03909	NA	NA	NA	NA	NA
ENSG00000245937	LINC01184	5	127276118	127418864	2.87738	0.00401	rs6595796	-3.02	0.008824	NA	NA	NA	NA	NA
ENSG00000204160	ZDHHC18	1	27153201	27184093	-2.87653	0.00402	rs34889971	3.649	0.25	NA	NA	NA	NA	NA
ENSG00000009724	MASP2	1	11086580	11107290	-2.87319	0.00406	rs3765896	3.665	0.018405	NA	NA	NA	NA	NA
ENSG00000164970	FAM219A	9	34398182	34458568	-2.873	0.004066	rs4879760	-3.53	0.03343	NA	NA	NA	NA	NA
ENSG00000064205	CCN5	20	43343485	43357150	2.87168	0.00408	rs6031469	3.16	0.03704	NA	NA	NA	NA	NA
ENSG00000140577	CRTC3	15	91073157	91188577	2.87134	0.00409	rs3862434	3.03	0.0051	NA	NA	NA	NA	NA
ENSG00000226800	CACTIN-AS1	19	3607245	3613928	-2.86718	0.00414	rs2108389	-3.36	0.01509	NA	NA	NA	NA	NA
ENSG00000235381	NA	6	155574273	155577858	2.87	0.00415	rs17736997	-3.89	0.03647	NA	NA	NA	NA	NA
ENSG00000260196	NA	11	17402196	17405078	-2.85982	0.00424	rs1557765	3.14	0.0129	NA	NA	NA	NA	NA
ENSG00000215039	CD27-AS1	12	6548167	6560733	-2.85924	0.00425	rs2070887	3.34	0.00411	NA	NA	NA	NA	NA
ENSG00000178105	DDX10	11	108535752	108811657	-2.85653	0.00428	rs227055	-5.3	0.21818	NA	NA	NA	NA	NA
ENSG00000100413	POLR3H	22	41921808	41940610	2.85598	0.00429	rs2235852	-3.85	0.063492	NA	NA	NA	NA	NA
ENSG00000165912	PACSIN3	11	47199076	47207994	2.85533	0.0043	rs11038993	-3.45	0.02899	NA	NA	NA	NA	NA
ENSG00000132823	OSER1	20	42825136	42839431	-2.85418	0.00431	rs6031469	3.16	0.01671	NA	NA	NA	NA	NA
ENSG00000254470	AP5B1	11	65543364	65548273	-2.85051	0.00436	rs7114014	-3.91	0.04706	NA	NA	NA	NA	NA
ENSG00000133216	EPHB2	1	23037332	23241818	-2.84864	0.00439	rs10799762	-3.377	0.01215	NA	NA	NA	NA	NA
ENSG00000119820	YIPF4	2	32502979	32541663	-2.84696	0.00441	rs17012044	-3.74	0.03399	NA	NA	NA	NA	NA
ENSG00000159346	ADIPOR1	1	202909951	202927700	2.85	0.00441	rs11590469	-3.957	0.02927	NA	NA	NA	NA	NA
ENSG00000171401	KRT13	17	39657233	39661957	2.84519	0.00444	rs11658263	3.41	0.01964	NA	NA	NA	NA	NA
ENSG00000157368	IL34	16	70613798	70694585	-2.84406	0.004454	rs11866403	-3.54	0.02934	NA	NA	NA	NA	NA
ENSG00000230565	ZNF32-AS2	10	44141390	44143467	-2.84383	0.00446	rs10793446	-2.88	0.014052	NA	NA	NA	NA	NA
ENSG00000180329	CCDC43	17	42750437	42767147	-2.83961	0.00452	rs9303361	-4.25	0.039216	NA	NA	NA	NA	NA
ENSG00000103353	UBFD1	16	23568392	23585710	-2.83896	0.00453	rs250567	3.06	0.004327	NA	NA	NA	NA	NA
ENSG00000231721	LINC-PINT	7	130626519	130794935	2.83698	0.00455	rs10954300	-3.05	0.0078	NA	NA	NA	NA	NA
ENSG00000258704	NA	14	35390064	35451738	-2.83712	0.004552	rs2275145	-3.5	0.01569	NA	NA	NA	NA	NA
ENSG00000162366	PDZK1IP1	1	47649265	47656716	-2.84	0.00456	rs12184246	3.163	0.01594	NA	NA	NA	NA	NA
ENSG00000176974	SHMT1	17	18231187	18266856	-2.83539	0.00458	rs854802	-3.86	0.125	NA	NA	NA	NA	NA
ENSG00000198198	SZT2	1	43855553	43918321	-2.84	0.00458	rs1098782	-2.98	0.02454	NA	NA	NA	NA	NA
ENSG00000163930	BAP1	3	52435029	52444366	2.83076	0.00464	rs13094687	3.79	0.137931	NA	NA	NA	NA	NA
ENSG00000263874	LINC00672	17	37081421	37084310	-2.83104	0.00464	rs9906595	-2.93	0.002646	NA	NA	NA	NA	NA
ENSG00000204316	MRPL38	17	73894724	73905899	-2.83075	0.004644	rs347673	-3.32	0.02878	NA	NA	NA	NA	NA
ENSG00000197774	EME2	16	1823208	1831709	2.82896	0.00467	rs2235639	3.36	0.02752	NA	NA	NA	NA	NA
ENSG00000148943	LIN7C	11	27516123	27528320	-2.82761	0.00469	rs7939810	3.53	0.04651	NA	NA	NA	NA	NA
ENSG00000180758	GPR157	1	9160364	9189229	2.83	0.0047	rs10864368	6.463	0.12903	NA	NA	NA	NA	NA
ENSG00000273007	NA	4	123803033	123805867	-2.82686	0.004701	rs306011	3.81	0.06122	NA	NA	NA	NA	NA
ENSG00000006534	ALDH3B1	11	67776048	67796744	2.82579	0.00472	rs581105	-2.64	0.00397	NA	NA	NA	NA	NA
ENSG00000179588	ZFPM1	16	88519725	88603424	-2.82585	0.00472	rs879628	3.46	0.012526	NA	NA	NA	NA	NA
ENSG00000161202	DVL3	3	183873176	183891398	-2.82448	0.00474	rs7622660	3.31	0.05769	NA	NA	NA	NA	NA
ENSG00000105576	TNPO2	19	12810008	12834825	2.82192	0.004774	rs7255750	-3.61	0.0197	NA	NA	NA	NA	NA
ENSG00000115325	DOK1	2	74776153	74784681	2.82094	0.004788	rs828847	3.73	0.02824	NA	NA	NA	NA	NA
ENSG00000156469	MTERF3	8	97251626	97273838	2.81878	0.00482	rs562893	-2.58	0.00629	NA	NA	NA	NA	NA
ENSG00000114859	CLCN2	3	184063973	184079439	2.81663	0.00485	rs7622660	3.31	0.05405	NA	NA	NA	NA	NA
ENSG00000085644	ZNF213	16	3179778	3192806	-2.81416	0.004891	rs2239303	-3.1	0.02065	NA	NA	NA	NA	NA
ENSG00000138614	INTS14	15	65871091	65903627	-2.81221	0.00492	rs1034505	-3.61	0.11215	NA	NA	NA	NA	NA
ENSG00000122386	ZNF205	16	3162561	3170518	2.81152	0.004931	rs2239303	-3.1	0.01644	NA	NA	NA	NA	NA
ENSG00000230082	PRRT3-AS1	3	9989088	9996471	-2.81026	0.00495	rs1133340	2.63	0.002613	NA	NA	NA	NA	NA
ENSG00000126391	FRMD8	11	65154070	65180996	2.80804	0.00498	rs7114014	-3.91	0.05911	NA	NA	NA	NA	NA
ENSG00000075426	FOSL2	2	28615315	28640179	2.80799	0.004985	rs4666086	-3.01	0.0067	NA	NA	NA	NA	NA
ENSG00000139372	TDG	12	104359582	104382652	-2.80792	0.00499	rs2956666	3.59	0.013825	NA	NA	NA	NA	NA
ENSG00000164087	POC1A	3	52109269	52188706	-2.80716	0.005	rs13094687	3.79	0.054054	NA	NA	NA	NA	NA
ENSG00000266677	NA	17	18075939	18088067	-2.8068	0.005004	rs854802	-3.86	0.08633	NA	NA	NA	NA	NA
ENSG00000100564	PIGH	14	68048672	68067004	2.80607	0.005015	rs12432558	3.26	0.03604	NA	NA	NA	NA	NA
ENSG00000059588	TARBP1	1	234527059	234614849	-2.80437	0.00504	rs3754307	3.369	0.005482	NA	NA	NA	NA	NA
ENSG00000112365	ZBTB24	6	109783797	109804440	-2.8	0.00504	rs11968978	-3.31	0.014354	NA	NA	NA	NA	NA
ENSG00000162738	VANGL2	1	160370376	160398468	-2.8	0.00509	rs6660233	-3.11	0.02058	NA	NA	NA	NA	NA
ENSG00000162711	NLRP3	1	247579458	247612410	-2.8	0.00514	rs10924976	4.08	0.02226	NA	NA	NA	NA	NA
ENSG00000211450	SELENOH	11	57508825	57510986	2.79761	0.00515	rs10732882	-7.56	0.2	NA	NA	NA	NA	NA
ENSG00000198909	MAP3K3	17	61699775	61773663	-2.79705	0.00516	rs3020619	3.86	0.02102	NA	NA	NA	NA	NA
ENSG00000171448	ZBTB26	9	125677845	125693779	2.79427	0.0052	rs7026688	-3.37	0.05769	NA	NA	NA	NA	NA
ENSG00000011454	RABGAP1	9	125703112	125867145	-2.79406	0.00521	rs7026688	-3.37	0.03922	NA	NA	NA	NA	NA
ENSG00000177105	RHOG	11	3848208	3862213	2.79364	0.00521	rs11030639	3.17	0.00915	NA	NA	NA	NA	NA
ENSG00000162267	ITIH3	3	52828784	52843025	-2.79291	0.00522	rs13094687	3.79	0.081081	NA	NA	NA	NA	NA
ENSG00000106526	ACTR3C	7	149941005	150020814	2.79046	0.00526	rs17255736	3.47	0.006309	NA	NA	NA	NA	NA
ENSG00000138640	FAM13A	4	89647106	90032549	-2.79065	0.00526	rs6825998	-3.83	0.07547	NA	NA	NA	NA	NA
ENSG00000213533	STIMATE	3	52870235	52931612	2.78875	0.00529	rs13094687	3.79	0.10909	NA	NA	NA	NA	NA
ENSG00000162695	SLC30A7	1	101361632	101447309	-2.78825	0.0053	rs6577221	3.219	0.01807	NA	NA	NA	NA	NA
ENSG00000121690	DEPDC7	11	33037410	33055128	2.78778	0.00531	rs4582947	3.19	0.09231	NA	NA	NA	NA	NA
ENSG00000109618	SEPSECS	4	25121627	25162204	-2.78482	0.005356	rs7666030	-3.73	0.02752	NA	NA	NA	NA	NA
ENSG00000184986	TMEM121	14	105992940	105996539	-2.78421	0.005366	rs3803321	4.03	0.03883	NA	NA	NA	NA	NA
ENSG00000132570	PCBD2	5	134240596	134343649	2.78341	0.00538	rs1393082	4.99	0.083916	NA	NA	NA	NA	NA
ENSG00000011405	PIK3C2A	11	17099277	17229530	2.77954	0.00544	rs1557765	3.14	0.01371	NA	NA	NA	NA	NA
ENSG00000257285	LOC101926933	14	23398818	23424771	2.77944	0.005445	rs7150284	-2.99	0.00949	NA	NA	NA	NA	NA
ENSG00000120802	TMPO	12	98909290	98944157	2.77919	0.00545	rs6538888	-3.06	0.0092	NA	NA	NA	NA	NA
ENSG00000249637	NA	5	139750476	139780952	2.77901	0.00545	rs1835959	2.99	0.008152	NA	NA	NA	NA	NA
ENSG00000164053	ATRIP	3	48488114	48507115	2.77787	0.00547	rs17647531	-3.41	0.00635	NA	NA	NA	NA	NA
ENSG00000156711	MAPK13	6	36095586	36107842	2.78	0.00551	rs2766524	3.16	0.01554	NA	NA	NA	NA	NA
ENSG00000162664	ZNF326	1	90460671	90501090	-2.77	0.00552	rs10922744	3.511	0.0381	NA	NA	NA	NA	NA
ENSG00000123104	ITPR2	12	26490342	26986131	-2.77443	0.00553	rs7960940	3.36	0.02581	NA	NA	NA	NA	NA
ENSG00000134574	DDB2	11	47236493	47260767	-2.77365	0.00554	rs11038993	-3.45	0.03217	NA	NA	NA	NA	NA
ENSG00000267481	NA	19	19899564	19901340	-2.77284	0.005557	rs16996185	2.26	0.00281	NA	NA	NA	NA	NA
ENSG00000182095	TNRC18	7	5346421	5465045	-2.77205	0.00557	rs7799592	3.3	0.0026	NA	NA	NA	NA	NA
ENSG00000180340	FZD2	17	42634925	42636907	-2.7719	0.005573	rs9303361	-4.25	0.08955	NA	NA	NA	NA	NA
ENSG00000138433	CIR1	2	175212750	175260443	-2.77118	0.005585	rs1376874	4.05	0.07595	NA	NA	NA	NA	NA
ENSG00000004779	NDUFAB1	16	23592323	23607677	-2.76973	0.00561	rs250567	3.06	0.012848	NA	NA	NA	NA	NA
ENSG00000108799	EZH1	17	40852293	40897071	2.76641	0.005668	rs799923	3.49	0.00197	NA	NA	NA	NA	NA
ENSG00000262246	CORO7	16	4404543	4475706	2.76472	0.005697	rs7188966	-3.66	0.01185	NA	NA	NA	NA	NA
ENSG00000114902	SPCS1	3	52738971	52742182	-2.76411	0.00571	rs13094687	3.79	0.126316	NA	NA	NA	NA	NA
ENSG00000166292	TMEM100	17	53796988	53809482	2.76299	0.005727	rs9896237	-3.29	0.00668	NA	NA	NA	NA	NA
ENSG00000011007	ELOA	1	24069645	24088549	-2.76285	0.00573	rs2075995	3.147	0.0274	NA	NA	NA	NA	NA
ENSG00000061676	NCKAP1	2	183773843	183903586	2.76283	0.00573	rs2368335	3.2	0.02941	NA	NA	NA	NA	NA
ENSG00000161920	MED11	17	4634723	4636905	-2.76253	0.00574	rs34230287	3.45	0.01192	NA	NA	NA	NA	NA
ENSG00000204463	BAG6	6	31606805	31620482	-2.75977	0.00578	rs2229094	3.29	0.0354	NA	NA	NA	NA	NA
ENSG00000162881	OXER1	2	42989642	42991401	2.75719	0.00583	rs12479036	4.28	0.03974	NA	NA	NA	NA	NA
ENSG00000011260	UTP18	17	49337889	49375297	-2.75655	0.00584	rs175391	2.94	0.015769	NA	NA	NA	NA	NA
ENSG00000175906	ARL4D	17	41476327	41478505	2.7565	0.00584	rs799923	3.49	0.035928	NA	NA	NA	NA	NA
ENSG00000272037	NA	8	103268620	103270049	2.75443	0.005879	rs6987078	-2.98	0.02381	NA	NA	NA	NA	NA
ENSG00000187742	SECISBP2	9	91933421	91974557	-2.754	0.005887	rs1502702	-3.55	0.02055	NA	NA	NA	NA	NA
ENSG00000170502	NUDT9	4	88343734	88380606	2.75298	0.00591	rs2869643	3.38	0.05714	NA	NA	NA	NA	NA
ENSG00000104529	EEF1D	8	144661867	144681711	-2.74643	0.006025	rs13276513	2.23	0.000887	NA	NA	NA	NA	NA
ENSG00000161981	SNRNP25	16	103010	107669	-2.74324	0.006084	rs12719801	2.84	0.02024	NA	NA	NA	NA	NA
ENSG00000110492	MDK	11	46402306	46405375	-2.74175	0.00611	rs11038993	-3.45	0.04301	NA	NA	NA	NA	NA
ENSG00000235530	LOC107984969	17	21117644	21133348	-2.74067	0.00613	rs4985955	4.26	0.06061	NA	NA	NA	NA	NA
ENSG00000103343	ZNF174	16	3451235	3459370	2.74031	0.00614	rs2239303	-3.1	0.03252	NA	NA	NA	NA	NA
ENSG00000074071	MRPS34	16	1821891	1823156	-2.73885	0.00617	rs2235639	3.36	0.02746	NA	NA	NA	NA	NA
ENSG00000141452	RMC1	18	21083473	21111746	2.73822	0.00618	rs8086974	3.38	0.03141	NA	NA	NA	NA	NA
ENSG00000134698	AGO4	1	36273773	36323491	-2.73699	0.0062	rs272828	-2.777	0.09091	NA	NA	NA	NA	NA
ENSG00000260277	NA	16	22094577	22103552	-2.73587	0.006222	rs3091402	-2.55	0.00442	NA	NA	NA	NA	NA
ENSG00000031823	RANBP3	19	5916150	5978153	2.73119	0.00631	rs3745628	-3.47	0.04494	NA	NA	NA	NA	NA
ENSG00000142453	CARM1	19	10982189	11033453	2.73065	0.00632	rs322141	-2.95	0.00312	NA	NA	NA	NA	NA
ENSG00000198420	TCAF1	7	143548468	143599291	-2.73092	0.00632	rs6949653	3.08	0.10169	NA	NA	NA	NA	NA
ENSG00000271020	NA	3	33838641	33839173	-2.73078	0.00632	rs9850332	3.57	0.045283	NA	NA	NA	NA	NA
ENSG00000116095	PLEKHA3	2	179345195	179381189	2.72994	0.006335	rs6433709	3.25	0.01378	NA	NA	NA	NA	NA
ENSG00000105122	RASAL3	19	15562435	15575382	-2.72991	0.00634	rs11666141	3.06	0.02817	NA	NA	NA	NA	NA
ENSG00000099250	NRP1	10	33466420	33625190	-2.72783	0.006375	rs2756001	-2.82	0.00758	NA	NA	NA	NA	NA
ENSG00000168273	SMIM4	3	52568029	52613253	-2.72517	0.00643	rs13094687	3.79	0.2	NA	NA	NA	NA	NA
ENSG00000232995	RGS5	1	163214295	163291684	2.72	0.00649	rs2815271	2.952	0.0114	NA	NA	NA	NA	NA
ENSG00000128422	KRT17	17	39775689	39781094	-2.7187	0.00655	rs11658263	3.41	0.0411	NA	NA	NA	NA	NA
ENSG00000106089	STX1A	7	73113536	73134002	2.71825	0.00656	rs799217	4.47	0.07407	NA	NA	NA	NA	NA
ENSG00000101782	RIOK3	18	21032787	21066567	2.71703	0.00659	rs8086974	3.38	0.0323	NA	NA	NA	NA	NA
ENSG00000104671	DCTN6	8	30013813	30041156	2.7157	0.006613	rs6981350	2.58	0.008439	NA	NA	NA	NA	NA
ENSG00000156232	WHAMM	15	83478380	83503611	2.71458	0.00664	rs1145170	3.68	0.20339	NA	NA	NA	NA	NA
ENSG00000100714	MTHFD1	14	64854749	64926722	-2.71134	0.006701	rs11849394	3.88	0.23529	NA	NA	NA	NA	NA
ENSG00000145907	G3BP1	5	151150606	151192346	2.71114	0.00671	rs4958487	-3.09	0.009685	NA	NA	NA	NA	NA
ENSG00000123689	G0S2	1	209848765	209849733	2.71	0.00674	rs932347	3.712	0.06122	NA	NA	NA	NA	NA
ENSG00000236901	MIR600HG	9	125871773	125877756	2.70721	0.006785	rs7026688	-3.37	0.07547	NA	NA	NA	NA	NA
ENSG00000182979	MTA1	14	105886159	105937066	-2.70633	0.0068	rs3803321	3.73	0.03183	NA	NA	NA	NA	NA
ENSG00000114770	ABCC5	3	183637722	183735803	2.70414	0.00685	rs7622660	3.31	0.039474	NA	NA	NA	NA	NA
ENSG00000123836	PFKFB2	1	207222801	207254369	2.70235	0.00689	rs1367068	-3.853	0.155844	NA	NA	NA	NA	NA
ENSG00000103855	CD276	15	73976307	74006859	-2.7007	0.00692	rs4577028	-3.39	0.02626	NA	NA	NA	NA	NA
ENSG00000171853	TRAPPC12	2	3383446	3488865	2.70049	0.006924	rs10165099	2.79	0.00556	NA	NA	NA	NA	NA
ENSG00000110713	NUP98	11	3692313	3819022	2.69825	0.00697	rs11030639	3.17	0.05106	NA	NA	NA	NA	NA
ENSG00000170634	ACYP2	2	54197975	54532437	2.69658	0.007005	rs1421622	-3.19	0.01367	NA	NA	NA	NA	NA
ENSG00000107341	UBE2R2	9	33817565	33920402	2.69632	0.007011	rs12237401	-3.94	0.125	NA	NA	NA	NA	NA
ENSG00000088356	PDRG1	20	30532758	30539895	2.6958	0.00702	rs4911230	3.34	0.0336	NA	NA	NA	NA	NA
ENSG00000198189	HSD17B11	4	88257762	88312538	-2.69568	0.00702	rs2869643	3.38	0.05357	NA	NA	NA	NA	NA
ENSG00000136381	IREB2	15	78729773	78793798	2.69556	0.00703	rs12593776	-2.81	0.00539	NA	NA	NA	NA	NA
ENSG00000135587	SMPD2	6	109761966	109765122	2.69	0.00705	rs11968978	-3.31	0.024742	NA	NA	NA	NA	NA
ENSG00000162852	CNST	1	246729746	246831886	-2.69455	0.00705	rs10924794	3.726	0.02934	NA	NA	NA	NA	NA
ENSG00000104889	RNASEH2A	19	12917394	12924452	2.69212	0.0071	rs7255750	-3.61	0.03987	NA	NA	NA	NA	NA
ENSG00000162757	C1orf74	1	209955661	209957904	-2.69	0.00712	rs932347	3.712	0.09302	NA	NA	NA	NA	NA
ENSG00000075218	GTSE1	22	46692638	46726707	-2.69021	0.00714	rs6008798	-3.03	0.00902	NA	NA	NA	NA	NA
ENSG00000163939	PBRM1	3	52579368	52719933	-2.68895	0.00717	rs13094687	3.79	0.146341	NA	NA	NA	NA	NA
ENSG00000182054	IDH2	15	90626277	90645736	-2.68814	0.00719	rs3862434	3.03	0.01611	NA	NA	NA	NA	NA
ENSG00000106462	EZH2	7	148504475	148581413	-2.68727	0.0072	rs10233671	-3.19	0.01037	NA	NA	NA	NA	NA
ENSG00000128563	PRKRIP1	7	102004319	102067123	-2.68758	0.0072	rs6465836	3.22	0.03715	NA	NA	NA	NA	NA
ENSG00000138468	SENP7	3	101043049	101232085	-2.68732	0.0072	rs10936628	-2.92	0.02087	NA	NA	NA	NA	NA
ENSG00000065978	YBX1	1	43148098	43168020	2.69	0.00722	rs1098782	-2.98	0.0257	NA	NA	NA	NA	NA
ENSG00000179841	AKAP5	14	64932217	64941221	-2.68649	0.00722	rs11849394	3.88	0.042857	NA	NA	NA	NA	NA
ENSG00000248406	LOC112268242	19	12490560	12494501	-2.68609	0.00723	rs7255750	-3.61	0.04068	NA	NA	NA	NA	NA
ENSG00000008283	CYB561	17	61509665	61523739	2.6859	0.007234	rs3020619	3.86	0.04494	NA	NA	NA	NA	NA
ENSG00000198933	TBKBP1	17	45771447	45789416	2.68563	0.00724	rs1912482	-3.35	0.083916	NA	NA	NA	NA	NA
ENSG00000185347	TEDC1	14	105956192	105965912	2.68396	0.00728	rs3803321	3.98	0.04428	NA	NA	NA	NA	NA
ENSG00000171295	ZNF440	19	11925099	11946016	2.67917	0.00738	rs322141	-2.95	0.00633	NA	NA	NA	NA	NA
ENSG00000160808	MYL3	3	46899362	46923659	-2.67561	0.00746	rs6442030	2.84	0.02151	NA	NA	NA	NA	NA
ENSG00000259045	NA	14	32953304	32954006	-2.67507	0.007471	rs10145223	-3.42	0.0176	NA	NA	NA	NA	NA
ENSG00000143119	CD53	1	111415775	111442550	-2.67318	0.00751	rs11102146	-4.284	0.03125	NA	NA	NA	NA	NA
ENSG00000185158	LRRC37B	17	30334891	30380523	-2.67184	0.007544	rs7210970	-2.97	0.01622	NA	NA	NA	NA	NA
ENSG00000266173	STRADA	17	61780192	61819330	2.66989	0.007588	rs3020619	3.86	0.03797	NA	NA	NA	NA	NA
ENSG00000151376	ME3	11	86152150	86383678	2.66991	0.00759	rs11822254	2.52	0.01142	NA	NA	NA	NA	NA
ENSG00000228205	RPS3P3	3	183867492	183868223	-2.6684	0.00762	rs7622660	3.31	0.117647	NA	NA	NA	NA	NA
ENSG00000014257	ACP3	3	132036211	132087142	2.66706	0.00765	rs17348614	3.78	0.058824	NA	NA	NA	NA	NA
ENSG00000258682	NA	14	58731380	58736399	2.66519	0.00769	rs808222	3.38	0.01791	NA	NA	NA	NA	NA
ENSG00000168268	NT5DC2	3	52558386	52569070	-2.66379	0.00773	rs13094687	3.79	0.2	NA	NA	NA	NA	NA
ENSG00000103197	TSC2	16	2097466	2138716	2.66167	0.00778	rs1742402	3.33	0.02771	NA	NA	NA	NA	NA
ENSG00000118520	ARG1	6	131894284	131905472	-2.66	0.00778	rs2807278	3.12	0.01727	NA	NA	NA	NA	NA
ENSG00000204859	ZBTB48	1	6640061	6649340	-2.66146	0.00778	rs3138156	3.698	0.03509	NA	NA	NA	NA	NA
ENSG00000261094	NA	9	125699902	125702612	-2.65789	0.00786	rs7026688	-3.37	0.07453	NA	NA	NA	NA	NA
ENSG00000010327	STAB1	3	52529354	52558511	-2.65754	0.00787	rs13094687	3.79	0.123711	NA	NA	NA	NA	NA
ENSG00000167074	TEF	22	41763337	41795330	-2.65667	0.00789	rs2235852	-3.85	0.176471	NA	NA	NA	NA	NA
ENSG00000019169	MARCO	2	119699742	119752236	2.65653	0.007895	rs4849733	2.95	0.02353	NA	NA	NA	NA	NA
ENSG00000109332	UBE2D3	4	103715540	103790053	-2.65628	0.007901	rs223482	-3.82	0.24	NA	NA	NA	NA	NA
ENSG00000185798	WDR53	3	196281056	196295545	2.65389	0.00796	rs1684446	3.22	0.019108	NA	NA	NA	NA	NA
ENSG00000173825	TIGD3	11	65122238	65125084	2.65339	0.00797	rs7114014	-3.91	0.04898	NA	NA	NA	NA	NA
ENSG00000197557	TTC30A	2	178477720	178483694	-2.65309	0.007976	rs6433709	3.25	0.09524	NA	NA	NA	NA	NA
ENSG00000100934	SEC23A	14	39501123	39578850	-2.65176	0.00801	rs2415525	3.1	0.012565	NA	NA	NA	NA	NA
ENSG00000168710	AHCYL1	1	110527308	110566357	2.64992	0.00805	rs6677767	3.013	0.00942	NA	NA	NA	NA	NA
ENSG00000119737	GPR75	2	54080050	54087126	2.64897	0.008074	rs1421622	-3.19	0.02709	NA	NA	NA	NA	NA
ENSG00000165060	FXN	9	71650175	71715094	-2.64897	0.008074	rs11790543	-2.81	0.02395	NA	NA	NA	NA	NA
ENSG00000130203	APOE	19	45409011	45412650	2.64773	0.0081	rs2117384	-3	0.00629	NA	NA	NA	NA	NA
ENSG00000232442	MHENCR	20	62258580	62260177	-2.647	0.00812	rs3761121	3.47	0.0876	NA	NA	NA	NA	NA
ENSG00000230149	NA	22	39130735	39134995	2.64652	0.00813	rs2269609	-3.2	0.01485	NA	NA	NA	NA	NA
ENSG00000161249	DMKN	19	35988122	36004560	-2.64595	0.008146	rs6510512	-3.15	0.00552	NA	NA	NA	NA	NA
ENSG00000163935	SFMBT1	3	52937588	53080766	-2.64583	0.00815	rs2028216	3.5	0.115385	NA	NA	NA	NA	NA
ENSG00000068878	PSME4	2	54091204	54197977	2.64515	0.008165	rs1421622	-3.19	0.03209	NA	NA	NA	NA	NA
ENSG00000167315	ACAA2	18	47309869	47340330	-2.64329	0.00821	rs578211	-2.85	0.00503	NA	NA	NA	NA	NA
ENSG00000160194	NDUFV3	21	44299754	44333414	2.6423	0.00823	rs11203166	3.05	0.00446	NA	NA	NA	NA	NA
ENSG00000262814	MRPL12	17	79670387	79674556	-2.6425	0.00823	rs6565550	-3.03	0.01544	NA	NA	NA	NA	NA
ENSG00000007392	LUC7L	16	238968	279462	2.6396	0.0083	rs12719801	2.84	0.020583	NA	NA	NA	NA	NA
ENSG00000145569	OTULINL	5	14581884	14615116	2.63815	0.00834	rs26173	-3.27	0.020101	NA	NA	NA	NA	NA
ENSG00000168060	NAALADL1	11	64812290	64826021	-2.63778	0.00834	rs494252	2.9	0.11429	NA	NA	NA	NA	NA
ENSG00000136842	TMOD1	9	100263462	100364030	2.63653	0.00838	rs10759754	-3.44	0.03934	NA	NA	NA	NA	NA
ENSG00000023171	GRAMD1B	11	123396344	123498482	-2.63613	0.00839	rs3016475	3.2	0.00677	NA	NA	NA	NA	NA
ENSG00000213015	ZNF580	19	56146382	56154835	2.63509	0.00841	rs10412033	3.03	0.0315	NA	NA	NA	NA	NA
ENSG00000188211	NCR3LG1	11	17373273	17398888	2.6347	0.00842	rs1557765	3.14	0.02358	NA	NA	NA	NA	NA
ENSG00000114391	RPL24	3	101399935	101405626	-2.63397	0.00844	rs10936628	-2.92	0.088889	NA	NA	NA	NA	NA
ENSG00000149182	ARFGAP2	11	47185848	47198676	2.63108	0.00851	rs11038993	-3.45	0.04478	NA	NA	NA	NA	NA
ENSG00000242265	PEG10	7	94285637	94299007	-2.62929	0.00856	rs7783183	-2.84	0.01217	NA	NA	NA	NA	NA
ENSG00000065154	OAT	10	126085872	126107545	2.62775	0.008595	rs11245289	4.51	0.04563	NA	NA	NA	NA	NA
ENSG00000090661	CERS4	19	8271620	8327305	-2.62766	0.008597	rs653488	-3.06	0.00769	NA	NA	NA	NA	NA
ENSG00000020181	ADGRA2	8	37641709	37702414	-2.62652	0.008626	rs7823249	-3.62	0.03352	NA	NA	NA	NA	NA
ENSG00000235106	BRD3OS	9	136890561	136899788	2.62561	0.008649	rs129935	-3.35	0.02348	NA	NA	NA	NA	NA
ENSG00000253878	NA	8	95962265	95963624	2.62477	0.008671	rs7015888	-2.7	0.009419	NA	NA	NA	NA	NA
ENSG00000160888	IER2	19	13261229	13265722	2.62104	0.00877	rs7255750	-3.61	0.07895	NA	NA	NA	NA	NA
ENSG00000108604	SMARCD2	17	61909444	61920425	2.61847	0.008833	rs3020619	3.86	0.03625	NA	NA	NA	NA	NA
ENSG00000162032	SPSB3	16	1826713	1843701	-2.61749	0.008858	rs2235639	3.36	0.02312	NA	NA	NA	NA	NA
ENSG00000143248	RGS5	1	163080911	163291577	-2.61737	0.00886	rs2815271	2.952	0.028103	NA	NA	NA	NA	NA
ENSG00000108639	SYNGR2	17	76164639	76169608	2.61678	0.008876	rs870355	4.11	0.01469	NA	NA	NA	NA	NA
ENSG00000270587	NA	17	61688132	61688544	-2.61558	0.00891	rs3020619	3.86	0.03297	NA	NA	NA	NA	NA
ENSG00000213337	ANKRD39	2	97502348	97523832	2.61509	0.00892	rs7608325	3.36	0.05381	NA	NA	NA	NA	NA
ENSG00000226445	NA	6	169613349	169639660	-2.61	0.00892	rs7382645	-3.05	0.03288	NA	NA	NA	NA	NA
ENSG00000170917	NUDT6	4	123809852	123844123	-2.61507	0.008921	rs306011	3.81	0.10169	NA	NA	NA	NA	NA
ENSG00000204428	LY6G5C	6	31644461	31651817	-2.61461	0.00893	rs2229094	3.29	0.0338	NA	NA	NA	NA	NA
ENSG00000149792	MRPL49	11	64889655	64894843	2.61382	0.00895	rs494252	2.9	0.26667	NA	NA	NA	NA	NA
ENSG00000094916	CBX5	12	54624724	54673886	2.61121	0.00902	rs7305320	-3.28	0.01474	NA	NA	NA	NA	NA
ENSG00000161682	FAM171A2	17	42430583	42441243	2.61116	0.009024	rs9303361	-4.25	0.05854	NA	NA	NA	NA	NA
ENSG00000121211	MND1	4	154265801	154336270	2.61082	0.009033	rs10003974	-3.32	0.00787	NA	NA	NA	NA	NA
ENSG00000124225	PMEPA1	20	56223448	56286592	-2.61064	0.00904	rs6015071	-3.01	0.00863	NA	NA	NA	NA	NA
ENSG00000151327	FAM177A1	14	35514113	35582336	2.61011	0.00905	rs2275145	-3.5	0.053571	NA	NA	NA	NA	NA
ENSG00000073712	FERMT2	14	53323986	53419153	2.60999	0.009055	rs12433919	-2.91	0.07947	NA	NA	NA	NA	NA
ENSG00000088826	SMOX	20	4101627	4168394	-2.60923	0.00907	rs6133125	-2.96	0.00575	NA	NA	NA	NA	NA
ENSG00000109906	ZBTB16	11	113930315	114121398	-2.60874	0.00909	rs4936290	-2.99	0.01338	NA	NA	NA	NA	NA
ENSG00000197114	ZGPAT	20	62338817	62367494	-2.60587	0.00916	rs3761121	3.47	0.04412	NA	NA	NA	NA	NA
ENSG00000114904	NEK4	3	52744800	52804965	2.60377	0.00922	rs13094687	3.79	0.08633	NA	NA	NA	NA	NA
ENSG00000169925	BRD3	9	136895427	136933657	2.60326	0.009234	rs129935	-3.35	0.03625	NA	NA	NA	NA	NA
ENSG00000188760	TMEM198	2	220408385	220415317	2.60193	0.00927	rs6747090	-4.13	0.00757	NA	NA	NA	NA	NA
ENSG00000162819	BROX	1	222885895	222908538	2.59888	0.00935	rs2254329	-2.693	0.00313	NA	NA	NA	NA	NA
ENSG00000170860	LSM3	3	14219858	14242619	-2.59894	0.00935	rs12630964	2.85	0.00612	NA	NA	NA	NA	NA
ENSG00000225450	NA	22	39135008	39145046	2.59888	0.00935	rs2269609	-3.2	0.016	NA	NA	NA	NA	NA
ENSG00000196793	ZNF239	10	44051792	44070066	2.59797	0.009378	rs10793446	-2.88	0.02158	NA	NA	NA	NA	NA
ENSG00000106683	LIMK1	7	73497263	73536855	-2.59709	0.0094	rs11544049	4.23	0.091603	NA	NA	NA	NA	NA
ENSG00000141867	BRD4	19	15347647	15443356	-2.59649	0.00942	rs11666141	3.06	0.06818	NA	NA	NA	NA	NA
ENSG00000108830	RND2	17	41177258	41184057	-2.59565	0.00944	rs799923	3.49	0.071006	NA	NA	NA	NA	NA
ENSG00000166289	PLEKHF1	19	30155963	30166364	-2.59552	0.00944	rs399246	3.68	0.00454	NA	NA	NA	NA	NA
ENSG00000164037	SLC9B1	4	103806205	103940896	-2.5955	0.009445	rs223482	-3.82	0.1519	NA	NA	NA	NA	NA
ENSG00000106524	ANKMY2	7	16639401	16685442	-2.59435	0.00948	rs35681285	2.75	0.004747	NA	NA	NA	NA	NA
ENSG00000141959	PFKL	21	45719934	45747259	-2.5943	0.00948	rs233249	2.99	0.03226	NA	NA	NA	NA	NA
ENSG00000267040	LOC100505549	18	55297534	55405276	2.5941	0.00949	rs4308033	-3.35	0.0128	NA	NA	NA	NA	NA
ENSG00000223508	NA	8	163186	182231	-2.5931	0.00951	rs17064135	-3.1	0.12371	NA	NA	NA	NA	NA
ENSG00000204410	MSH5	6	31707725	31732622	-2.592	0.00954	rs2229094	3.29	0.042	NA	NA	NA	NA	NA
ENSG00000131015	ULBP2	6	150263136	150270371	2.5913	0.00956	rs11155714	2.34	0.000842	NA	NA	NA	NA	NA
ENSG00000104213	PDGFRL	8	17433942	17501580	-2.59003	0.0096	rs3213601	2.94	0.01729	NA	NA	NA	NA	NA
ENSG00000146426	TIAM2	6	155153831	155578857	-2.59	0.00963	rs17736997	-3.89	0.0625	NA	NA	NA	NA	NA
ENSG00000071246	VASH1	14	77228532	77249354	-2.58801	0.009653	rs748783	-3.63	0.01223	NA	NA	NA	NA	NA
ENSG00000203288	TDRKH-AS1	1	151763280	151766878	2.58562	0.00972	rs12123975	3.025	0.01102	NA	NA	NA	NA	NA
ENSG00000266405	CBX3P2	18	2652169	2655394	-2.58542	0.00973	rs4594325	3.01	0.0137	NA	NA	NA	NA	NA
ENSG00000063180	CA11	19	49141199	49149569	-2.58479	0.00974	rs34997741	2.74	0.01325	NA	NA	NA	NA	NA
ENSG00000070814	TCOF1	5	149737202	149779871	-2.58388	0.00977	rs973077	2.98	0.025532	NA	NA	NA	NA	NA
ENSG00000028137	TNFRSF1B	1	12227060	12269285	2.5833	0.00979	rs631272	-3.293	0.004345	NA	NA	NA	NA	NA
ENSG00000104341	LAPTM4B	8	98787285	98865241	2.58126	0.009844	rs17184704	3.35	0.095238	NA	NA	NA	NA	NA
ENSG00000149131	SERPING1	11	57364860	57382326	2.58106	0.00985	rs10732882	-7.56	0.1875	NA	NA	NA	NA	NA
ENSG00000145194	ECE2	3	183967438	184010819	-2.58066	0.00986	rs7622660	3.31	0.03647	NA	NA	NA	NA	NA
ENSG00000187257	RSBN1L	7	77325760	77412339	2.58023	0.00987	rs7801062	3.95	0.08108	NA	NA	NA	NA	NA
ENSG00000179889	PDXDC1	16	15068448	15233196	2.57955	0.00989	rs732459	3.15	0.139535	NA	NA	NA	NA	NA
ENSG00000138162	TACC2	10	123748689	124014060	2.57849	0.009923	rs911774	-3.27	0.04181	NA	NA	NA	NA	NA
ENSG00000055130	CUL1	7	148395006	148498128	-2.57726	0.00996	rs10233671	-3.19	0.01948	NA	NA	NA	NA	NA
ENSG00000131389	SLC6A6	3	14444076	14530857	-2.57555	0.01	rs12630964	2.85	0.00791	NA	NA	NA	NA	NA
ENSG00000213145	CRIP1	14	105952654	105955284	2.57246	0.0101	rs3803321	3.94	0.088889	NA	NA	NA	NA	NA
ENSG00000254893	NA	5	75465911	75470171	-2.57255	0.0101	rs17566351	3.03	0.010345	NA	NA	NA	NA	NA
ENSG00000080608	PUM3	9	2720469	2844241	-2.57088	0.010144	rs4741805	3.1	0.0339	NA	NA	NA	NA	NA
ENSG00000155903	RASA2	3	141205889	141334184	-2.56901	0.0102	rs6440001	4.46	0.08	NA	NA	NA	NA	NA
ENSG00000247498	GPRC5D-AS1	12	13080660	13137579	-2.56977	0.0102	rs11055200	3.2	0.02626	NA	NA	NA	NA	NA
ENSG00000263072	NA	16	3166043	3184883	-2.56829	0.0102	rs2239303	-3.1	0.033058	NA	NA	NA	NA	NA
ENSG00000162073	PAQR4	16	3019246	3023490	2.56644	0.010275	rs2239303	-3.1	0.01747	NA	NA	NA	NA	NA
ENSG00000118849	RARRES1	3	158414681	158450485	2.56482	0.0103	rs9849688	-3.97	0.07018	NA	NA	NA	NA	NA
ENSG00000141574	SECTM1	17	80278900	80291950	-2.56453	0.010332	rs4969477	2.6	0.01069	NA	NA	NA	NA	NA
ENSG00000132313	MRPL35	2	86426478	86440917	2.56446	0.010334	rs13404016	-2.92	0.00959	NA	NA	NA	NA	NA
ENSG00000249096	NA	4	185286336	185303460	-2.56382	0.010353	rs11737231	-2.97	0.00696	NA	NA	NA	NA	NA
ENSG00000188352	FOCAD	9	20658308	20995954	2.56365	0.010358	rs1551534	-3.82	0.04669	NA	NA	NA	NA	NA
ENSG00000132963	POMP	13	29233241	29253062	2.5634	0.01037	rs10507382	-3.74	0.06283	NA	NA	NA	NA	NA
ENSG00000169918	OTUD7A	15	31775329	32162992	-2.5624	0.0104	rs8035202	3.07	0.04598	NA	NA	NA	NA	NA
ENSG00000197442	MAP3K5	6	136878185	137113656	2.56252	0.0104	rs2327766	-2.9	0.013514	NA	NA	NA	NA	NA
ENSG00000088881	EBF4	20	2673524	2740753	-2.56077	0.01044	rs6051606	-3.11	0.00908	NA	NA	NA	NA	NA
ENSG00000171843	MLLT3	9	20341663	20622542	2.56032	0.010458	rs1551534	-3.82	0.02864	NA	NA	NA	NA	NA
ENSG00000147905	ZCCHC7	9	37120536	37358146	2.55975	0.010475	rs999511	2.83	0.03191	NA	NA	NA	NA	NA
ENSG00000135698	MPHOSPH6	16	82181403	82203831	-2.55795	0.0105	rs9933031	-3.49	0.005949	NA	NA	NA	NA	NA
ENSG00000156110	ADK	10	75910960	76469061	-2.5569	0.01056	rs12416497	2.87	0.009539	NA	NA	NA	NA	NA
ENSG00000008735	MAPK8IP2	22	51039114	51052409	2.55473	0.0106	rs3865766	-3.29	0.018927	NA	NA	NA	NA	NA
ENSG00000106682	EIF4H	7	73588575	73611431	2.55635	0.0106	rs11544049	4.23	0.05381	NA	NA	NA	NA	NA
ENSG00000122482	ZNF644	1	91380859	91487829	-2.55667	0.0106	rs165156	-2.939	0.056872	NA	NA	NA	NA	NA
ENSG00000123374	CDK2	12	56360553	56366568	-2.55651	0.0106	rs7313455	3.57	0.03909	NA	NA	NA	NA	NA
ENSG00000145555	MYO10	5	16665395	16936372	-2.55655	0.0106	rs17709618	2.84	0.023256	NA	NA	NA	NA	NA
ENSG00000271643	NA	3	33837180	33838442	-2.55484	0.0106	rs9850332	3.57	0.049793	NA	NA	NA	NA	NA
ENSG00000165916	PSMC3	11	47440320	47447993	2.55397	0.0107	rs4647709	-2.95	0.0229	NA	NA	NA	NA	NA
ENSG00000166340	TPP1	11	6634000	6640692	-2.55235	0.0107	rs10839547	-2.86	0.00484	NA	NA	NA	NA	NA
ENSG00000214922	HLA-F-AS1	6	29694378	29716826	2.55084	0.0107	rs1362126	4.69	0.375	NA	NA	NA	NA	NA
ENSG00000178764	ZHX2	8	123793633	123986750	2.54861	0.01082	rs7812750	3.3	0.01935	NA	NA	NA	NA	NA
ENSG00000213853	EMP2	16	10622279	10674555	-2.54651	0.01088	rs1112723	-2.77	0.00502	NA	NA	NA	NA	NA
ENSG00000152684	PELO	5	52083774	52099880	2.54616	0.0109	rs2648731	3.15	0.02521	NA	NA	NA	NA	NA
ENSG00000205643	CDPF1	22	46639908	46646576	-2.54479	0.0109	rs6008798	-3.03	0.014778	NA	NA	NA	NA	NA
ENSG00000214114	MYCBP	1	39328636	39347289	-2.55	0.0109	rs11205525	-5.744	0.09231	NA	NA	NA	NA	NA
ENSG00000272269	NUP153-AS1	6	17706488	17707575	2.54	0.0109	rs1142345	-15.31	0.218182	NA	NA	NA	NA	NA
ENSG00000273033	LINC02035	3	122605788	122611243	-2.54474	0.0109	rs4077111	-3.09	0.03352	NA	NA	NA	NA	NA
ENSG00000137124	ALDH1B1	9	38392661	38398658	2.54457	0.010941	rs189314	-2.58	0.00186	NA	NA	NA	NA	NA
ENSG00000124422	USP22	17	20902910	20947073	-2.54388	0.010963	rs4985955	4.26	0.16	NA	NA	NA	NA	NA
ENSG00000273137	NA	22	50646890	50647971	2.5428	0.011	rs34597827	-3.33	0.013529	NA	NA	NA	NA	NA
ENSG00000135597	REPS1	6	139224630	139309398	-2.54	0.0111	rs9403000	-2.99	0.013825	NA	NA	NA	NA	NA
ENSG00000086619	ERO1B	1	236378855	236445319	-2.54	0.0112	rs1726672	-6.195	0.12121	NA	NA	NA	NA	NA
ENSG00000138814	PPP3CA	4	101944566	102269435	-2.53743	0.0112	rs2850992	-3.16	0.02537	NA	NA	NA	NA	NA
ENSG00000174136	RGMB	5	98104354	98134347	2.53649	0.0112	rs27578	2.95	0.02667	NA	NA	NA	NA	NA
ENSG00000174485	DENND4A	15	65950384	66084631	2.535	0.0112	rs1034505	-3.61	0.075	NA	NA	NA	NA	NA
ENSG00000152217	SETBP1	18	42260138	42648475	-2.53482	0.01125	rs2048485	6.13	0.3871	NA	NA	NA	NA	NA
ENSG00000068615	REEP1	2	86441116	86565206	2.53248	0.0113	rs13404016	-2.92	0.01083	NA	NA	NA	NA	NA
ENSG00000124795	DEK	6	18224099	18265054	-2.53142	0.0114	rs1142345	-15.31	0.210526	NA	NA	NA	NA	NA
ENSG00000143590	EFNA3	1	155036224	155060014	-2.52884	0.0114	rs906278	2.245	0.00496	NA	NA	NA	NA	NA
ENSG00000178201	VN1R1	19	57966542	57967854	2.52989	0.0114	rs2051766	2.96	0.03166	NA	NA	NA	NA	NA
ENSG00000255197	NA	11	47404699	47430741	-2.52889	0.0114	rs4647709	-2.95	0.05742	NA	NA	NA	NA	NA
ENSG00000154122	ANKH	5	14704910	14871887	2.5262	0.0115	rs26173	-3.27	0.037267	NA	NA	NA	NA	NA
ENSG00000161980	POLR3K	16	96407	103628	2.52651	0.0115	rs12719801	2.84	0.030612	NA	NA	NA	NA	NA
ENSG00000204394	VARS1	6	31745295	31763730	-2.52603	0.0115	rs2229094	3.29	0.0553	NA	NA	NA	NA	NA
ENSG00000247121	NA	5	96149731	96271513	2.5264	0.0115	rs11738940	3.31	0.043636	NA	NA	NA	NA	NA
ENSG00000100294	MCAT	22	43528212	43539400	-2.52445	0.0116	rs1997885	3.16	0.005607	NA	NA	NA	NA	NA
ENSG00000112282	MED23	6	131895106	131949369	2.52291	0.0116	rs2807278	3.12	0.022018	NA	NA	NA	NA	NA
ENSG00000230869	NA	10	46174140	46195980	2.52227	0.01166	rs4949005	2.23	0.00499	NA	NA	NA	NA	NA
ENSG00000143942	CHAC2	2	53994929	54002333	2.52186	0.011674	rs1421622	-3.19	0.05742	NA	NA	NA	NA	NA
ENSG00000177374	HIC1	17	1957448	1962981	2.5214	0.011689	rs8081273	-3.37	0.02581	NA	NA	NA	NA	NA
ENSG00000073169	SELENOO	22	50639408	50656045	2.52081	0.0117	rs34597827	-3.33	0.019481	NA	NA	NA	NA	NA
ENSG00000213300	NA	3	75263782	75264787	2.5205	0.0117	rs2178032	3.02	0.07453	NA	NA	NA	NA	NA
ENSG00000126861	OMG	17	29599031	29624557	2.51844	0.0118	rs2074151	2.65	0.05941	NA	NA	NA	NA	NA
ENSG00000182185	RAD51B	14	68286496	69196935	2.51725	0.0118	rs12432558	3.26	0.285714	NA	NA	NA	NA	NA
ENSG00000237214	RPS9P2	22	41460056	41460640	2.51734	0.0118	rs2235852	-3.85	0.16667	NA	NA	NA	NA	NA
ENSG00000154803	FLCN	17	17115526	17140502	-2.51628	0.01186	rs1242473	-2.96	0.02564	NA	NA	NA	NA	NA
ENSG00000175182	FAM131A	3	184053714	184064063	2.51461	0.0119	rs7622660	3.31	0.08889	NA	NA	NA	NA	NA
ENSG00000186638	KIF24	9	34252379	34329198	-2.51346	0.011955	rs4879760	-3.53	0.10256	NA	NA	NA	NA	NA
ENSG00000006576	PHTF2	7	77428122	77586818	2.51223	0.012	rs7801062	3.95	0.110092	NA	NA	NA	NA	NA
ENSG00000010318	PHF7	3	52444673	52457657	-2.51097	0.012	rs13094687	3.79	0.22222	NA	NA	NA	NA	NA
ENSG00000160310	PRMT2	21	48055079	48085036	2.51298	0.012	rs2277827	3.69	0.05769	NA	NA	NA	NA	NA
ENSG00000266777	NA	17	30366993	30369847	2.51361	0.012	rs7210970	-2.97	0.02239	NA	NA	NA	NA	NA
ENSG00000117595	IRF6	1	209959036	209979465	-2.51	0.0121	rs932347	3.712	0.07692	NA	NA	NA	NA	NA
ENSG00000130349	MTRES1	6	107349407	107372546	-2.51	0.0121	rs781200	3.22	0.010101	NA	NA	NA	NA	NA
ENSG00000057294	PKP2	12	32943679	33049774	2.50715	0.0122	rs10844518	3.28	0.02614	NA	NA	NA	NA	NA
ENSG00000179922	ZNF784	19	56132108	56135967	2.50565	0.0122	rs10412033	3.03	0.02778	NA	NA	NA	NA	NA
ENSG00000188070	C11orf95	11	63527364	63536113	-2.50597	0.0122	rs542966	2.5	0.00125	NA	NA	NA	NA	NA
ENSG00000239282	CASTOR1	22	30681106	30685616	-2.50546	0.0122	rs4820845	3.36	0.056604	NA	NA	NA	NA	NA
ENSG00000262333	NA	17	2210055	2211009	2.50636	0.0122	rs8081273	-3.37	0.01359	NA	NA	NA	NA	NA
ENSG00000272205	NA	1	167189068	167189749	-2.5	0.0122	rs4657654	3.734	0.04528	NA	NA	NA	NA	NA
ENSG00000128311	TST	22	37406900	37415681	-2.5028	0.0123	rs7287097	2.97	0.014201	NA	NA	NA	NA	NA
ENSG00000140807	NKD1	16	50582241	50670647	-2.50323	0.0123	rs16949212	3.02	0.005181	NA	NA	NA	NA	NA
ENSG00000258102	MAP1LC3B2	12	116985911	116992186	-2.50201	0.0123	rs4767492	-3	0.014634	NA	NA	NA	NA	NA
ENSG00000270067	NA	5	112229030	112229698	2.50343	0.0123	rs3317	2.37	0.01274	NA	NA	NA	NA	NA
ENSG00000111412	SPRING1	12	117153593	117175875	-2.50048	0.0124	rs2291911	-3.37	0.03085	NA	NA	NA	NA	NA
ENSG00000114867	EIF4G1	3	184032283	184053146	-2.50087	0.0124	rs7622660	3.31	0.090226	NA	NA	NA	NA	NA
ENSG00000167323	STIM1	11	3875757	4114439	2.50012	0.0124	rs11030639	3.17	0.07843	NA	NA	NA	NA	NA
ENSG00000197879	MYO1C	17	1367392	1396106	2.50035	0.0124	rs7222425	3.02	0.011111	NA	NA	NA	NA	NA
ENSG00000273355	NA	18	813275	813757	-2.5003	0.01241	rs12960148	2.99	0.0104	NA	NA	NA	NA	NA
ENSG00000068831	RASGRP2	11	64494383	64512928	-2.49755	0.0125	rs494252	2.9	0.03797	NA	NA	NA	NA	NA
ENSG00000106829	TLE4	9	82186688	82341658	-2.49674	0.0125	rs12351219	-2.86	0.00795	NA	NA	NA	NA	NA
ENSG00000113504	SLC12A7	5	1050499	1112150	-2.49634	0.0125	rs2853677	6.86	0.0597	NA	NA	NA	NA	NA
ENSG00000172183	ISG20	15	89179384	89199714	-2.49869	0.0125	rs938605	3.52	0.04317	NA	NA	NA	NA	NA
ENSG00000251442	NA	4	79567057	79603853	-2.49648	0.012543	rs3749488	-3.51	0.09524	NA	NA	NA	NA	NA
ENSG00000167880	EVPL	17	74000583	74023533	2.49646	0.012544	rs347673	-3.32	0.06742	NA	NA	NA	NA	NA
ENSG00000088280	ASAP3	1	23755056	23811061	2.49	0.0126	rs2075995	3.147	0.04651	NA	NA	NA	NA	NA
ENSG00000103657	HERC1	15	63900817	64126141	-2.49506	0.0126	rs289810	-2.57	0.03235	NA	NA	NA	NA	NA
ENSG00000161328	LRRC56	11	537527	554916	-2.49475	0.0126	rs10160565	2.94	0.0543	NA	NA	NA	NA	NA
ENSG00000213713	NA	11	33097112	33098006	-2.49373	0.0126	rs4582947	3.19	0.03934	NA	NA	NA	NA	NA
ENSG00000264456	NA	17	29298670	29300330	2.49357	0.012647	rs2952998	2.49	0.01818	NA	NA	NA	NA	NA
ENSG00000164953	TMEM67	8	94767072	94831462	-2.49157	0.01272	rs7002977	-3.07	0.01977	NA	NA	NA	NA	NA
ENSG00000105202	FBL	19	40325098	40337054	2.49119	0.012731	rs10500281	2.74	0.01338	NA	NA	NA	NA	NA
ENSG00000101544	ADNP2	18	77866915	77905406	-2.49052	0.01276	rs4799134	3.25	0.04027	NA	NA	NA	NA	NA
ENSG00000112977	DAP	5	10679342	10761384	2.48936	0.0128	rs182073	3.15	0.029777	NA	NA	NA	NA	NA
ENSG00000156990	RPUSD3	3	9879533	9886286	2.48896	0.0128	rs1133340	2.63	0.019231	NA	NA	NA	NA	NA
ENSG00000181817	LSM10	1	36856839	36863493	2.48942	0.0128	rs16822826	-2.533	0.076433	NA	NA	NA	NA	NA
ENSG00000136999	CCN3	8	120428546	120436593	-2.48879	0.012818	rs2447154	3.27	0.108108	NA	NA	NA	NA	NA
ENSG00000183647	ZNF530	19	58111253	58124090	2.48881	0.01282	rs2051766	2.96	0.01397	NA	NA	NA	NA	NA
ENSG00000153066	TXNDC11	16	11772936	11836734	2.488	0.012846	rs12920377	3.2	0.02614	NA	NA	NA	NA	NA
ENSG00000151500	THYN1	11	134118173	134123264	-2.48573	0.0129	rs4936238	3.51	0.04301	NA	NA	NA	NA	NA
ENSG00000170684	ZNF296	19	45574758	45579846	-2.48544	0.0129	rs204479	-2.43	0.00472	NA	NA	NA	NA	NA
ENSG00000173338	KCNK7	11	65360326	65363467	-2.48738	0.0129	rs7114014	-3.91	0.15789	NA	NA	NA	NA	NA
ENSG00000235138	LOC100130548	9	136919412	136923927	-2.48518	0.0129	rs129935	-3.35	0.0663	NA	NA	NA	NA	NA
ENSG00000269038	NA	11	64546426	64546877	2.48515	0.0129	rs494252	2.9	0.09756	NA	NA	NA	NA	NA
ENSG00000151835	SACS	13	23902965	24007841	2.48575	0.01293	rs9671028	3.19	0.0295	NA	NA	NA	NA	NA
ENSG00000141736	ERBB2	17	37844167	37886679	-2.48545	0.012939	rs9635726	2.69	0.01142	NA	NA	NA	NA	NA
ENSG00000106355	LSM5	7	32524951	32534895	2.48465	0.013	rs452772	-3.22	0.11429	NA	NA	NA	NA	NA
ENSG00000143499	SMYD2	1	214454445	214510474	-2.48431	0.013	rs1223751	3.006	0.01702	NA	NA	NA	NA	NA
ENSG00000162613	FUBP1	1	78409740	78444794	2.48	0.013	rs2352039	-2.964	0.03774	NA	NA	NA	NA	NA
ENSG00000168395	ING5	2	242641450	242668893	2.4851	0.013	rs7588212	2.43	0.00507	NA	NA	NA	NA	NA
ENSG00000104853	CLPTM1	19	45457842	45496599	-2.48212	0.01306	rs2117384	-3	0.02198	NA	NA	NA	NA	NA
ENSG00000008710	PKD1	16	2138711	2185899	2.48196	0.01307	rs1742402	3.33	0.0678	NA	NA	NA	NA	NA
ENSG00000115457	IGFBP2	2	217497551	217529159	-2.48105	0.013099	rs1921998	-3.19	0.03896	NA	NA	NA	NA	NA
ENSG00000138709	LARP1B	4	128982423	129144086	-2.48235	0.0131	rs6847056	2.24	0.00668	NA	NA	NA	NA	NA
ENSG00000170004	CHD3	17	7788124	7816078	-2.48182	0.0131	rs4130510	-2.93	0.026549	NA	NA	NA	NA	NA
ENSG00000214765	SEPTIN7P2	7	45763379	45808617	-2.48023	0.0131	rs4988515	-2.66	0.015748	NA	NA	NA	NA	NA
ENSG00000100568	VTI1B	14	68113792	68141548	-2.47989	0.013142	rs12432558	3.26	0.15385	NA	NA	NA	NA	NA
ENSG00000141458	NPC1	18	21086148	21166862	-2.4794	0.01316	rs8086974	3.38	0.0423	NA	NA	NA	NA	NA
ENSG00000105204	DYRK1B	19	40315990	40324841	2.47845	0.0132	rs10500281	2.74	0.011	NA	NA	NA	NA	NA
ENSG00000196381	ZNF781	19	38158652	38183223	-2.47753	0.01323	rs2306201	2.77	0.0137	NA	NA	NA	NA	NA
ENSG00000170144	HNRNPA3	2	178077291	178088686	2.47631	0.013275	rs3770008	-2.92	0.05634	NA	NA	NA	NA	NA
ENSG00000123200	ZC3H13	13	46528600	46626894	-2.47579	0.01329	rs11620068	2.95	0.03109	NA	NA	NA	NA	NA
ENSG00000135912	TTLL4	2	219575568	219620139	-2.4764	0.0133	rs921968	2.58	0.02797	NA	NA	NA	NA	NA
ENSG00000196588	MRTFA	22	40806285	41032706	2.47616	0.0133	rs9611387	3.47	0.136364	NA	NA	NA	NA	NA
ENSG00000231167	NA	7	105222705	105223703	2.47586	0.0133	rs101490	3.1	0.01752	NA	NA	NA	NA	NA
ENSG00000004766	VPS50	7	92861653	92988338	2.4721	0.0134	rs1005346	-4.24	0.012036	NA	NA	NA	NA	NA
ENSG00000175387	SMAD2	18	45357922	45457515	2.473	0.0134	rs17736760	-3.84	0.0432	NA	NA	NA	NA	NA
ENSG00000057019	DCBLD2	3	98514785	98620533	-2.46986	0.0135	rs10511167	2.98	0.009516	NA	NA	NA	NA	NA
ENSG00000106367	AP1S1	7	100797678	100804877	-2.47163	0.0135	rs6961122	-3.39	0.00761	NA	NA	NA	NA	NA
ENSG00000185527	PDE6G	17	79617489	79630142	-2.47106	0.0135	rs6565550	-3.03	0.02162	NA	NA	NA	NA	NA
ENSG00000214548	MEG3	14	101245747	101327368	-2.47078	0.0135	rs17099623	3.71	0.03681	NA	NA	NA	NA	NA
ENSG00000165028	NIPSNAP3B	9	107526438	107539738	-2.4688	0.013557	rs2230805	-2.93	0.00947	NA	NA	NA	NA	NA
ENSG00000110931	CAMKK2	12	121675497	121736111	2.46802	0.0136	rs2230912	3.97	0.01911	NA	NA	NA	NA	NA
ENSG00000136485	DCAF7	17	61627822	61671639	-2.46635	0.0136	rs3020619	3.86	0.0543	NA	NA	NA	NA	NA
ENSG00000137942	FNBP1L	1	93913688	94020218	2.46641	0.0136	rs17110111	-2.698	0.010705	NA	NA	NA	NA	NA
ENSG00000244479	NA	7	143948357	144053274	2.46733	0.0136	rs17170239	3.5	0.142857	NA	NA	NA	NA	NA
ENSG00000013523	ANGEL1	14	77253588	77292589	2.46741	0.013609	rs748783	-3.63	0.03582	NA	NA	NA	NA	NA
ENSG00000254004	ZNF260	19	37001597	37019562	-2.46597	0.01366	rs8108848	2.37	0.00428	NA	NA	NA	NA	NA
ENSG00000133121	STARD13	13	33677272	33924767	-2.46551	0.013682	rs642899	2.7	0.00902	NA	NA	NA	NA	NA
ENSG00000131374	TBC1D5	3	17198654	18486309	2.46395	0.0137	rs13095510	2.96	0.025	NA	NA	NA	NA	NA
ENSG00000137936	BCAR3	1	94027347	94312706	-2.46439	0.0137	rs2068334	3.309	0.047059	NA	NA	NA	NA	NA
ENSG00000170955	CAVIN3	11	6340176	6341877	-2.46623	0.0137	rs10839547	-2.86	0.00148	NA	NA	NA	NA	NA
ENSG00000213433	NA	5	151145420	151145939	-2.46422	0.0137	rs4958487	-3.09	0.02321	NA	NA	NA	NA	NA
ENSG00000257242	LINC01619	12	92378756	92536690	-2.46497	0.0137	rs1190655	-3.96	0.02087	NA	NA	NA	NA	NA
ENSG00000105298	CACTIN	19	3610639	3626813	2.46347	0.01376	rs2108389	-3.36	0.01562	NA	NA	NA	NA	NA
ENSG00000085760	MTIF2	2	55463731	55496483	-2.46171	0.0138	rs2588512	-3.13	0.02395	NA	NA	NA	NA	NA
ENSG00000113734	BNIP1	5	172571445	172591390	-2.46271	0.0138	rs5745110	-2.54	0.00647	NA	NA	NA	NA	NA
ENSG00000117139	KDM5B	1	202696526	202778598	2.46156	0.0138	rs11590469	-3.957	0.08824	NA	NA	NA	NA	NA
ENSG00000157036	EXOG	3	38537618	38583652	-2.46318	0.0138	rs11929481	-3.1	0.012579	NA	NA	NA	NA	NA
ENSG00000224261	RPSAP18	1	160236130	160237015	-2.46	0.0138	rs6660233	-3.11	0.02434	NA	NA	NA	NA	NA
ENSG00000243056	EIF4EBP3	5	139927251	139929163	-2.46269	0.0138	rs1835959	2.99	0.01485	NA	NA	NA	NA	NA
ENSG00000197756	RPL37A	2	217362912	217443903	-2.46198	0.013817	rs1921998	-3.19	0.0663	NA	NA	NA	NA	NA
ENSG00000172845	SP3	2	174771187	174830430	-2.46144	0.013838	rs9679675	3.32	0.01624	NA	NA	NA	NA	NA
ENSG00000147669	POLR2K	8	101162812	101166230	-2.46127	0.01384	rs2979001	-3.14	0.0438	NA	NA	NA	NA	NA
ENSG00000124357	NAGK	2	71291474	71306935	-2.46031	0.013882	rs412014	-3.04	0.01417	NA	NA	NA	NA	NA
ENSG00000124535	WRNIP1	6	2765648	2787186	2.45956	0.0139	rs742487	-3.43	0.044118	NA	NA	NA	NA	NA
ENSG00000152518	ZFP36L2	2	43449541	43453748	2.45758	0.013988	rs12479036	4.28	0.08054	NA	NA	NA	NA	NA
ENSG00000168062	BATF2	11	64755415	64764517	-2.45685	0.014	rs494252	2.9	0.15789	NA	NA	NA	NA	NA
ENSG00000175213	ZNF408	11	46722368	46727462	-2.45775	0.014	rs11038993	-3.45	0.21429	NA	NA	NA	NA	NA
ENSG00000102901	CENPT	16	67862060	67881714	2.45617	0.01404	rs34895002	3.09	0.01681	NA	NA	NA	NA	NA
ENSG00000267082	LOC105372273	19	11314304	11326844	2.45564	0.01406	rs322141	-2.95	0.00736	NA	NA	NA	NA	NA
ENSG00000014138	POLA2	11	65029233	65073060	-2.45422	0.0141	rs494252	2.9	0.07059	NA	NA	NA	NA	NA
ENSG00000155085	AK9	6	109814059	110012420	-2.45	0.0141	rs11968978	-3.31	0.08889	NA	NA	NA	NA	NA
ENSG00000164305	CASP3	4	185548850	185570663	-2.45562	0.0141	rs11737231	-2.97	0.02609	NA	NA	NA	NA	NA
ENSG00000235560	LOC107984875	16	30546073	30548465	-2.45402	0.0141	rs34261613	-3.04	0.023857	NA	NA	NA	NA	NA
ENSG00000268041	ERFL	19	42412671	42414249	-2.45381	0.0141	rs2316973	-2.28	0.01266	NA	NA	NA	NA	NA
ENSG00000196218	RYR1	19	38924339	39078204	-2.45236	0.01419	rs2368524	3.98	0.04396	NA	NA	NA	NA	NA
ENSG00000016864	GLT8D1	3	52728505	52740048	-2.4528	0.0142	rs13094687	3.79	0.292683	NA	NA	NA	NA	NA
ENSG00000152705	CATSPER3	5	134303596	134347392	2.45114	0.0142	rs7705463	5.06	0.15385	NA	NA	NA	NA	NA
ENSG00000153071	DAB2	5	39371780	39462402	-2.45195	0.0142	rs835218	-3.19	0.040134	NA	NA	NA	NA	NA
ENSG00000077420	APBB1IP	10	26727132	26856732	2.45215	0.014201	rs3006785	3.26	0.02113	NA	NA	NA	NA	NA
ENSG00000241484	ARHGAP8	22	45098355	45258665	-2.44896	0.0143	rs7290045	-3.74	0.010657	NA	NA	NA	NA	NA
ENSG00000133874	RNF122	8	33405273	33424643	2.44797	0.01437	rs1996363	-2.35	0.01496	NA	NA	NA	NA	NA
ENSG00000185404	SP140L	2	231191899	231268447	-2.44743	0.014388	rs6749579	3.46	0.06742	NA	NA	NA	NA	NA
ENSG00000124783	SSR1	6	7268539	7347679	2.45	0.0144	rs9392862	4.32	0.016349	NA	NA	NA	NA	NA
ENSG00000144712	CAND2	3	12837971	12913415	-2.44731	0.0144	rs4684121	-3.05	0.025641	NA	NA	NA	NA	NA
ENSG00000163328	GPR155	2	175296966	175351822	2.44512	0.01448	rs1376874	4.05	0.15584	NA	NA	NA	NA	NA
ENSG00000100142	POLR2F	22	38348614	38437922	2.44428	0.0145	rs2269609	-3.2	0.017991	NA	NA	NA	NA	NA
ENSG00000177427	MIEF2	17	18163848	18169866	2.44344	0.0145	rs854802	-3.86	0.2	NA	NA	NA	NA	NA
ENSG00000189164	ZNF527	19	37861963	37883968	-2.44455	0.0145	rs2306201	2.77	0.03217	NA	NA	NA	NA	NA
ENSG00000237493	NA	12	56374216	56374819	-2.4436	0.0145	rs7313455	3.57	0.10435	NA	NA	NA	NA	NA
ENSG00000188243	COMMD6	13	76099350	76123575	-2.44373	0.01454	rs1326082	3	0.0179	NA	NA	NA	NA	NA
ENSG00000272663	NA	2	48667182	48667736	-2.44231	0.014594	rs4434042	2.95	0.01685	NA	NA	NA	NA	NA
ENSG00000105127	AKAP8	19	15464196	15490609	2.44153	0.0146	rs11666141	3.06	0.13333	NA	NA	NA	NA	NA
ENSG00000143033	MTF2	1	93544792	93604638	-2.4421	0.0146	rs17110111	-2.698	0.01255	NA	NA	NA	NA	NA
ENSG00000164828	SUN1	7	855528	936072	2.44145	0.0146	rs3757854	2.9	0.01878	NA	NA	NA	NA	NA
ENSG00000186994	KANK3	19	8387468	8408146	2.44204	0.0146	rs3760680	2.88	0.01565	NA	NA	NA	NA	NA
ENSG00000087299	L2HGDH	14	50704281	50779266	-2.44037	0.0147	rs6572667	2.98	0.021429	NA	NA	NA	NA	NA
ENSG00000090539	CHRD	3	184097861	184108524	2.43901	0.0147	rs7622660	3.31	0.11321	NA	NA	NA	NA	NA
ENSG00000186862	PDZD7	10	102767440	102790890	2.43729	0.0148	rs11816136	-2.76	0.015464	NA	NA	NA	NA	NA
ENSG00000234741	GAS5	1	173833038	173838020	2.43642	0.0148	rs2068871	-2.597	0.002134	NA	NA	NA	NA	NA
ENSG00000005206	SPPL2B	19	2328614	2355099	2.43659	0.01483	rs2018771	-2.82	0.00923	NA	NA	NA	NA	NA
ENSG00000151693	ASAP2	2	9346894	9545812	-2.43562	0.014866	rs10193254	2.53	0.02376	NA	NA	NA	NA	NA
ENSG00000068796	KIF2A	5	61601989	61833076	-2.43404	0.0149	rs814169	3.51	0.093023	NA	NA	NA	NA	NA
ENSG00000076356	PLXNA2	1	208195587	208417665	2.43428	0.0149	rs882198	-7.107	0.15584	NA	NA	NA	NA	NA
ENSG00000159377	PSMB4	1	151372010	151374420	-2.44	0.0149	rs6673002	-2.672	0.03409	NA	NA	NA	NA	NA
ENSG00000267002	NA	17	41316200	41322420	-2.43553	0.0149	rs799923	3.49	0.09231	NA	NA	NA	NA	NA
ENSG00000257621	PSMA3-AS1	14	58732083	58764852	-2.43404	0.014931	rs808222	3.38	0.04348	NA	NA	NA	NA	NA
ENSG00000176171	BNIP3	10	133781578	133795435	-2.43235	0.015001	rs2814184	3.3	0.04138	NA	NA	NA	NA	NA
ENSG00000105696	TMEM59L	19	18718240	18731849	2.43182	0.01502	rs7256751	-2.2	0.00451	NA	NA	NA	NA	NA
ENSG00000197933	ZNF823	19	11832080	11849824	2.43012	0.015094	rs322141	-2.95	0.01422	NA	NA	NA	NA	NA
ENSG00000079156	OSBPL6	2	179059208	179264160	-2.43034	0.0151	rs6433709	3.25	0.06154	NA	NA	NA	NA	NA
ENSG00000131462	TUBG1	17	40761694	40767252	2.43034	0.0151	rs799923	3.49	0.040404	NA	NA	NA	NA	NA
ENSG00000162241	SLC25A45	11	65142663	65151172	-2.42907	0.0151	rs7114014	-3.91	0.09302	NA	NA	NA	NA	NA
ENSG00000198003	CCDC151	19	11531272	11546603	-2.42997	0.0151	rs322141	-2.95	0.01575	NA	NA	NA	NA	NA
ENSG00000213347	MXD3	5	176728462	176739758	2.42928	0.0151	rs11746443	2.97	0.017417	NA	NA	NA	NA	NA
ENSG00000179134	SAMD4B	19	39833036	39876350	2.42765	0.0152	rs10500281	2.74	0.0226	NA	NA	NA	NA	NA
ENSG00000242252	BGLAP	1	156211753	156213112	-2.42765	0.0152	rs2842868	-3.541	0.01714	NA	NA	NA	NA	NA
ENSG00000198496	NBR2	17	41277627	41305688	2.4267	0.015237	rs799923	3.49	0.0916	NA	NA	NA	NA	NA
ENSG00000132510	KDM6B	17	7743222	7758114	-2.42583	0.015273	rs4130510	-2.93	0.02685	NA	NA	NA	NA	NA
ENSG00000267543	NA	17	74546033	74546908	-2.4253	0.015296	rs347673	-3.32	0.04762	NA	NA	NA	NA	NA
ENSG00000006125	AP2B1	17	33905065	34053436	2.42551	0.0153	rs4796141	-3.27	0.00978	NA	NA	NA	NA	NA
ENSG00000164535	DAGLB	7	6448757	6523821	-2.4247	0.0153	rs2345060	-3.22	0.04054	NA	NA	NA	NA	NA
ENSG00000175220	ARHGAP1	11	46698630	46722165	-2.42615	0.0153	rs11038993	-3.45	0.32432	NA	NA	NA	NA	NA
ENSG00000130254	SAFB2	19	5587010	5624057	-2.42486	0.01531	rs3745628	-3.47	0.03846	NA	NA	NA	NA	NA
ENSG00000196189	SEMA4A	1	156117157	156147543	2.42	0.0154	rs2842868	-3.541	0.04598	NA	NA	NA	NA	NA
ENSG00000203739	PRDX6-AS1	1	173386932	173430501	-2.42	0.0154	rs2068871	-2.597	0.01866	NA	NA	NA	NA	NA
ENSG00000103202	NME4	16	446725	460367	-2.42141	0.01546	rs12719801	2.84	0.02367	NA	NA	NA	NA	NA
ENSG00000130772	MED18	1	28655513	28662476	2.42	0.0155	rs6668505	2.736	0.01047	NA	NA	NA	NA	NA
ENSG00000173875	ZNF791	19	12721732	12742735	2.42047	0.0155	rs7255750	-3.61	0.0678	NA	NA	NA	NA	NA
ENSG00000103024	NME3	16	1820287	1821731	2.41872	0.0156	rs2235639	3.36	0.045977	NA	NA	NA	NA	NA
ENSG00000135365	PHF21A	11	45950871	46142985	2.41547	0.0157	rs2303435	-3.02	0.01142	NA	NA	NA	NA	NA
ENSG00000271855	NA	2	9696028	9696904	-2.41395	0.01578	rs10193254	2.53	0.00929	NA	NA	NA	NA	NA
ENSG00000132698	RAB25	1	156030951	156040295	2.41	0.0158	rs2842868	-3.541	0.02069	NA	NA	NA	NA	NA
ENSG00000134548	SPX	12	21679241	21690311	2.41237	0.0158	rs11045919	-2.86	0.01231	NA	NA	NA	NA	NA
ENSG00000172867	KRT2	12	53038342	53045948	-2.41302	0.0158	rs1791660	-3.8	0.0531	NA	NA	NA	NA	NA
ENSG00000173156	RHOD	11	66824289	66839484	-2.41169	0.0159	rs10791895	3.15	0.01506	NA	NA	NA	NA	NA
ENSG00000236383	CCDC200	17	41368960	41383338	-2.41053	0.0159	rs799923	3.49	0.04839	NA	NA	NA	NA	NA
ENSG00000144218	AFF3	2	100162323	100759201	-2.41019	0.015944	rs6756248	3.11	0.02637	NA	NA	NA	NA	NA
ENSG00000173762	CD7	17	80272744	80275478	-2.40911	0.015992	rs4969477	2.6	0.01251	NA	NA	NA	NA	NA
ENSG00000152520	PAN3	13	28712643	28869475	-2.40873	0.01601	rs10507382	-3.74	0.06122	NA	NA	NA	NA	NA
ENSG00000204380	PKP4-AS1	2	159514849	159591514	2.40695	0.016086	rs2528636	-2.81	0.02715	NA	NA	NA	NA	NA
ENSG00000117394	SLC2A1	1	43391052	43424530	-2.41	0.0161	rs1098782	-2.98	0.04013	NA	NA	NA	NA	NA
ENSG00000073578	SDHA	5	218356	256815	-2.40484	0.0162	rs2672722	-2.99	0.04563	NA	NA	NA	NA	NA
ENSG00000138190	EXOC6	10	94590935	94819250	2.40441	0.0162	rs1776071	-2.77	0.024242	NA	NA	NA	NA	NA
ENSG00000100412	ACO2	22	41865129	41924993	2.40215	0.0163	rs2235852	-3.85	0.10526	NA	NA	NA	NA	NA
ENSG00000185453	ZSWIM9	19	48673949	48700877	-2.40083	0.016358	rs380277	-3.01	0.06857	NA	NA	NA	NA	NA
ENSG00000104067	TJP1	15	29991571	30261068	2.39926	0.0164	rs8031629	-2.37	0.00262	NA	NA	NA	NA	NA
ENSG00000185055	EFCAB10	7	105205567	105241322	-2.4005	0.0164	rs101490	3.1	0.02174	NA	NA	NA	NA	NA
ENSG00000183309	ZNF623	8	144718183	144735900	-2.39905	0.01644	rs13276513	2.23	0.00463	NA	NA	NA	NA	NA
ENSG00000140395	WDR61	15	78570177	78592136	2.3974	0.0165	rs12593776	-2.81	0.01163	NA	NA	NA	NA	NA
ENSG00000168646	AXIN2	17	63524681	63557765	-2.39824	0.0165	rs3923086	-2.98	0.04027	NA	NA	NA	NA	NA
ENSG00000057757	PITHD1	1	24104895	24114722	-2.39578	0.0166	rs2075995	3.147	0.06383	NA	NA	NA	NA	NA
ENSG00000120334	CENPL	1	173768688	173793858	-2.39563	0.0166	rs2068871	-2.597	0.02335	NA	NA	NA	NA	NA
ENSG00000159200	RCAN1	21	35885440	35987441	-2.39501	0.0166	rs2242900	-2.78	0.02414	NA	NA	NA	NA	NA
ENSG00000104381	GDAP1	8	75233365	75401107	2.39523	0.01661	rs6996800	-2.56	0.021016	NA	NA	NA	NA	NA
ENSG00000134490	TMEM241	18	20777108	21017925	2.3943	0.01665	rs8086974	3.38	0.0421	NA	NA	NA	NA	NA
ENSG00000182117	NOP10	15	34633917	34635378	2.39434	0.0167	rs9972505	3.26	0.05263	NA	NA	NA	NA	NA
ENSG00000196843	ARID5A	2	97202480	97218375	-2.39412	0.0167	rs7608325	3.36	0.0524	NA	NA	NA	NA	NA
ENSG00000092020	PPP2R3C	14	35554673	35591723	-2.39194	0.0168	rs2275145	-3.5	0.072289	NA	NA	NA	NA	NA
ENSG00000236829	RPL23AP5	16	432097	442960	-2.39035	0.016832	rs12719801	2.84	0.02239	NA	NA	NA	NA	NA
ENSG00000067113	PLPP1	5	54720682	54830878	2.38906	0.0169	rs4865981	2.9	0.024	NA	NA	NA	NA	NA
ENSG00000137312	FLOT1	6	30695486	30710510	2.3888	0.0169	rs3130573	-2.87	0.0152	NA	NA	NA	NA	NA
ENSG00000149823	VPS51	11	64856796	64879332	2.38798	0.0169	rs494252	2.9	0.11111	NA	NA	NA	NA	NA
ENSG00000271664	NA	7	148972710	148975083	-2.38831	0.0169	rs354031	-4.16	0.071429	NA	NA	NA	NA	NA
ENSG00000188554	NBR1	17	41322498	41363708	-2.38834	0.016924	rs799923	3.49	0.09836	NA	NA	NA	NA	NA
ENSG00000105677	TMEM147	19	36036497	36038428	-2.38727	0.01697	rs6510512	-3.19	0.01294	NA	NA	NA	NA	NA
ENSG00000184616	NA	7	74320406	74331163	-2.38716	0.017	rs13246861	2.34	0.00456	NA	NA	NA	NA	NA
ENSG00000223356	NA	1	156682004	156682966	-2.38634	0.017	rs2842868	-3.541	0.020979	NA	NA	NA	NA	NA
ENSG00000270903	HNRNPA3P9	11	32613339	32614317	-2.38741	0.017	rs12417188	3.3	0.03125	NA	NA	NA	NA	NA
ENSG00000272836	NA	22	50644014	50644491	2.38561	0.0171	rs34597827	-3.33	0.024896	NA	NA	NA	NA	NA
ENSG00000234694	NA	1	43820355	43824329	2.38	0.0172	rs1098782	-2.98	0.08571	NA	NA	NA	NA	NA
ENSG00000243317	STMP1	7	135347244	135378166	-2.38211	0.0172	rs3112329	-3.74	0.10714	NA	NA	NA	NA	NA
ENSG00000010030	ETV7	6	36322419	36356164	-2.38	0.0173	rs12199702	3.06	0.040816	NA	NA	NA	NA	NA
ENSG00000111341	MGP	12	15034115	15038860	-2.38118	0.0173	rs10772823	3.19	0.023121	NA	NA	NA	NA	NA
ENSG00000163633	C4orf36	4	87797358	87857354	-2.37956	0.0173	rs2869643	3.38	0.07273	NA	NA	NA	NA	NA
ENSG00000100473	COCH	14	31343720	31364271	-2.37867	0.017375	rs2070340	2.97	0.03519	NA	NA	NA	NA	NA
ENSG00000272155	NA	8	66626569	66627013	-2.37853	0.01738	rs7841695	2.3	0.0091	NA	NA	NA	NA	NA
ENSG00000126500	FLRT1	11	63870660	63886645	2.37791	0.0174	rs542966	2.5	0.01875	NA	NA	NA	NA	NA
ENSG00000076944	STXBP2	19	7701767	7712759	2.37677	0.01746	rs653488	-3.06	0.02804	NA	NA	NA	NA	NA
ENSG00000171992	SYNPO	5	149980642	150038782	2.37659	0.0175	rs7734132	-2.89	0.018957	NA	NA	NA	NA	NA
ENSG00000181481	RNF135	17	29295803	29326929	2.37614	0.0175	rs2952998	2.49	0.04724	NA	NA	NA	NA	NA
ENSG00000147649	MTDH	8	98656407	98740998	-2.3759	0.017506	rs2679774	-3.34	0.055556	NA	NA	NA	NA	NA
ENSG00000232748	NA	16	31072813	31073451	-2.37447	0.017574	rs4889546	-3.22	0.08759	NA	NA	NA	NA	NA
ENSG00000159363	ATP13A2	1	17312453	17338423	2.37318	0.0176	rs730387	2.911	0.04255	NA	NA	NA	NA	NA
ENSG00000121898	CPXM2	10	125465723	125699783	-2.37271	0.01766	rs17676342	-3.77	0.020236	NA	NA	NA	NA	NA
ENSG00000184988	TMEM106A	17	41363854	41372061	2.3718	0.017702	rs799923	3.49	0.15584	NA	NA	NA	NA	NA
ENSG00000198576	ARC	8	143692405	143696833	2.37035	0.01777	rs34667135	2.84	0.04068	NA	NA	NA	NA	NA
ENSG00000101294	HM13	20	30102231	30157370	2.37007	0.01778	rs7273187	-3.4	0.14286	NA	NA	NA	NA	NA
ENSG00000111845	PAK1IP1	6	10694928	10710015	2.37	0.0178	rs12210057	3.93	0.021277	NA	NA	NA	NA	NA
ENSG00000112576	CCND3	6	41902671	42018095	2.37	0.0178	rs4445045	2.85	0.00583	NA	NA	NA	NA	NA
ENSG00000198231	DDX42	17	61850963	61896677	-2.36874	0.0178	rs3020619	3.86	0.101695	NA	NA	NA	NA	NA
ENSG00000270096	NA	3	169512750	169514001	-2.36934	0.0178	rs756644	3.65	0.085106	NA	NA	NA	NA	NA
ENSG00000182154	MRPL41	9	140445651	140447007	-2.36792	0.017889	rs6606591	3.09	0.03883	NA	NA	NA	NA	NA
ENSG00000106336	FBXO24	7	100181605	100198740	2.3678	0.0179	rs6961122	-3.39	0.0303	NA	NA	NA	NA	NA
ENSG00000127603	MACF1	1	39546988	39952849	-2.36771	0.0179	rs11205525	-5.744	0.15789	NA	NA	NA	NA	NA
ENSG00000179163	FUCA1	1	24171567	24194784	-2.36738	0.0179	rs2075995	3.147	0.03883	NA	NA	NA	NA	NA
ENSG00000133639	BTG1	12	92536286	92539673	2.3665	0.018	rs1190655	-3.96	0.02424	NA	NA	NA	NA	NA
ENSG00000106351	AGFG2	7	100136834	100165842	2.36443	0.0181	rs6961122	-3.39	0.032	NA	NA	NA	NA	NA
ENSG00000272173	NA	12	7052671	7053767	2.36402	0.0181	rs7135106	-2.34	0.000545	NA	NA	NA	NA	NA
ENSG00000171345	KRT19	17	39679869	39684560	-2.36321	0.018117	rs11658263	3.41	0.06936	NA	NA	NA	NA	NA
ENSG00000259298	NA	15	50789392	50790941	2.36135	0.0182	rs12903325	6.21	0.15	NA	NA	NA	NA	NA
ENSG00000224152	NA	2	160471807	160473593	2.36033	0.018259	rs2059696	-3.2	0.02871	NA	NA	NA	NA	NA
ENSG00000129226	CD68	17	7482785	7485429	-2.3603	0.01826	rs222853	3.18	0.02899	NA	NA	NA	NA	NA
ENSG00000188060	RAB42	1	28918712	28921955	2.35945	0.0183	rs6668505	2.736	0.125	NA	NA	NA	NA	NA
ENSG00000168517	HEXIM2	17	43238067	43247407	-2.35852	0.018348	rs3897489	-3.02	0.08451	NA	NA	NA	NA	NA
ENSG00000104687	GSR	8	30535583	30585443	2.3577	0.01839	rs16877479	3.04	0.02105	NA	NA	NA	NA	NA
ENSG00000170315	UBB	17	16284112	16286059	-2.35773	0.0184	rs2970062	3.69	0.018154	NA	NA	NA	NA	NA
ENSG00000177731	FLII	17	18148150	18162230	2.35668	0.0184	rs854802	-3.86	0.266667	NA	NA	NA	NA	NA
ENSG00000198901	PRC1	15	91509270	91538859	2.35648	0.0184	rs11073975	3.17	0.02679	NA	NA	NA	NA	NA
ENSG00000066777	ARFGEF1	8	68085747	68255912	2.35705	0.018421	rs13269351	-2.83	0.068966	NA	NA	NA	NA	NA
ENSG00000136169	SETDB2	13	50018429	50069138	2.3562	0.01846	rs1853301	4.14	0.06417	NA	NA	NA	NA	NA
ENSG00000168234	TTC39C	18	21572737	21715574	2.35629	0.01846	rs10502444	-3.24	0.03361	NA	NA	NA	NA	NA
ENSG00000226245	ZNF32-AS1	10	44139320	44140495	-2.355	0.018523	rs10793446	-2.88	0.09677	NA	NA	NA	NA	NA
ENSG00000273271	NA	21	33039041	33039560	-2.3539	0.0186	rs2833405	-2.97	0.02367	NA	NA	NA	NA	NA
ENSG00000187134	AKR1C1	10	4934796	5025475	-2.35161	0.01869	rs7909924	-2.57	0.004649	NA	NA	NA	NA	NA
ENSG00000114315	HES1	3	193853934	193856521	2.35172	0.0187	rs11916274	-2.65	0.00645	NA	NA	NA	NA	NA
ENSG00000125378	BMP4	14	54416454	54425479	2.35106	0.0187	rs932683	-3.64	0.076923	NA	NA	NA	NA	NA
ENSG00000144792	ZNF660	3	44619715	44641186	2.35078	0.0187	rs11710965	-3.35	0.06061	NA	NA	NA	NA	NA
ENSG00000174851	YIF1A	11	66052051	66056641	-2.35195	0.0187	rs7114014	-3.91	0.06857	NA	NA	NA	NA	NA
ENSG00000101004	NINL	20	25433341	25566153	2.35094	0.01873	rs6076347	2.54	0.01059	NA	NA	NA	NA	NA
ENSG00000004799	PDK4	7	95212811	95225803	2.34813	0.0189	rs2301630	-3.16	0.15584	NA	NA	NA	NA	NA
ENSG00000005844	ITGAL	16	30483979	30534506	2.34669	0.0189	rs34261613	-3.04	0.033803	NA	NA	NA	NA	NA
ENSG00000214391	TUBAP2	11	90015728	90017340	2.34835	0.0189	rs7128489	-2.78	0.0438	NA	NA	NA	NA	NA
ENSG00000226174	TEX22	14	105864916	105916443	2.34841	0.0189	rs3803321	3.85	0.0553	NA	NA	NA	NA	NA
ENSG00000103363	ELOB	16	2821415	2827298	-2.34723	0.018913	rs2239303	-3.1	0.07143	NA	NA	NA	NA	NA
ENSG00000128016	ZFP36	19	39897453	39900052	-2.34523	0.019015	rs10500281	2.74	0.04211	NA	NA	NA	NA	NA
ENSG00000144580	CNOT9	2	219433303	219461803	-2.34432	0.019062	rs4674245	2.59	0.06091	NA	NA	NA	NA	NA
ENSG00000121964	GTDC1	2	144695635	145090135	2.34359	0.019099	rs1011397	3.24	0.06936	NA	NA	NA	NA	NA
ENSG00000024048	UBR2	6	42531800	42661242	2.34	0.0191	rs2492935	2.45	0.006091	NA	NA	NA	NA	NA
ENSG00000150625	GPM6A	4	176554085	176923815	2.34429	0.0191	rs10520301	-2.91	0.06061	NA	NA	NA	NA	NA
ENSG00000246985	SOCS2-AS1	12	93936239	93965544	-2.34122	0.0192	rs6538385	4.26	0.00738	NA	NA	NA	NA	NA
ENSG00000095564	BTAF1	10	93683526	93790082	2.34124	0.01922	rs4933717	-3.2	0.10256	NA	NA	NA	NA	NA
ENSG00000155926	SLA	8	134048973	134115298	2.34076	0.019245	rs16904717	3.42	0.060302	NA	NA	NA	NA	NA
ENSG00000267322	SCARNA17	18	47340393	47377429	-2.34055	0.01926	rs578211	-2.85	0.0208	NA	NA	NA	NA	NA
ENSG00000186889	TMEM17	2	62727356	62739029	2.34	0.019284	rs7604459	-3.08	0.02484	NA	NA	NA	NA	NA
ENSG00000139832	RAB20	13	111175417	111214080	2.33985	0.01929	rs445348	3.26	0.03571	NA	NA	NA	NA	NA
ENSG00000135899	SP110	2	231032009	231090444	-2.33978	0.0193	rs6749579	3.46	0.08451	NA	NA	NA	NA	NA
ENSG00000169762	TAPT1	4	16162128	16229033	-2.33949	0.01931	rs7674517	-3.12	0.02597	NA	NA	NA	NA	NA
ENSG00000165716	DIPK1B	9	139607022	139618502	2.3392	0.019325	rs3812580	-3.55	0.11881	NA	NA	NA	NA	NA
ENSG00000133773	CCDC59	12	82617460	82752584	-2.33837	0.0194	rs12301696	-3.04	0.06383	NA	NA	NA	NA	NA
ENSG00000172366	MCRIP2	16	691813	698474	2.33774	0.0194	rs12719801	2.84	0.0396	NA	NA	NA	NA	NA
ENSG00000135114	OASL	12	121458095	121477045	2.33554	0.0195	rs2230912	3.97	0.02824	NA	NA	NA	NA	NA
ENSG00000142583	SLC2A5	1	9095166	9148537	-2.33677	0.0195	rs10864368	6.463	0.21053	NA	NA	NA	NA	NA
ENSG00000179820	MYADM	19	54369477	54379691	-2.33494	0.0195	rs254272	-2.83	0.03077	NA	NA	NA	NA	NA
ENSG00000111670	GNPTAB	12	102139275	102224716	2.33345	0.0196	rs12298825	3	0.01485	NA	NA	NA	NA	NA
ENSG00000131480	AOC2	17	40996617	41002724	-2.33462	0.0196	rs799923	3.49	0.06061	NA	NA	NA	NA	NA
ENSG00000144579	CTDSP1	2	219262979	219270664	2.33334	0.01963	rs12471723	2.9	0.13043	NA	NA	NA	NA	NA
ENSG00000128309	MPST	22	37415676	37425863	2.33109	0.0197	rs7287097	2.97	0.015209	NA	NA	NA	NA	NA
ENSG00000145833	DDX46	5	134094469	134190823	-2.33232	0.0197	rs4958241	4.52	0.089552	NA	NA	NA	NA	NA
ENSG00000168685	IL7R	5	35852797	35879705	2.33195	0.0197	rs4869674	2.98	0.04858	NA	NA	NA	NA	NA
ENSG00000258057	BCDIN3D-AS1	12	50222325	50234926	2.33179	0.0197	rs7305290	2.78	0.020134	NA	NA	NA	NA	NA
ENSG00000072121	ZFYVE26	14	68194091	68283307	2.32927	0.0198	rs12432558	3.26	0.210526	NA	NA	NA	NA	NA
ENSG00000135486	HNRNPA1	12	54673977	54680872	-2.33056	0.0198	rs7305320	-3.28	0.036923	NA	NA	NA	NA	NA
ENSG00000175073	VCPIP1	8	67540722	67579452	-2.32862	0.019879	rs11990636	2.41	0.004552	NA	NA	NA	NA	NA
ENSG00000114923	SLC4A3	2	220492049	220506702	2.32794	0.0199	rs6747090	-4.13	0.02637	NA	NA	NA	NA	NA
ENSG00000120137	PANK3	5	167975500	168006605	-2.32745	0.0199	rs12519316	3.06	0.00722	NA	NA	NA	NA	NA
ENSG00000133872	SARAF	8	29920528	29940723	-2.32787	0.01992	rs6981350	2.58	0.02878	NA	NA	NA	NA	NA
ENSG00000074416	MGLL	3	127407909	127542051	2.32592	0.02	rs12634857	-2.49	0.03974	NA	NA	NA	NA	NA
ENSG00000141456	PELP1	17	4574679	4607632	2.32713	0.02	rs34230287	3.45	0.03509	NA	NA	NA	NA	NA
ENSG00000241644	INMT	7	30737601	30797218	-2.32583	0.02	rs13222180	-2.5	0.02051	NA	NA	NA	NA	NA
ENSG00000198604	BAZ1A	14	35221937	35344853	2.32627	0.020004	rs2275145	-3.5	0.08276	NA	NA	NA	NA	NA
ENSG00000268947	NA	19	35753749	35755707	2.32485	0.02008	rs2293695	2.73	0.01606	NA	NA	NA	NA	NA
ENSG00000113649	TCERG1	5	145826874	145891524	2.32429	0.0201	rs2216657	-3.13	0.019672	NA	NA	NA	NA	NA
ENSG00000169047	IRS1	2	227596033	227664475	2.32525	0.0201	rs10192769	-4.58	0.14634	NA	NA	NA	NA	NA
ENSG00000185950	IRS2	13	110406184	110438915	-2.32394	0.020129	rs9555649	-3.83	0.04428	NA	NA	NA	NA	NA
ENSG00000107551	RASSF4	10	45454855	45491339	2.32316	0.020171	rs7909074	5.04	0.07143	NA	NA	NA	NA	NA
ENSG00000231856	NA	13	52378433	52387356	-2.32306	0.02018	rs9535701	-3.11	0.03038	NA	NA	NA	NA	NA
ENSG00000124772	CPNE5	6	36708552	36807778	-2.32	0.0202	rs4713998	-2.77	0.02542	NA	NA	NA	NA	NA
ENSG00000205213	LGR4	11	27387508	27494322	-2.32199	0.0202	rs7939810	3.53	0.08	NA	NA	NA	NA	NA
ENSG00000136463	TACO1	17	61678231	61685725	2.32122	0.0203	rs3020619	3.86	0.18182	NA	NA	NA	NA	NA
ENSG00000168298	H1-4	6	26156559	26157343	-2.3201	0.0203	rs7754155	-7.73	0.1263	NA	NA	NA	NA	NA
ENSG00000197361	FBXL22	15	63889552	63894627	-2.3199	0.0203	rs289810	-2.57	0.03093	NA	NA	NA	NA	NA
ENSG00000262468	NA	16	4295826	4303790	2.31994	0.020344	rs7188966	-3.66	0.04054	NA	NA	NA	NA	NA
ENSG00000242485	MRPL20	1	1337288	1342693	-2.32	0.0204	rs1240743	2.338	0.00175	NA	NA	NA	NA	NA
ENSG00000133943	DGLUCY	14	91526677	91691976	2.31633	0.0205	rs1285767	-2.89	0.039216	NA	NA	NA	NA	NA
ENSG00000166710	B2M	15	45003675	45011075	2.3179	0.0205	rs269868	2.4	0.01439	NA	NA	NA	NA	NA
ENSG00000188372	ZP3	7	76026835	76071388	2.31744	0.0205	rs12113288	2.77	0.02091	NA	NA	NA	NA	NA
ENSG00000206053	JPT2	16	1728257	1752281	2.31745	0.0205	rs2235639	3.36	0.032258	NA	NA	NA	NA	NA
ENSG00000151929	BAG3	10	121410882	121437331	-2.31625	0.020545	rs978484	3.62	0.01068	NA	NA	NA	NA	NA
ENSG00000128928	IVD	15	40697686	40728146	2.31547	0.0206	rs2118961	-2.5	0.02542	NA	NA	NA	NA	NA
ENSG00000113296	THBS4	5	79287134	79379110	2.31303	0.0207	rs264989	3.13	0.01314	NA	NA	NA	NA	NA
ENSG00000177425	PAWR	12	79968759	80084877	2.31362	0.0207	rs1245015	2.76	0.01489	NA	NA	NA	NA	NA
ENSG00000138246	DNAJC13	3	132136370	132257876	2.3112	0.0208	rs17348614	3.78	0.087591	NA	NA	NA	NA	NA
ENSG00000272669	NA	22	39138630	39139120	-2.31177	0.0208	rs2269609	-3.2	0.057692	NA	NA	NA	NA	NA
ENSG00000241043	NA	9	32566787	32568619	2.31018	0.020878	rs605383	2.59	0.01084	NA	NA	NA	NA	NA
ENSG00000149100	EIF3M	11	32605344	32627808	-2.30941	0.0209	rs12417188	3.3	0.08511	NA	NA	NA	NA	NA
ENSG00000141232	TOB1	17	48939584	48945339	-2.30802	0.020998	rs175391	2.94	0.01353	NA	NA	NA	NA	NA
ENSG00000101003	GINS1	20	25388363	25433264	2.30795	0.021	rs6076347	2.54	0.01339	NA	NA	NA	NA	NA
ENSG00000132359	RAP1GAP2	17	2680350	2941033	-2.30803	0.021	rs8081273	-3.37	0.01908	NA	NA	NA	NA	NA
ENSG00000137414	FAM8A1	6	17600586	17611950	2.31	0.021	rs3734232	3.35	0.104348	NA	NA	NA	NA	NA
ENSG00000161914	ZNF653	19	11594242	11616738	2.30749	0.021	rs322141	-2.95	0.01587	NA	NA	NA	NA	NA
ENSG00000115947	ORC4	2	148687968	148779147	-2.30724	0.021042	rs6709045	2.99	0.05911	NA	NA	NA	NA	NA
ENSG00000159579	RSPRY1	16	57220049	57274387	-2.30639	0.02109	rs12448418	3.01	0.03371	NA	NA	NA	NA	NA
ENSG00000137692	DCUN1D5	11	102932805	102962944	-2.30554	0.0211	rs546524	3.2	0.04878	NA	NA	NA	NA	NA
ENSG00000233578	NA	20	5529486	5530127	2.30581	0.02112	rs17211175	-3.33	0.02264	NA	NA	NA	NA	NA
ENSG00000237669	NA	6	29973898	29974893	2.305	0.0212	rs1362126	4.69	0.4615	NA	NA	NA	NA	NA
ENSG00000034152	MAP2K3	17	21187984	21218552	2.30316	0.02127	rs4985955	4.26	0.27907	NA	NA	NA	NA	NA
ENSG00000119139	TJP2	9	71736209	71870124	-2.30206	0.0213	rs1330327	-2.85	0.14634	NA	NA	NA	NA	NA
ENSG00000148358	GPR107	9	132815705	132902448	2.30229	0.021319	rs10739777	2.79	0.02948	NA	NA	NA	NA	NA
ENSG00000116750	UCHL5	1	192981380	193029237	2.3	0.0214	rs12131585	3.013	0.08889	NA	NA	NA	NA	NA
ENSG00000186566	GPATCH8	17	42472652	42580798	-2.30011	0.0214	rs9303361	-4.25	0.12903	NA	NA	NA	NA	NA
ENSG00000117395	EBNA1BP2	1	43629846	43736607	2.29966	0.0215	rs1098782	-2.98	0.04428	NA	NA	NA	NA	NA
ENSG00000157827	FMNL2	2	153191751	153506348	2.29906	0.021501	rs16830435	-2.8	0.04633	NA	NA	NA	NA	NA
ENSG00000119640	ACYP1	14	75519924	75536186	2.29781	0.021573	rs12895416	-3.06	0.02041	NA	NA	NA	NA	NA
ENSG00000186017	ZNF566	19	36936021	36980804	2.29692	0.021623	rs8108848	2.37	0.0131	NA	NA	NA	NA	NA
ENSG00000200693	NA	14	64118015	64118217	2.29569	0.021693	rs11849394	3.88	0.07742	NA	NA	NA	NA	NA
ENSG00000153037	SRP19	5	112196919	112205485	2.29556	0.0217	rs3317	2.37	0.01198	NA	NA	NA	NA	NA
ENSG00000233927	RPS28	19	8386042	8388224	2.29558	0.0217	rs3760680	2.88	0.02147	NA	NA	NA	NA	NA
ENSG00000272918	NA	7	104743285	104745930	-2.29644	0.0217	rs12705284	-3.51	0.08108	NA	NA	NA	NA	NA
ENSG00000091039	OSBPL8	12	76745577	76953589	2.2941	0.0218	rs1433363	-2.98	0.02087	NA	NA	NA	NA	NA
ENSG00000112367	FIG4	6	110012499	110146631	-2.29	0.0218	rs11968978	-3.31	0.060606	NA	NA	NA	NA	NA
ENSG00000239264	TXNDC5	6	7881483	8026646	2.29312	0.0218	rs267191	2.78	0.018721	NA	NA	NA	NA	NA
ENSG00000092108	SCFD1	14	31091318	31205018	-2.29284	0.021857	rs2070340	2.97	0.04528	NA	NA	NA	NA	NA
ENSG00000122550	KLHL7	7	23145353	23217533	2.29167	0.0219	rs116981	3.09	0.035608	NA	NA	NA	NA	NA
ENSG00000166128	RAB8B	15	63481668	63559981	2.2918	0.0219	rs779788	-3.33	0.0531	NA	NA	NA	NA	NA
ENSG00000184068	SREBF2-AS1	22	42227219	42230669	-2.29199	0.0219	rs5751086	-3.39	0.101695	NA	NA	NA	NA	NA
ENSG00000184602	SNN	16	11762270	11773015	-2.29149	0.0219	rs152306	3.81	0.034783	NA	NA	NA	NA	NA
ENSG00000002919	SNX11	17	46180719	46200436	-2.29129	0.021947	rs1529334	-3.35	0.11881	NA	NA	NA	NA	NA
ENSG00000204315	FKBPL	6	32096484	32098068	-2.29035	0.022	rs35444838	2.75	0.019	NA	NA	NA	NA	NA
ENSG00000113615	SEC24A	5	133984479	134063513	-2.28617	0.0222	rs4958241	4.52	0.12903	NA	NA	NA	NA	NA
ENSG00000146592	CREB5	7	28338940	28865511	2.28695	0.0222	rs6978601	-3.39	0.0327	NA	NA	NA	NA	NA
ENSG00000248996	NA	5	176921996	176930648	-2.2865	0.0222	rs11746443	2.97	0.02759	NA	NA	NA	NA	NA
ENSG00000104419	NDRG1	8	134249414	134314265	-2.28575	0.02227	rs2958784	3.5	0.03333	NA	NA	NA	NA	NA
ENSG00000141469	SLC14A1	18	43304092	43332485	-2.2857	0.02227	rs2612551	-3.7	0.1081	NA	NA	NA	NA	NA
ENSG00000072274	TFRC	3	195754054	195809060	2.28542	0.0223	rs11185544	-3.08	0.06091	NA	NA	NA	NA	NA
ENSG00000235313	NA	20	30150969	30151879	-2.28408	0.02237	rs7273187	-3.4	0.09023	NA	NA	NA	NA	NA
ENSG00000037280	FLT4	5	180028506	180076624	-2.28116	0.0225	rs661727	2.99	0.047619	NA	NA	NA	NA	NA
ENSG00000103707	MTFMT	15	65294845	65321977	2.28101	0.0225	rs352456	-3.06	0.06186	NA	NA	NA	NA	NA
ENSG00000237190	CDKN2AIPNL	5	133737778	133747589	-2.28242	0.0225	rs4958241	4.52	0.084507	NA	NA	NA	NA	NA
ENSG00000258824	NA	14	64889653	64915275	2.28207	0.0225	rs11849394	3.88	0.117647	NA	NA	NA	NA	NA
ENSG00000184635	ZNF93	19	20011722	20046384	-2.28125	0.02253	rs16996185	2.26	0.02479	NA	NA	NA	NA	NA
ENSG00000250251	PKD1P6	16	15219099	15248421	2.28103	0.02255	rs2740	-2.7	0.11881	NA	NA	NA	NA	NA
ENSG00000167257	RNF214	11	117103341	117157161	2.28043	0.0226	rs11216517	-2.82	0.05882	NA	NA	NA	NA	NA
ENSG00000179152	TCAIM	3	44379611	44450943	-2.28069	0.0226	rs11710965	-3.35	0.07547	NA	NA	NA	NA	NA
ENSG00000236263	NA	1	155180942	155183610	-2.28069	0.0226	rs906278	2.245	0.0137	NA	NA	NA	NA	NA
ENSG00000131470	PSMC3IP	17	40724333	40729849	2.27859	0.022692	rs8176257	-3.13	0.0297	NA	NA	NA	NA	NA
ENSG00000179104	TMTC2	12	83080659	83528649	2.27798	0.0227	rs12301696	-3.04	0.08824	NA	NA	NA	NA	NA
ENSG00000188825	LINC00910	17	41447213	41466567	-2.27806	0.022723	rs799923	3.49	0.04255	NA	NA	NA	NA	NA
ENSG00000148690	FRA10AC1	10	95427640	95462329	2.27704	0.022784	rs10882225	-2.82	0.02752	NA	NA	NA	NA	NA
ENSG00000178397	FAM220A	7	6369040	6388612	2.27747	0.0228	rs2345060	-3.22	0.05797	NA	NA	NA	NA	NA
ENSG00000169031	COL4A3	2	228029281	228179508	-2.2764	0.022822	rs10192769	-4.58	0.10811	NA	NA	NA	NA	NA
ENSG00000103160	HSDL1	16	84155886	84178797	2.27636	0.022825	rs8058363	-2.66	0.01244	NA	NA	NA	NA	NA
ENSG00000113532	ST8SIA4	5	100142639	100238970	2.2757	0.0229	rs13354021	-2.69	0.05455	NA	NA	NA	NA	NA
ENSG00000116353	MECR	1	29519385	29557454	2.27435	0.0229	rs2889447	-3.338	0.14458	NA	NA	NA	NA	NA
ENSG00000171757	LRRC34	3	169511216	169530774	-2.275	0.0229	rs756644	3.65	0.072289	NA	NA	NA	NA	NA
ENSG00000197566	ZNF624	17	16524051	16557170	2.27423	0.022952	rs2970062	3.69	0.02218	NA	NA	NA	NA	NA
ENSG00000117016	RIMS3	1	41086351	41131329	-2.27326	0.023	rs10889577	-3.559	0.054054	NA	NA	NA	NA	NA
ENSG00000140993	TIGD7	16	3348832	3355729	2.27324	0.023012	rs2239303	-3.1	0.04545	NA	NA	NA	NA	NA
ENSG00000168615	ADAM9	8	38854388	38962663	-2.27286	0.02303	rs17506613	2.86	0.01405	NA	NA	NA	NA	NA
ENSG00000003987	MTMR7	8	17155539	17271037	2.27281	0.023038	rs3213601	2.94	0.023952	NA	NA	NA	NA	NA
ENSG00000148677	ANKRD1	10	92671853	92681033	2.27246	0.023059	rs7070498	2.63	0.048	NA	NA	NA	NA	NA
ENSG00000163428	LRRC58	3	120043356	120068186	2.27201	0.0231	rs7632516	-3.11	0.17647	NA	NA	NA	NA	NA
ENSG00000164976	MYORG	9	34366668	34376851	2.27055	0.023174	rs4879760	-3.53	0.08511	NA	NA	NA	NA	NA
ENSG00000106701	FSD1L	9	108210077	108314714	2.26976	0.0232	rs10739216	2.77	0.02824	NA	NA	NA	NA	NA
ENSG00000128463	EMC4	15	34517200	34522357	2.27065	0.0232	rs9972505	3.26	0.06704	NA	NA	NA	NA	NA
ENSG00000144161	ZC3H8	2	112969102	113012713	-2.27091	0.0232	rs34179430	2.93	0.07742	NA	NA	NA	NA	NA
ENSG00000172803	SNX32	11	65601112	65624367	2.26995	0.0232	rs7114014	-3.91	0.09836	NA	NA	NA	NA	NA
ENSG00000138092	CENPO	2	25016005	25045245	-2.26892	0.023273	rs1982200	3.92	0.11881	NA	NA	NA	NA	NA
ENSG00000129245	FXR2	17	7494548	7518189	-2.26785	0.0233	rs222853	3.18	0.061224	NA	NA	NA	NA	NA
ENSG00000140263	SORD	15	45315302	45369383	2.26822	0.0233	rs269868	2.4	0.01525	NA	NA	NA	NA	NA
ENSG00000162231	NXF1	11	62559595	62573774	2.26891	0.0233	rs7941706	2.45	0.01195	NA	NA	NA	NA	NA
ENSG00000204618	RNF39	6	30038043	30043664	-2.2683	0.0233	rs1362126	4.69	0.5	NA	NA	NA	NA	NA
ENSG00000196139	AKR1C3	10	5077546	5149878	2.26695	0.023393	rs7909924	-2.57	0.00883	NA	NA	NA	NA	NA
ENSG00000133112	TPT1	13	45911008	45915505	-2.26682	0.0234	rs11620068	2.95	0.04878	NA	NA	NA	NA	NA
ENSG00000138750	NUP54	4	77035812	77069668	-2.26638	0.0234	rs13131187	3.11	0.11429	NA	NA	NA	NA	NA
ENSG00000232956	SNHG15	7	45022622	45026560	2.26618	0.0234	rs6463268	2.84	0.03614	NA	NA	NA	NA	NA
ENSG00000273061	CDC37L1-DT	9	4676600	4679502	-2.26697	0.0234	rs7041962	-3.03	0.02044	NA	NA	NA	NA	NA
ENSG00000264885	NA	17	18570942	18572774	-2.26586	0.02346	rs854802	-3.86	0.24	NA	NA	NA	NA	NA
ENSG00000104825	NFKBIB	19	39390340	39399533	-2.26552	0.023481	rs2368524	3.98	0.05286	NA	NA	NA	NA	NA
ENSG00000081665	ZNF506	19	19896648	19932560	2.26514	0.0235	rs16996185	2.26	0.03158	NA	NA	NA	NA	NA
ENSG00000122512	PMS2	7	6012870	6048756	-2.26508	0.0235	rs2345060	-3.22	0.05854	NA	NA	NA	NA	NA
ENSG00000169967	MAP3K2	2	128056306	128146041	2.26426	0.023558	rs1799808	3.51	0.0531	NA	NA	NA	NA	NA
ENSG00000072518	MARK2	11	63606400	63678491	-2.26421	0.0236	rs542966	2.5	0.01881	NA	NA	NA	NA	NA
ENSG00000148411	NACC2	9	138898383	138987131	-2.2639	0.0236	rs3812580	-3.55	0.03333	NA	NA	NA	NA	NA
ENSG00000243509	TNFRSF6B	20	62328021	62330037	2.26329	0.02362	rs3761121	3.47	0.10526	NA	NA	NA	NA	NA
ENSG00000237437	ASS1P12	9	32945994	32947220	2.2623	0.023679	rs12237401	-3.94	0.03529	NA	NA	NA	NA	NA
ENSG00000178700	DHFR2	3	93766680	93782233	-2.26161	0.0237	rs4857284	-2.78	0.10811	NA	NA	NA	NA	NA
ENSG00000205485	LOC100133091	7	76178677	76257299	2.26192	0.0237	rs12113288	2.77	0.03438	NA	NA	NA	NA	NA
ENSG00000196700	ZNF512B	20	62588055	62680113	-2.2614	0.02373	rs3761121	3.47	0.0615	NA	NA	NA	NA	NA
ENSG00000092140	G2E3	14	31028329	31089269	2.25955	0.0238	rs2070340	2.97	0.088889	NA	NA	NA	NA	NA
ENSG00000136243	NUP42	7	23221446	23240630	-2.26022	0.0238	rs6945626	3.67	0.10256	NA	NA	NA	NA	NA
ENSG00000152242	C18orf25	18	43753519	43846949	2.2592	0.02387	rs3760582	3.45	0.0492	NA	NA	NA	NA	NA
ENSG00000147852	VLDLR	9	2621834	2660053	2.25885	0.023893	rs7018966	-3.58	0.03141	NA	NA	NA	NA	NA
ENSG00000072135	PTPN18	2	131113580	131132982	-2.25718	0.024	rs4474835	3.28	0.3	NA	NA	NA	NA	NA
ENSG00000137177	KIF13A	6	17759414	17987854	-2.25771	0.024	rs1142345	-15.31	0.4	NA	NA	NA	NA	NA
ENSG00000144554	FANCD2	3	10068098	10143614	2.25745	0.024	rs1133340	2.63	0.03085	NA	NA	NA	NA	NA
ENSG00000167642	SPINT2	19	38734675	38783254	2.25636	0.02405	rs2232992	3.26	0.07595	NA	NA	NA	NA	NA
ENSG00000164707	SLC13A4	7	135365985	135414006	2.25537	0.0241	rs3112329	-3.74	0.07643	NA	NA	NA	NA	NA
ENSG00000196204	RNF216P1	7	5013619	5080306	-2.25527	0.0241	rs7799592	3.3	0.02575	NA	NA	NA	NA	NA
ENSG00000102934	PLLP	16	57290004	57318599	2.25459	0.02416	rs12448418	3.01	0.02778	NA	NA	NA	NA	NA
ENSG00000143379	SETDB1	1	150898739	150937213	-2.25	0.0242	rs3768013	-2.585	0.06557	NA	NA	NA	NA	NA
ENSG00000177692	DNAJC28	21	34860497	34864027	2.2535	0.0242	rs8127139	2.83	0.01757	NA	NA	NA	NA	NA
ENSG00000181396	OGFOD3	17	80347099	80376513	2.25317	0.0242	rs9747279	2.92	0.02906	NA	NA	NA	NA	NA
ENSG00000261136	LOC105370941	15	40074772	40077818	-2.2533	0.0242	rs16968670	-3.18	0.04959	NA	NA	NA	NA	NA
ENSG00000020129	NCDN	1	36023074	36032875	-2.25276	0.0243	rs12037648	-2.698	0.04781	NA	NA	NA	NA	NA
ENSG00000132702	HAPLN2	1	156589086	156595517	2.25233	0.0243	rs2842868	-3.541	0.02516	NA	NA	NA	NA	NA
ENSG00000178982	EIF3K	19	39109735	39127595	-2.25261	0.0243	rs2368524	3.98	0.08571	NA	NA	NA	NA	NA
ENSG00000035403	VCL	10	75757872	75879918	2.25162	0.02435	rs12416497	2.87	0.000332	NA	NA	NA	NA	NA
ENSG00000019995	ZRANB1	10	126630692	126676758	2.25141	0.02436	rs11245289	4.51	0.085106	NA	NA	NA	NA	NA
ENSG00000259803	SLC22A31	16	89262406	89268072	-2.24981	0.024461	rs16965867	3.05	0.00774	NA	NA	NA	NA	NA
ENSG00000090104	RGS1	1	192544857	192549161	2.24893	0.0245	rs10921154	3.223	0.06857	NA	NA	NA	NA	NA
ENSG00000167384	ZNF180	19	44979854	45004576	-2.24908	0.0245	rs2117384	-3	0.03659	NA	NA	NA	NA	NA
ENSG00000131435	PDLIM4	5	131593364	131609147	2.24799	0.0246	rs10463891	2.49	0.02294	NA	NA	NA	NA	NA
ENSG00000156256	USP16	21	30396950	30426809	2.2471	0.0246	rs2832142	-2.75	0.01474	NA	NA	NA	NA	NA
ENSG00000157593	SLC35B2	6	44221833	44225291	2.24729	0.0246	rs2233437	-2.82	0.020906	NA	NA	NA	NA	NA
ENSG00000217094	NA	10	32477251	32477745	-2.24681	0.02465	rs10826989	3.11	0.054545	NA	NA	NA	NA	NA
ENSG00000163743	RCHY1	4	76404247	76439974	2.24665	0.024663	rs3733238	-3.02	0.05455	NA	NA	NA	NA	NA
ENSG00000105619	TFPT	19	54610320	54619055	2.24634	0.02468	rs254272	-2.83	0.02348	NA	NA	NA	NA	NA
ENSG00000177943	MAMDC4	9	139745395	139755249	-2.24619	0.024692	rs3812580	-3.55	0.18462	NA	NA	NA	NA	NA
ENSG00000134352	IL6ST	5	55230923	55290821	2.24607	0.0247	rs415407	3.01	0.04494	NA	NA	NA	NA	NA
ENSG00000170113	NIPA1	15	23043277	23100005	2.2465	0.0247	rs12913456	2.92	0.0338	NA	NA	NA	NA	NA
ENSG00000174365	SNHG11	20	37075221	37079564	2.24533	0.02475	rs6015693	-2.66	0.01496	NA	NA	NA	NA	NA
ENSG00000176994	SMCR8	17	18218624	18226517	-2.2451	0.0248	rs854802	-3.86	0.27273	NA	NA	NA	NA	NA
ENSG00000196182	STK40	1	36805225	36851497	2.2451	0.0248	rs16822826	-2.533	0.074074	NA	NA	NA	NA	NA
ENSG00000204482	LST1	6	31553901	31556686	-2.2452	0.0248	rs2229094	3.29	0.0619	NA	NA	NA	NA	NA
ENSG00000148343	MIGA2	9	131798900	131834361	-2.24358	0.02486	rs10124706	-2.8	0.02003	NA	NA	NA	NA	NA
ENSG00000085978	ATG16L1	2	234118697	234204320	2.24245	0.0249	rs1022330	3.76	0.08451	NA	NA	NA	NA	NA
ENSG00000145949	MYLK4	6	2663863	2751200	2.24358	0.0249	rs742487	-3.43	0.054299	NA	NA	NA	NA	NA
ENSG00000178502	KLHL11	17	40009797	40021684	2.24279	0.024911	rs11079020	-2.5	0.06349	NA	NA	NA	NA	NA
ENSG00000117305	HMGCL	1	24128375	24165110	-2.24137	0.025	rs2075995	3.147	0.071856	NA	NA	NA	NA	NA
ENSG00000168792	ABHD15	17	27887565	27894155	-2.2409	0.025	rs9303624	-3.87	0.155844	NA	NA	NA	NA	NA
ENSG00000169221	TBC1D10B	16	30368423	30381585	2.24029	0.02507	rs34261613	-3.04	0.05172	NA	NA	NA	NA	NA
ENSG00000151687	ANKAR	2	190539016	190625919	2.23909	0.02515	rs6739111	-3.7	0.08571	NA	NA	NA	NA	NA
ENSG00000105662	CRTC1	19	18794487	18893004	-2.23846	0.02519	rs7256751	-2.2	0.0062	NA	NA	NA	NA	NA
ENSG00000163634	THOC7	3	63819546	63849579	2.23774	0.0252	rs1495908	-3.16	0.039735	NA	NA	NA	NA	NA
ENSG00000266947	NA	17	33558469	33569982	2.23849	0.0252	rs12451679	2.73	0.01702	NA	NA	NA	NA	NA
ENSG00000137411	VARS2	6	30876019	30894236	2.23718	0.0253	rs3130573	-2.87	0.0322	NA	NA	NA	NA	NA
ENSG00000233597	RPL19P6	3	141762465	141763040	2.23621	0.0253	rs9850416	3.42	0.058537	NA	NA	NA	NA	NA
ENSG00000187796	CARD9	9	139256355	139268133	2.23633	0.02533	rs3812580	-3.55	0.16438	NA	NA	NA	NA	NA
ENSG00000005243	COPZ2	17	46103533	46115392	2.2347	0.0254	rs6503796	-3.1	0.080537	NA	NA	NA	NA	NA
ENSG00000049239	H6PD	1	9294834	9331396	2.23468	0.0254	rs10864368	6.463	0.1875	NA	NA	NA	NA	NA
ENSG00000054116	TRAPPC3	1	36602173	36615098	-2.23553	0.0254	rs2095247	2.889	0.04918	NA	NA	NA	NA	NA
ENSG00000107099	DOCK8	9	214854	465259	2.23502	0.0254	rs10813355	3.34	0.03399	NA	NA	NA	NA	NA
ENSG00000254999	BRK1	3	10157276	10168874	-2.23523	0.0254	rs1133340	2.63	0.028777	NA	NA	NA	NA	NA
ENSG00000270362	HMGN3-AS1	6	79943435	79946514	-2.23485	0.0254	rs906320	-3.01	0.062827	NA	NA	NA	NA	NA
ENSG00000152749	GPR180	13	95254157	95286899	-2.23501	0.02542	rs9524693	-2.98	0.0331	NA	NA	NA	NA	NA
ENSG00000106133	NSUN5P2	7	72418120	72425329	2.23357	0.0255	rs1178977	3.65	0.076433	NA	NA	NA	NA	NA
ENSG00000177042	TMEM80	11	695428	705028	-2.23438	0.0255	rs28653192	3.41	0.05714	NA	NA	NA	NA	NA
ENSG00000205744	DENND1C	19	6467218	6482568	-2.23315	0.02554	rs331682	3.41	0.05455	NA	NA	NA	NA	NA
ENSG00000115556	PLCD4	2	219472488	219501907	2.23263	0.025573	rs921968	2.58	0.08451	NA	NA	NA	NA	NA
ENSG00000136770	DNAJC1	10	22045466	22292698	2.23264	0.025573	rs34600782	2.82	0.02993	NA	NA	NA	NA	NA
ENSG00000163661	PTX3	3	157154578	157161417	-2.23216	0.0256	rs1456093	-3.09	0.039867	NA	NA	NA	NA	NA
ENSG00000138686	BBS7	4	122745595	122791652	2.23152	0.025647	rs12510839	-2.43	0.01685	NA	NA	NA	NA	NA
ENSG00000157557	ETS2	21	40177231	40196879	2.23091	0.0257	rs2836338	-3.5	0.03315	NA	NA	NA	NA	NA
ENSG00000180104	EXOC3	5	443273	472052	2.23119	0.0257	rs2672722	-2.99	0.081633	NA	NA	NA	NA	NA
ENSG00000164403	SHROOM1	5	132157833	132166590	-2.22882	0.0258	rs13156095	-2.83	0.048193	NA	NA	NA	NA	NA
ENSG00000185359	HGS	17	79650356	79670168	2.22857	0.0258	rs6565550	-3.03	0.0553	NA	NA	NA	NA	NA
ENSG00000130653	PNPLA7	9	140354404	140444986	2.22812	0.025872	rs6606591	3.09	0.07643	NA	NA	NA	NA	NA
ENSG00000150991	UBC	12	125396150	125401914	-2.22843	0.0259	rs3924313	-3.42	0.04196	NA	NA	NA	NA	NA
ENSG00000239697	TNFSF12	17	7452208	7464925	2.22697	0.025949	rs222853	3.18	0.04563	NA	NA	NA	NA	NA
ENSG00000112245	PTP4A1	6	64231666	64293492	2.23	0.026	rs1870488	2.59	0.0458	NA	NA	NA	NA	NA
ENSG00000118596	SLC16A7	12	59989848	60176395	-2.22632	0.026	rs7963299	-3.1	0.02797	NA	NA	NA	NA	NA
ENSG00000143418	CERS2	1	150933059	150947479	2.22696	0.026	rs3768013	-2.585	0.07317	NA	NA	NA	NA	NA
ENSG00000162650	ATXN7L2	1	110026101	110035426	2.23	0.026	rs17025223	2.46	0.00851	NA	NA	NA	NA	NA
ENSG00000165807	PPP1R36	14	65016620	65056098	2.22636	0.026	rs11849394	3.88	0.285714	NA	NA	NA	NA	NA
ENSG00000178878	APOLD1	12	12878851	12982909	-2.22638	0.026	rs11055200	3.2	0.0543	NA	NA	NA	NA	NA
ENSG00000185522	LMNTD2	11	554855	560779	2.22599	0.026	rs10160565	2.94	0.05911	NA	NA	NA	NA	NA
ENSG00000101096	NFATC2	20	50003494	50179370	-2.22576	0.02603	rs6021649	2.73	0.04979	NA	NA	NA	NA	NA
ENSG00000184208	C22orf46	22	42084943	42094140	-2.224	0.0261	rs2235852	-3.85	0.25532	NA	NA	NA	NA	NA
ENSG00000187837	H1-2	6	26055968	26056699	-2.22446	0.0261	rs1980450	-8.13	0.4444	NA	NA	NA	NA	NA
ENSG00000174130	TLR6	4	38825336	38858438	-2.22442	0.02612	rs17581075	-2.55	0.03774	NA	NA	NA	NA	NA
ENSG00000144228	SPOPL	2	139259371	139331117	2.22276	0.0262	rs13387858	-3	0.02214	NA	NA	NA	NA	NA
ENSG00000224389	C4B	6	31982539	32003195	-2.22313	0.0262	rs2229094	3.29	0.1034	NA	NA	NA	NA	NA
ENSG00000235084	NA	1	15931077	15931538	-2.22271	0.0262	rs7554324	-2.338	0.014101	NA	NA	NA	NA	NA
ENSG00000101052	IFT52	20	42219571	42275936	-2.22041	0.02639	rs4810377	2.91	0.05505	NA	NA	NA	NA	NA
ENSG00000186063	AIDA	1	222841355	222886552	-2.22039	0.0264	rs2254329	-2.693	0.02459	NA	NA	NA	NA	NA
ENSG00000215068	LOC153684	5	43041677	43045492	-2.22086	0.0264	rs6870664	-2.57	0.025696	NA	NA	NA	NA	NA
ENSG00000115289	PCGF1	2	74732170	74735707	-2.21932	0.026465	rs828847	3.73	0.08889	NA	NA	NA	NA	NA
ENSG00000033050	ABCF2	7	150904923	150924316	-2.21859	0.0265	rs17255736	3.47	0.0146	NA	NA	NA	NA	NA
ENSG00000100196	KDELR3	22	38864067	38879452	-2.21877	0.0265	rs2269609	-3.2	0.082759	NA	NA	NA	NA	NA
ENSG00000174373	RALGAPA1	14	36007558	36278510	-2.21818	0.0265	rs8904	2.91	0.162162	NA	NA	NA	NA	NA
ENSG00000215006	NA	5	68629756	68630076	2.21863	0.0265	rs350106	2.27	0.056075	NA	NA	NA	NA	NA
ENSG00000117691	NENF	1	212606229	212619714	2.22	0.0266	rs12120009	-3.562	0.06486	NA	NA	NA	NA	NA
ENSG00000163827	LRRC2	3	46556913	46621589	-2.21739	0.0266	rs6442030	2.84	0.06936	NA	NA	NA	NA	NA
ENSG00000259583	LOC101927751	15	101433945	101459488	2.21668	0.0266	rs882708	-2.71	0.02484	NA	NA	NA	NA	NA
ENSG00000063176	SPHK2	19	49122548	49133974	-2.21547	0.02673	rs34997741	2.74	0.02116	NA	NA	NA	NA	NA
ENSG00000116729	WLS	1	68564142	68698803	2.2142	0.0268	rs269330	4.112	0.1875	NA	NA	NA	NA	NA
ENSG00000132970	WASF3	13	27131840	27263085	2.21437	0.0268	rs9512503	-3.01	0.0219	NA	NA	NA	NA	NA
ENSG00000198856	OSTC	4	109571740	109588976	2.21426	0.026811	rs2082967	2.3	0.01141	NA	NA	NA	NA	NA
ENSG00000154328	NEIL2	8	11627148	11644855	2.21394	0.026833	rs6985349	-3.74	0.020906	NA	NA	NA	NA	NA
ENSG00000124222	STX16	20	57226328	57254582	2.2138	0.02684	rs6092688	-3.02	0.0373	NA	NA	NA	NA	NA
ENSG00000070540	WIPI1	17	66417089	66453654	2.21293	0.0269	rs11653860	-3.11	0.007828	NA	NA	NA	NA	NA
ENSG00000272948	NA	21	38640085	38640785	-2.2133	0.0269	rs2277784	8.05	0.17143	NA	NA	NA	NA	NA
ENSG00000131196	NFATC1	18	77155856	77289325	-2.2125	0.02693	rs12958819	2.92	0.0386	NA	NA	NA	NA	NA
ENSG00000182552	RWDD4	4	184560788	184580378	2.21221	0.026952	rs6838230	4.63	0.01508	NA	NA	NA	NA	NA
ENSG00000012048	BRCA1	17	41196312	41277500	2.21095	0.027	rs799923	3.49	0.22222	NA	NA	NA	NA	NA
ENSG00000162869	PPP1R21	2	48667737	48742525	-2.21186	0.027	rs4434042	2.95	0.02218	NA	NA	NA	NA	NA
ENSG00000239951	IGKV3-20	2	89442057	89442643	2.21127	0.027017	rs10179543	-2.96	0.2449	NA	NA	NA	NA	NA
ENSG00000129749	CHRNA10	11	3686817	3692614	-2.20954	0.0271	rs11030639	3.17	0.0553	NA	NA	NA	NA	NA
ENSG00000198961	PJA2	5	108670410	108745695	-2.20942	0.0271	rs12519019	2.91	0.04706	NA	NA	NA	NA	NA
ENSG00000204536	CCHCR1	6	31110216	31126015	-2.20951	0.0271	rs2229094	3.29	0.1121	NA	NA	NA	NA	NA
ENSG00000273319	NA	7	130621223	130624420	-2.20969	0.0271	rs10954300	-3.05	0.0427	NA	NA	NA	NA	NA
ENSG00000227946	NA	2	206949329	206951288	-2.20898	0.027176	rs3771044	3.87	0.03038	NA	NA	NA	NA	NA
ENSG00000074582	BCS1L	2	219523487	219528166	-2.20894	0.027179	rs921968	2.58	0.12903	NA	NA	NA	NA	NA
ENSG00000105483	CARD8	19	48684027	48759203	2.20898	0.02718	rs380277	-3.01	0.06452	NA	NA	NA	NA	NA
ENSG00000103494	RPGRIP1L	16	53631595	53737850	-2.2088	0.027188	rs1108086	-3.29	0.05797	NA	NA	NA	NA	NA
ENSG00000179271	GADD45GIP1	19	13064972	13068050	2.20873	0.02719	rs7255750	-3.61	0.08451	NA	NA	NA	NA	NA
ENSG00000112893	MAN2A1	5	109025067	109205326	-2.20893	0.0272	rs12519019	2.91	0.064516	NA	NA	NA	NA	NA
ENSG00000129048	ACKR4	3	132316081	132337811	2.20812	0.0272	rs17348614	3.78	0.141176	NA	NA	NA	NA	NA
ENSG00000261474	NA	16	31460856	31464814	-2.20726	0.0273	rs4889546	-3.22	0.06486	NA	NA	NA	NA	NA
ENSG00000272556	NA	7	45854201	45854862	2.20789	0.0273	rs4988515	-2.66	0.03834	NA	NA	NA	NA	NA
ENSG00000268006	PTOV1-AS1	19	50341896	50354933	-2.20701	0.02731	rs35791962	-3	0.01183	NA	NA	NA	NA	NA
ENSG00000008853	RHOBTB2	8	22844930	22877712	-2.20696	0.027317	rs6999893	-2.99	0.081081	NA	NA	NA	NA	NA
ENSG00000120217	CD274	9	5450503	5470566	-2.2065	0.027349	rs12683801	2.89	0.0916	NA	NA	NA	NA	NA
ENSG00000237886	NA	9	139440664	139444345	2.20596	0.027387	rs3812580	-3.55	0.12371	NA	NA	NA	NA	NA
ENSG00000172354	GNB2	7	100271154	100276797	2.2059	0.0274	rs6961122	-3.39	0.07453	NA	NA	NA	NA	NA
ENSG00000100599	RIN3	14	92980118	93155339	2.20484	0.0275	rs11621207	2.88	0.020168	NA	NA	NA	NA	NA
ENSG00000186222	BLOC1S4	4	6717842	6719387	2.20407	0.0275	rs41338750	3.89	0.05634	NA	NA	NA	NA	NA
ENSG00000198868	NA	5	134263720	134264016	-2.20393	0.0275	rs7705463	5.06	0.164384	NA	NA	NA	NA	NA
ENSG00000135913	USP37	2	219314974	219433084	-2.20334	0.027571	rs4674245	2.59	0.13043	NA	NA	NA	NA	NA
ENSG00000065485	PDIA5	3	122785909	122944074	-2.20307	0.0276	rs4077111	-3.09	0.130435	NA	NA	NA	NA	NA
ENSG00000157014	TATDN2	3	10289707	10322902	2.2015	0.0277	rs11465864	-2.7	0.01655	NA	NA	NA	NA	NA
ENSG00000141696	P3H4	17	39958199	39968856	-2.20138	0.027709	rs11079020	-2.5	0.03509	NA	NA	NA	NA	NA
ENSG00000174720	LARP7	4	113558120	113578748	2.20058	0.027766	rs11726579	2.3	0.00632	NA	NA	NA	NA	NA
ENSG00000198964	SGMS1	10	52065360	52384923	-2.20024	0.02779	rs1898198	-2.83	0.04255	NA	NA	NA	NA	NA
ENSG00000132906	CASP9	1	15817327	15853029	-2.2	0.0278	rs7554324	-2.338	0.01435	NA	NA	NA	NA	NA
ENSG00000175535	PNLIP	10	118305443	118327367	-2.20009	0.0278	rs10787728	2.91	0.01425	NA	NA	NA	NA	NA
ENSG00000196712	NF1	17	29421945	29709134	2.19967	0.0278	rs2074151	2.65	0.121212	NA	NA	NA	NA	NA
ENSG00000229204	NA	4	170712371	170712853	-2.19758	0.027979	rs9684599	2.74	0.01384	NA	NA	NA	NA	NA
ENSG00000135929	CYP27A1	2	219646472	219680016	2.19691	0.028	rs921968	2.58	0.375	NA	NA	NA	NA	NA
ENSG00000162607	USP1	1	62901968	62917475	-2.2	0.028	rs2666483	2.98	0.02505	NA	NA	NA	NA	NA
ENSG00000171824	EXOSC10	1	11126675	11159938	2.2	0.028	rs3765896	3.665	0.11881	NA	NA	NA	NA	NA
ENSG00000139343	SNRPF	12	96252706	96297606	-2.19625	0.0281	rs2268518	-3.46	0.030457	NA	NA	NA	NA	NA
ENSG00000081913	PHLPP1	18	60382672	60647666	2.1957	0.02811	rs4987788	-3.06	0.0331	NA	NA	NA	NA	NA
ENSG00000211893	IGHG2	14	106109389	106111127	2.19478	0.02818	rs8005568	2.92	0.07059	NA	NA	NA	NA	NA
ENSG00000158321	AUTS2	7	69063905	70258054	-2.19405	0.0282	rs1504274	3.33	0.028169	NA	NA	NA	NA	NA
ENSG00000176208	ATAD5	17	29158988	29222887	2.19511	0.0282	rs2952998	2.49	0.092308	NA	NA	NA	NA	NA
ENSG00000232818	RPS2P32	7	23530092	23530983	-2.1949	0.0282	rs6945626	3.67	0.118812	NA	NA	NA	NA	NA
ENSG00000108591	DRG2	17	17991200	18011285	-2.1927	0.0283	rs854802	-3.86	0.48	NA	NA	NA	NA	NA
ENSG00000183741	CBX6	22	39257455	39268319	-2.19332	0.0283	rs2269609	-3.2	0.06897	NA	NA	NA	NA	NA
ENSG00000228175	NA	1	90459152	90459880	-2.19267	0.0283	rs10922744	3.511	0.059701	NA	NA	NA	NA	NA
ENSG00000138777	PPA2	4	106290234	106395238	-2.19233	0.028356	rs12643660	-4.25	0.1791	NA	NA	NA	NA	NA
ENSG00000168916	ZNF608	5	123972608	124084500	2.19191	0.0284	rs170316	2.59	0.040816	NA	NA	NA	NA	NA
ENSG00000174013	FBXO45	3	196295482	196315930	-2.19177	0.0284	rs1684446	3.22	0.048	NA	NA	NA	NA	NA
ENSG00000119912	IDE	10	94211441	94333833	-2.19156	0.02841	rs4933717	-3.2	0.148148	NA	NA	NA	NA	NA
ENSG00000167962	ZNF598	16	2047655	2059824	2.19153	0.02841	rs2235639	3.36	0.11009	NA	NA	NA	NA	NA
ENSG00000114942	EEF1B2	2	207024309	207027652	-2.19037	0.028498	rs3771044	3.87	0.04152	NA	NA	NA	NA	NA
ENSG00000134222	PSRC1	1	109822178	109825808	-2.19044	0.0285	rs17645143	-2.136	0.019324	NA	NA	NA	NA	NA
ENSG00000154734	ADAMTS1	21	28208066	28217728	2.19025	0.0285	rs13051311	-3.07	0.06936	NA	NA	NA	NA	NA
ENSG00000167380	ZNF226	19	44669226	44682534	-2.19037	0.0285	rs2117384	-3	0.03614	NA	NA	NA	NA	NA
ENSG00000139266	MARCHF9	12	58148881	58154190	-2.18838	0.0286	rs10877071	2.63	0.028369	NA	NA	NA	NA	NA
ENSG00000140416	TPM1	15	63334831	63364114	-2.18829	0.0286	rs779788	-3.33	0.06486	NA	NA	NA	NA	NA
ENSG00000168917	SLC35G2	3	136537489	136574734	2.18884	0.0286	rs7624691	-3.4	0.08	NA	NA	NA	NA	NA
ENSG00000171206	TRIM8	10	104404253	104418164	2.18865	0.028622	rs11596235	-2.85	0.03468	NA	NA	NA	NA	NA
ENSG00000164934	DCAF13	8	104426942	104455681	2.18829	0.02865	rs2458285	2.39	0.06936	NA	NA	NA	NA	NA
ENSG00000169379	ARL13B	3	93698983	93774512	-2.18814	0.0287	rs4857284	-2.78	0.117647	NA	NA	NA	NA	NA
ENSG00000272894	NA	7	7592093	7606627	2.18761	0.0287	rs1978190	3.17	0.08219	NA	NA	NA	NA	NA
ENSG00000103152	MPG	16	127006	135852	-2.18755	0.028703	rs12719801	2.84	0.05455	NA	NA	NA	NA	NA
ENSG00000099337	KCNK6	19	38810484	38819660	2.18673	0.028762	rs2368524	3.98	0.08889	NA	NA	NA	NA	NA
ENSG00000115233	PSMD14	2	162164549	162268228	2.18659	0.028773	rs4664398	2.82	0.05854	NA	NA	NA	NA	NA
ENSG00000143862	ARL8A	1	202102532	202113869	2.18567	0.0288	rs2820327	3.83	0.046875	NA	NA	NA	NA	NA
ENSG00000256061	DNAAF4	15	55702723	55800432	-2.18687	0.0288	rs7167170	3.18	0.02109	NA	NA	NA	NA	NA
ENSG00000177855	NA	2	184472170	184472847	-2.18614	0.028805	rs2251775	3.11	0.10526	NA	NA	NA	NA	NA
ENSG00000064666	CNN2	19	1026298	1039068	-2.18529	0.028867	rs11085144	-2.72	0.0192	NA	NA	NA	NA	NA
ENSG00000130935	NOL11	17	65713949	65740647	2.18468	0.028912	rs34310593	-3.67	0.02913	NA	NA	NA	NA	NA
ENSG00000154330	PGM5	9	70943224	71145977	2.18467	0.028913	rs4745231	-2.72	0.02715	NA	NA	NA	NA	NA
ENSG00000128513	POT1	7	124462440	124570037	-2.18405	0.029	rs17325193	-3.15	0.0916	NA	NA	NA	NA	NA
ENSG00000130396	AFDN	6	168227602	168372703	-2.18	0.029	rs2035273	2.75	0.020654	NA	NA	NA	NA	NA
ENSG00000153214	TMEM87B	2	112812800	112876895	2.18287	0.029	rs6727205	-3.27	0.08108	NA	NA	NA	NA	NA
ENSG00000198563	DDX39B	6	31497996	31510225	-2.1837	0.029	rs2229094	3.29	0.0909	NA	NA	NA	NA	NA
ENSG00000157637	SLC38A10	17	79218800	79269347	-2.18325	0.029018	rs6565550	-3.03	0.04494	NA	NA	NA	NA	NA
ENSG00000160410	SHKBP1	19	41082757	41097305	2.1816	0.029139	rs7249735	-2.59	0.02542	NA	NA	NA	NA	NA
ENSG00000134153	EMC7	15	34376218	34394149	-2.18084	0.0292	rs9972505	3.26	0.0553	NA	NA	NA	NA	NA
ENSG00000173039	RELA	11	65421067	65430565	2.18047	0.0292	rs7114014	-3.91	0.17391	NA	NA	NA	NA	NA
ENSG00000152193	OBI1	13	79188426	79233314	-2.18043	0.02923	rs681888	2.99	0.0316	NA	NA	NA	NA	NA
ENSG00000084731	KIF3C	2	26149471	26205618	2.17982	0.029271	rs3731640	-3.74	0.11538	NA	NA	NA	NA	NA
ENSG00000230454	NA	3	50297735	50300790	2.17964	0.0293	rs2240328	2.92	0.016438	NA	NA	NA	NA	NA
ENSG00000115568	ZNF142	2	219502639	219524378	-2.17769	0.0294	rs921968	2.58	0.13636	NA	NA	NA	NA	NA
ENSG00000136490	LIMD2	17	61773262	61778532	-2.17777	0.0294	rs3020619	3.86	0.11321	NA	NA	NA	NA	NA
ENSG00000163666	HESX1	3	57231944	57260549	2.17841	0.0294	rs11710867	3.16	0.06417	NA	NA	NA	NA	NA
ENSG00000167693	NXN	17	702553	883010	2.1774	0.029451	rs6598840	-2.85	0.01878	NA	NA	NA	NA	NA
ENSG00000167513	CDT1	16	88869621	88875666	2.17726	0.029461	rs879628	3.46	0.03053	NA	NA	NA	NA	NA
ENSG00000116525	TRIM62	1	33611003	33647660	-2.18	0.0295	rs10914632	2.511	0.03008	NA	NA	NA	NA	NA
ENSG00000243410	NA	3	63997640	64001922	-2.17733	0.0295	rs1495908	-3.16	0.072727	NA	NA	NA	NA	NA
ENSG00000055044	NOP58	2	203130439	203168389	-2.17553	0.02959	rs13035978	-3.49	0.10526	NA	NA	NA	NA	NA
ENSG00000115073	ACTR1B	2	98272431	98280570	-2.17579	0.0296	rs17424787	-2.44	0.02474	NA	NA	NA	NA	NA
ENSG00000101191	DIDO1	20	61509090	61569304	2.17445	0.02967	rs6089784	-3.3	0.05195	NA	NA	NA	NA	NA
ENSG00000158092	NCK1	3	136581050	136668665	-2.17451	0.0297	rs7624691	-3.4	0.111111	NA	NA	NA	NA	NA
ENSG00000173889	PHC3	3	169804520	169899537	-2.17469	0.0297	rs17533538	-3.89	0.142857	NA	NA	NA	NA	NA
ENSG00000136925	TSTD2	9	100362362	100395962	2.17296	0.029783	rs10759754	-3.44	0.13953	NA	NA	NA	NA	NA
ENSG00000171291	ZNF439	19	11959541	11994565	-2.17323	0.0298	rs400106	2.62	0.02186	NA	NA	NA	NA	NA
ENSG00000095380	NANS	9	100819021	100845357	2.17238	0.029827	rs1415116	3	0.03077	NA	NA	NA	NA	NA
ENSG00000139567	ACVRL1	12	52300692	52317145	-2.17108	0.0299	rs1948431	3.27	0.08	NA	NA	NA	NA	NA
ENSG00000213079	SCAF8	6	155054459	155155192	2.17	0.0299	rs17736997	-3.89	0.134831	NA	NA	NA	NA	NA
ENSG00000169896	ITGAM	16	31271311	31344213	2.17135	0.029905	rs4889546	-3.22	0.04317	NA	NA	NA	NA	NA
ENSG00000127415	IDUA	4	980785	998316	2.17081	0.029945	rs6832751	2.94	0.03797	NA	NA	NA	NA	NA
ENSG00000109323	MANBA	4	103552660	103682151	2.17078	0.029948	rs223482	-3.82	0.26087	NA	NA	NA	NA	NA
ENSG00000164405	UQCRQ	5	132202252	132203723	2.16945	0.03	rs13156095	-2.83	0.06486	NA	NA	NA	NA	NA
ENSG00000099999	RNF215	22	30773835	30817760	-2.16834	0.0301	rs4820845	3.36	0.068966	NA	NA	NA	NA	NA
ENSG00000188763	FZD9	7	72848109	72850450	-2.16917	0.0301	rs799217	4.47	0.36364	NA	NA	NA	NA	NA
ENSG00000021574	SPAST	2	32288680	32382706	2.16823	0.030141	rs6543636	3.42	0.15584	NA	NA	NA	NA	NA
ENSG00000148908	RGS10	10	121259340	121302220	2.16795	0.030162	rs3808954	2.83	0.00412	NA	NA	NA	NA	NA
ENSG00000183889	NA	16	16411301	16444447	-2.16777	0.030176	rs212072	-3.38	0.22642	NA	NA	NA	NA	NA
ENSG00000013375	PGM3	6	83870869	83903655	-2.17	0.0302	rs7759230	2.37	0.05357	NA	NA	NA	NA	NA
ENSG00000082014	SMARCD3	7	150935850	150974982	-2.16773	0.0302	rs17255736	3.47	0.06218	NA	NA	NA	NA	NA
ENSG00000260273	NA	6	109703998	109704869	2.17	0.0302	rs11968978	-3.31	0.108108	NA	NA	NA	NA	NA
ENSG00000207405	SNORA64	16	2012974	2013107	-2.16657	0.03027	rs2235639	3.36	0.13483	NA	NA	NA	NA	NA
ENSG00000259291	ZNF710-AS1	15	90617747	90625439	-2.1667	0.0303	rs3862434	3.03	0.10619	NA	NA	NA	NA	NA
ENSG00000269892	NA	12	6852151	6852807	-2.16422	0.0304	rs7135106	-2.34	0.05195	NA	NA	NA	NA	NA
ENSG00000233223	LOC100996842	17	7485282	7487390	-2.16327	0.03052	rs222853	3.18	0.03846	NA	NA	NA	NA	NA
ENSG00000230982	NA	21	48073470	48073934	-2.1627	0.0306	rs2277827	3.69	0.15385	NA	NA	NA	NA	NA
ENSG00000079150	FKBP7	2	179328391	179343327	-2.15998	0.030774	rs6433709	3.25	0.05769	NA	NA	NA	NA	NA
ENSG00000165406	MARCHF8	10	45950035	46090354	-2.15877	0.03087	rs7100857	-2.46	0.037736	NA	NA	NA	NA	NA
ENSG00000079819	EPB41L2	6	131160487	131384462	2.16	0.0309	rs6919393	-3.55	0.15385	NA	NA	NA	NA	NA
ENSG00000111145	ELK3	12	96588160	96663613	-2.1581	0.0309	rs2268518	-3.46	0.1	NA	NA	NA	NA	NA
ENSG00000165511	ZNF22-AS1	10	45493146	45496336	2.15727	0.030985	rs7909074	5.04	0.13636	NA	NA	NA	NA	NA
ENSG00000169957	ZNF768	16	30535325	30538142	2.15662	0.031	rs34261613	-3.04	0.034783	NA	NA	NA	NA	NA
ENSG00000165996	HACD1	10	17631958	17659376	-2.15661	0.031036	rs17141296	3.29	0.02878	NA	NA	NA	NA	NA
ENSG00000029639	TFB1M	6	155578643	155635627	2.16	0.0311	rs17736997	-3.89	0.092308	NA	NA	NA	NA	NA
ENSG00000103226	NOMO3	16	16326352	16388668	-2.15578	0.0311	rs212072	-3.38	0.042857	NA	NA	NA	NA	NA
ENSG00000139174	PRICKLE1	12	42852140	42984157	2.15598	0.0311	rs1402357	2.82	0.02424	NA	NA	NA	NA	NA
ENSG00000185420	SMYD3	1	245912642	246670614	2.15497	0.0312	rs10924794	3.726	0.085106	NA	NA	NA	NA	NA
ENSG00000132205	EMILIN2	18	2847028	2915991	2.15364	0.03127	rs4594325	3.01	0.05263	NA	NA	NA	NA	NA
ENSG00000013016	EHD3	2	31456880	31492313	2.15374	0.0313	rs6543636	3.42	0.0339	NA	NA	NA	NA	NA
ENSG00000103710	RASL12	15	65345679	65369028	2.15298	0.0313	rs352456	-3.06	0.05405	NA	NA	NA	NA	NA
ENSG00000143387	CTSK	1	150768684	150780799	2.15337	0.0313	rs3768013	-2.585	0.021818	NA	NA	NA	NA	NA
ENSG00000148019	CEP78	9	80850978	80894606	-2.15336	0.0313	rs10125260	-2.8	0.03934	NA	NA	NA	NA	NA
ENSG00000243701	DUBR	3	106959539	107045811	-2.15359	0.0313	rs3914623	-3.07	0.04959	NA	NA	NA	NA	NA
ENSG00000148335	NTMT1	9	132371163	132398209	2.15321	0.031302	rs10124706	-2.8	0.01744	NA	NA	NA	NA	NA
ENSG00000023572	GLRX2	1	193065598	193075244	2.15	0.0314	rs12131585	3.013	0.09677	NA	NA	NA	NA	NA
ENSG00000110367	DDX6	11	118620034	118661858	-2.15145	0.0314	rs894678	-2.7	0.03519	NA	NA	NA	NA	NA
ENSG00000116741	RGS2	1	192778169	192781403	-2.15	0.0314	rs10921154	3.223	0.08163	NA	NA	NA	NA	NA
ENSG00000010322	NISCH	3	52489134	52527087	2.15122	0.0315	rs13094687	3.79	0.235294	NA	NA	NA	NA	NA
ENSG00000075624	ACTB	7	5566782	5603415	-2.15016	0.0315	rs7799592	3.3	0.02326	NA	NA	NA	NA	NA
ENSG00000140829	DHX38	16	72127461	72146811	2.1503	0.031532	rs9939692	2.75	0.10714	NA	NA	NA	NA	NA
ENSG00000103067	ESRP2	16	68263014	68272005	-2.1499	0.031563	rs2862780	-3.3	0.33333	NA	NA	NA	NA	NA
ENSG00000204577	LILRB3	19	54720147	54746602	2.14943	0.0316	rs254272	-2.83	0.03448	NA	NA	NA	NA	NA
ENSG00000123154	WDR83	19	12777614	12786646	2.14938	0.031605	rs7255750	-3.61	0.16901	NA	NA	NA	NA	NA
ENSG00000081277	PKP1	1	201252580	201302121	2.15	0.0317	rs662755	-2.941	0.02673	NA	NA	NA	NA	NA
ENSG00000149218	ENDOD1	11	94822974	94865809	2.14757	0.0317	rs689752	-2.81	0.02791	NA	NA	NA	NA	NA
ENSG00000162882	HAAO	2	42994229	43019733	-2.14749	0.031754	rs12479036	4.28	0.10345	NA	NA	NA	NA	NA
ENSG00000133710	SPINK5	5	147405246	147516852	2.14421	0.032	rs1345741	-2.8	0.324324	NA	NA	NA	NA	NA
ENSG00000209582	SNORA48	17	7478031	7478165	2.14419	0.032017	rs222853	3.18	0.07547	NA	NA	NA	NA	NA
ENSG00000105197	TIMM50	19	39971052	39984422	2.14411	0.03202	rs10500281	2.74	0.03488	NA	NA	NA	NA	NA
ENSG00000272589	ZSWIM8-AS1	10	75556272	75561157	-2.14364	0.032062	rs4746136	-2.73	0.02182	NA	NA	NA	NA	NA
ENSG00000272398	CD24	6	107417708	107422630	2.14	0.0321	rs781200	3.22	0.022388	NA	NA	NA	NA	NA
ENSG00000117594	HSD11B1	1	209859510	209908295	2.14	0.0322	rs932347	3.712	0.10811	NA	NA	NA	NA	NA
ENSG00000124789	NUP153	6	17615269	17706656	2.14131	0.0322	rs1142345	-15.31	0.363636	NA	NA	NA	NA	NA
ENSG00000125648	SLC25A23	19	6436090	6465214	2.14237	0.0322	rs331682	3.41	0.04	NA	NA	NA	NA	NA
ENSG00000155313	USP25	21	17102344	17252377	-2.14253	0.0322	rs2823351	-3.05	0.03604	NA	NA	NA	NA	NA
ENSG00000255237	NA	11	462930	463899	2.14245	0.0322	rs10160565	2.94	0.1875	NA	NA	NA	NA	NA
ENSG00000152601	MBNL1	3	151961617	152183569	-2.14123	0.0323	rs9844440	3.09	0.071856	NA	NA	NA	NA	NA
ENSG00000198355	PIM3	22	50354161	50357728	-2.14127	0.0323	rs34597827	-3.33	0.045627	NA	NA	NA	NA	NA
ENSG00000227540	DNAJC9-AS1	10	75012549	75014107	2.14066	0.032302	rs4746136	-2.73	0.00229	NA	NA	NA	NA	NA
ENSG00000172543	CTSW	11	65647280	65651212	-2.13982	0.0324	rs7114014	-3.91	0.16	NA	NA	NA	NA	NA
ENSG00000171148	TADA3	3	9821544	9834695	-2.13734	0.0326	rs1133340	2.63	0.07843	NA	NA	NA	NA	NA
ENSG00000246174	KCTD21-AS1	11	77850817	77886369	-2.13746	0.0326	rs4944178	-4.35	0.15584	NA	NA	NA	NA	NA
ENSG00000101558	VAPA	18	9913999	9960018	-2.13598	0.03268	rs11659552	4.27	0.04196	NA	NA	NA	NA	NA
ENSG00000185551	NR2F2	15	96869167	96883492	2.13572	0.0327	rs11629627	-2.92	0.07895	NA	NA	NA	NA	NA
ENSG00000116701	NCF2	1	183524698	183560011	-2.13	0.0328	rs6661715	2.473	0.1519	NA	NA	NA	NA	NA
ENSG00000134333	LDHA	11	18415935	18429972	-2.13455	0.0328	rs11024786	2.85	0.02844	NA	NA	NA	NA	NA
ENSG00000182899	RPL35A	3	197676858	197683481	-2.13433	0.0328	rs501101	2.47	0.04054	NA	NA	NA	NA	NA
ENSG00000166974	MAPRE2	18	32556892	32723434	-2.1341	0.03283	rs646538	2.78	0.03614	NA	NA	NA	NA	NA
ENSG00000235823	OLMALINC	10	102133372	102143125	2.1335	0.032884	rs2252676	3.8	0.04211	NA	NA	NA	NA	NA
ENSG00000153113	CAST	5	95860971	96115299	-2.13377	0.0329	rs11738940	3.31	0.071006	NA	NA	NA	NA	NA
ENSG00000188343	CIBAR1	8	94710789	94743755	2.13177	0.03303	rs7002977	-3.07	0.02857	NA	NA	NA	NA	NA
ENSG00000140396	NCOA2	8	71021997	71316040	-2.13007	0.03317	rs17685879	1.95	0.00866	NA	NA	NA	NA	NA
ENSG00000162104	ADCY9	16	4003388	4166186	2.1296	0.0332	rs7188966	-3.66	0.04938	NA	NA	NA	NA	NA
ENSG00000227591	HSD11B1-AS1	1	209834709	209897470	2.13	0.0332	rs932347	3.712	0.21053	NA	NA	NA	NA	NA
ENSG00000147955	SIGMAR1	9	34634719	34637806	2.1289	0.033262	rs4879760	-3.53	0.12766	NA	NA	NA	NA	NA
ENSG00000127837	AAMP	2	219128850	219134980	-2.12875	0.0333	rs12471723	2.9	0.2	NA	NA	NA	NA	NA
ENSG00000158711	ELK4	1	205577071	205601090	2.12811	0.0333	rs4279903	-3.468	0.108108	NA	NA	NA	NA	NA
ENSG00000150990	DHX37	12	125431371	125473668	-2.12739	0.0334	rs3924313	-3.42	0.05106	NA	NA	NA	NA	NA
ENSG00000166073	GPR176	15	40091233	40213093	-2.1269	0.0334	rs8027339	-2.75	0.1	NA	NA	NA	NA	NA
ENSG00000183011	NAA38	17	7760003	7788556	2.12757	0.0334	rs4130510	-2.93	0.07947	NA	NA	NA	NA	NA
ENSG00000149150	SLC43A1	11	57252007	57283259	-2.12556	0.0335	rs10732882	-7.56	0.42857	NA	NA	NA	NA	NA
ENSG00000213949	ITGA1	5	52083730	52255040	2.12592	0.0335	rs2648731	3.15	0.04918	NA	NA	NA	NA	NA
ENSG00000178691	SUZ12	17	30264037	30328064	2.1253	0.033562	rs7210970	-2.97	0.06818	NA	NA	NA	NA	NA
ENSG00000142920	AZIN2	1	33546705	33586131	-2.13	0.0336	rs10914632	2.511	0.04301	NA	NA	NA	NA	NA
ENSG00000236670	KRT18P5	22	20837102	20838392	-2.12503	0.0336	rs5748554	-3.77	0.061224	NA	NA	NA	NA	NA
ENSG00000164506	STXBP5	6	147525561	147706866	2.12357	0.0337	rs12194244	3.05	0.010909	NA	NA	NA	NA	NA
ENSG00000106077	ABHD11	7	73150424	73153197	2.12204	0.0338	rs799217	4.47	0.31579	NA	NA	NA	NA	NA
ENSG00000197555	SIPA1L1	14	71787166	72207946	2.12192	0.0338	rs41216	-2.81	0.059406	NA	NA	NA	NA	NA
ENSG00000226085	NA	22	40271293	40272119	-2.12266	0.0338	rs8138982	-2.79	0.059406	NA	NA	NA	NA	NA
ENSG00000273437	NA	3	128882449	128882783	-2.12239	0.0338	rs6806687	-5.51	0.099174	NA	NA	NA	NA	NA
ENSG00000182473	EXOC7	17	74077087	74117657	-2.12149	0.0339	rs347673	-3.32	0.16216	NA	NA	NA	NA	NA
ENSG00000116194	ANGPTL1	1	178818840	178840187	2.12017	0.034	rs10798630	2.384	0.01039	NA	NA	NA	NA	NA
ENSG00000108179	PPIF	10	81107225	81115093	2.11962	0.03404	rs10824713	-3.03	0.019967	NA	NA	NA	NA	NA
ENSG00000157870	PRXL2B	1	2517930	2522908	2.12	0.0341	rs1569419	-5.118	0.2069	NA	NA	NA	NA	NA
ENSG00000161800	RACGAP1	12	50370706	50426919	2.11894	0.0341	rs7305290	2.78	0.10909	NA	NA	NA	NA	NA
ENSG00000233559	NA	7	130538479	130613408	2.11713	0.0342	rs10954300	-3.05	0.04332	NA	NA	NA	NA	NA
ENSG00000272143	FGF14-AS2	13	103046980	103048053	-2.11668	0.03429	rs12429057	-2.79	0.01734	NA	NA	NA	NA	NA
ENSG00000012983	MAP4K5	14	50885219	51027844	2.11689	0.0343	rs6572667	2.98	0.042705	NA	NA	NA	NA	NA
ENSG00000130244	FAM98C	19	38893775	38899728	-2.11636	0.0343	rs2368524	3.98	0.09023	NA	NA	NA	NA	NA
ENSG00000172936	MYD88	3	38179969	38184513	-2.11641	0.0343	rs1381798	2.65	0.030303	NA	NA	NA	NA	NA
ENSG00000224020	MIR181A2HG	9	127420746	127460910	2.1155	0.0344	rs4838186	-3.44	0.2	NA	NA	NA	NA	NA
ENSG00000008294	SPAG9	17	49039535	49198226	-2.11437	0.034484	rs175391	2.94	0.0625	NA	NA	NA	NA	NA
ENSG00000106443	PHF14	7	11013499	11209250	2.11464	0.0345	rs9969156	3.07	0.04027	NA	NA	NA	NA	NA
ENSG00000173372	C1QA	1	22962999	22966101	2.11395	0.0345	rs10799762	-3.377	0.03625	NA	NA	NA	NA	NA
ENSG00000168393	DTYMK	2	242615157	242626406	2.11382	0.034531	rs7588212	2.43	0.01325	NA	NA	NA	NA	NA
ENSG00000122729	ACO1	9	32384618	32454767	-2.1133	0.034575	rs605383	2.59	0.06897	NA	NA	NA	NA	NA
ENSG00000170175	CHRNB1	17	7348380	7361026	2.11349	0.0346	rs222853	3.18	0.108108	NA	NA	NA	NA	NA
ENSG00000101158	NELFCD	20	57556263	57570188	-2.1123	0.03466	rs6092688	-3.02	0.041	NA	NA	NA	NA	NA
ENSG00000124570	SERPINB6	6	2948393	2972090	2.11	0.0347	rs160699	2.95	0.04138	NA	NA	NA	NA	NA
ENSG00000130332	LSM7	19	2321516	2328619	-2.1118	0.0347	rs2018771	-2.82	0.024	NA	NA	NA	NA	NA
ENSG00000198945	L3MBTL3	6	130334844	130462594	-2.11	0.0347	rs9402233	-2.96	0.018045	NA	NA	NA	NA	NA
ENSG00000262539	NA	17	44336917	44337972	-2.11136	0.034741	rs199534	-2.51	0.22222	NA	NA	NA	NA	NA
ENSG00000111716	LDHB	12	21788276	21910791	-2.11124	0.0348	rs11045919	-2.86	0.05042	NA	NA	NA	NA	NA
ENSG00000119707	RBM25	14	73525144	73588122	2.11023	0.0348	rs7161198	3.39	0.146341	NA	NA	NA	NA	NA
ENSG00000154096	THY1	11	119288090	119295695	-2.11082	0.0348	rs1007369	-3.17	0.11215	NA	NA	NA	NA	NA
ENSG00000226849	NA	1	11128528	11133154	2.1112	0.0348	rs3765896	3.665	0.11111	NA	NA	NA	NA	NA
ENSG00000010610	CD4	12	6896024	6929974	-2.10903	0.0349	rs7135106	-2.34	0.034783	NA	NA	NA	NA	NA
ENSG00000138463	SLC49A4	3	122513642	122599986	2.10948	0.0349	rs4077111	-3.09	0.148148	NA	NA	NA	NA	NA
ENSG00000140986	RPL3L	16	1993975	2007607	2.10898	0.0349	rs2235639	3.36	0.062176	NA	NA	NA	NA	NA
ENSG00000164916	FOXK1	7	4683388	4811074	2.10987	0.0349	rs10262589	3.26	0.0424	NA	NA	NA	NA	NA
ENSG00000260400	NA	10	70458257	70460551	-2.1094	0.03491	rs7918005	-2.97	0.04428	NA	NA	NA	NA	NA
ENSG00000176428	VPS37D	7	73082155	73086442	-2.10823	0.035	rs799217	4.47	0.16901	NA	NA	NA	NA	NA
ENSG00000064313	TAF2	8	120743015	120845103	2.1073	0.03509	rs2447154	3.27	0.11538	NA	NA	NA	NA	NA
ENSG00000100417	PMM1	22	41972898	41985894	-2.1066	0.0352	rs2235852	-3.85	0.292683	NA	NA	NA	NA	NA
ENSG00000108588	CCDC47	17	61822610	61853711	-2.10644	0.0352	rs3020619	3.86	0.15789	NA	NA	NA	NA	NA
ENSG00000118007	STAG1	3	136055077	136471220	-2.10655	0.0352	rs7624691	-3.4	0.144578	NA	NA	NA	NA	NA
ENSG00000137801	THBS1	15	39873280	39891667	2.10536	0.0353	rs275178	3.27	0.18462	NA	NA	NA	NA	NA
ENSG00000183808	RBM12B	8	94741584	94753245	2.10454	0.03533	rs7002977	-3.07	0.0339	NA	NA	NA	NA	NA
ENSG00000197841	ZNF181	19	35225060	35233777	-2.10431	0.035352	rs7247373	-2.49	0.0229	NA	NA	NA	NA	NA
ENSG00000132661	NXT1	20	23331373	23335414	2.10418	0.03536	rs2066451	-2.95	0.05505	NA	NA	NA	NA	NA
ENSG00000271833	NA	9	130129049	130129676	2.10384	0.0354	rs3935304	-2.83	0.02844	NA	NA	NA	NA	NA
ENSG00000134900	TPP2	13	103249353	103331521	-2.10358	0.035415	rs12429057	-2.79	0.01646	NA	NA	NA	NA	NA
ENSG00000185338	SOCS1	16	11348262	11350036	-2.1035	0.035422	rs152306	3.81	0.03692	NA	NA	NA	NA	NA
ENSG00000021355	SERPINB1	6	2832566	2842240	2.1	0.0355	rs742487	-3.43	0.0375	NA	NA	NA	NA	NA
ENSG00000112992	NNT	5	43602794	43707507	-2.10278	0.0355	rs6887169	-2.08	0.008451	NA	NA	NA	NA	NA
ENSG00000271228	NA	2	32238130	32238437	2.10234	0.035524	rs6543636	3.42	0.13636	NA	NA	NA	NA	NA
ENSG00000031698	SARS1	1	109756540	109780791	2.10198	0.0356	rs17645143	-2.136	0.00886	NA	NA	NA	NA	NA
ENSG00000063322	MED29	19	39881943	39891277	-2.10186	0.0356	rs10500281	2.74	0.07643	NA	NA	NA	NA	NA
ENSG00000128578	STRIP2	7	129074274	129128240	-2.10145	0.0356	rs1077483	-2.5	0.04633	NA	NA	NA	NA	NA
ENSG00000175745	NR2F1	5	92919043	92930321	2.10163	0.0356	rs10041223	3.85	0.136364	NA	NA	NA	NA	NA
ENSG00000213047	DENND1B	1	197473878	197744826	-2.10175	0.0356	rs12121863	2.246	0.028436	NA	NA	NA	NA	NA
ENSG00000104756	KCTD9	8	25285366	25315992	2.10074	0.035664	rs9644041	-3.07	0.053812	NA	NA	NA	NA	NA
ENSG00000183604	SMG1P5	16	30234230	30346695	2.10049	0.035686	rs34261613	-3.04	0.0315	NA	NA	NA	NA	NA
ENSG00000054118	THRAP3	1	36690017	36770958	-2.09874	0.0358	rs16822826	-2.533	0.0916	NA	NA	NA	NA	NA
ENSG00000116830	TTF2	1	117602925	117650075	2.1	0.0358	rs797613	2.881	0.03715	NA	NA	NA	NA	NA
ENSG00000159445	THEM4	1	151846060	151882284	2.1	0.0358	rs12123975	3.025	0.04167	NA	NA	NA	NA	NA
ENSG00000164961	WASHC5	8	126036502	126104082	2.09895	0.03582	rs12677084	3.55	0.04082	NA	NA	NA	NA	NA
ENSG00000090863	GLG1	16	74485856	74641012	2.0983	0.035879	rs2074629	2.71	0.0338	NA	NA	NA	NA	NA
ENSG00000169220	RGS14	5	176784838	176799602	2.09858	0.0359	rs11746443	2.97	0.023301	NA	NA	NA	NA	NA
ENSG00000100353	EIF3D	22	36906897	36925483	-2.09662	0.036	rs7287097	2.97	0.053571	NA	NA	NA	NA	NA
ENSG00000228526	MIR34AHG	1	9242066	9262678	-2.1	0.036	rs10864368	6.463	0.23077	NA	NA	NA	NA	NA
ENSG00000225975	LINC01534	19	37176342	37178351	-2.09589	0.036092	rs8108848	2.37	0.0297	NA	NA	NA	NA	NA
ENSG00000229816	NA	2	32426669	32429068	2.09584	0.036096	rs17012044	-3.74	0.21429	NA	NA	NA	NA	NA
ENSG00000076248	UNG	12	109535379	109548797	2.09525	0.0361	rs3741779	-3.08	0.03015	NA	NA	NA	NA	NA
ENSG00000131759	RARA	17	38465444	38513094	2.09617	0.0361	rs9635726	2.69	0.0396	NA	NA	NA	NA	NA
ENSG00000161956	SENP3	17	7465192	7475287	-2.09473	0.0362	rs222853	3.18	0.03636	NA	NA	NA	NA	NA
ENSG00000164659	ELAPOR2	7	86506222	86689015	-2.09481	0.0362	rs7802783	2.74	0.05505	NA	NA	NA	NA	NA
ENSG00000073150	PANX2	22	50609160	50618723	-2.09338	0.0363	rs34597827	-3.33	0.11215	NA	NA	NA	NA	NA
ENSG00000173638	SLC19A1	21	46913486	46964325	-2.09343	0.0363	rs17004733	-2.35	0.01961	NA	NA	NA	NA	NA
ENSG00000115539	PDCL3	2	101179152	101193197	-2.09317	0.036334	rs2309811	-2.87	0.03297	NA	NA	NA	NA	NA
ENSG00000225259	NA	8	134420249	134421471	2.09295	0.036354	rs2958784	3.5	0.077419	NA	NA	NA	NA	NA
ENSG00000154822	PLCL2	3	16844159	17132086	2.09207	0.0364	rs9823439	-3.29	0.13333	NA	NA	NA	NA	NA
ENSG00000163611	SPICE1	3	113161565	113234034	-2.09229	0.0364	rs1499896	2.99	0.02429	NA	NA	NA	NA	NA
ENSG00000197586	ENTPD6	20	25176329	25207365	-2.09195	0.03644	rs4813529	2.73	0.06704	NA	NA	NA	NA	NA
ENSG00000148600	CDHR1	10	85954410	85979377	-2.09167	0.036468	rs6585845	3.7	0.11215	NA	NA	NA	NA	NA
ENSG00000078487	ZCWPW1	7	99998449	100026615	-2.09144	0.0365	rs221795	-2.37	0.03727	NA	NA	NA	NA	NA
ENSG00000108852	MPP2	17	41952725	41987068	-2.09098	0.0365	rs2037958	-2.86	0.04461	NA	NA	NA	NA	NA
ENSG00000166341	DCHS1	11	6642556	6677085	-2.09107	0.0365	rs10839547	-2.86	0.03279	NA	NA	NA	NA	NA
ENSG00000237668	NA	22	36817318	36817689	-2.09139	0.0365	rs132667	2.9	0.033898	NA	NA	NA	NA	NA
ENSG00000055917	PUM2	2	20448452	20551995	2.09059	0.036565	rs667529	-2.92	0.03133	NA	NA	NA	NA	NA
ENSG00000116586	LAMTOR2	1	156024543	156028301	-2.09044	0.0366	rs2842868	-3.541	0.06667	NA	NA	NA	NA	NA
ENSG00000125319	HROB	17	42219274	42239844	-2.08926	0.036684	rs9303361	-4.25	0.11881	NA	NA	NA	NA	NA
ENSG00000069702	TGFBR3	1	92145902	92371892	-2.09	0.0367	rs10874792	-2.68	0.02632	NA	NA	NA	NA	NA
ENSG00000082781	ITGB5	3	124480795	124620265	2.08857	0.0367	rs653738	-3.57	0.111111	NA	NA	NA	NA	NA
ENSG00000111962	UST	6	149068464	149398126	2.09	0.0367	rs9285513	-3.2	0.031746	NA	NA	NA	NA	NA
ENSG00000205309	NT5M	17	17206649	17250977	2.0891	0.0367	rs1242473	-2.96	0.04781	NA	NA	NA	NA	NA
ENSG00000272655	NA	7	44053161	44058769	2.08924	0.0367	rs2528366	-2.47	0.059701	NA	NA	NA	NA	NA
ENSG00000049541	RFC2	7	73645829	73668774	2.08838	0.0368	rs398608	-2.69	0.13187	NA	NA	NA	NA	NA
ENSG00000126091	ST3GAL3	1	44171495	44396831	-2.08804	0.0368	rs17402782	-2.817	0.060302	NA	NA	NA	NA	NA
ENSG00000214439	NA	7	76713203	76751433	2.08845	0.0368	rs2868777	3.68	0.15385	NA	NA	NA	NA	NA
ENSG00000113231	PDE8B	5	76506274	76725632	2.08708	0.0369	rs6862414	-3.05	0.073171	NA	NA	NA	NA	NA
ENSG00000154114	TBCEL	11	120894781	120961484	-2.0873	0.0369	rs4278519	-3.08	0.032	NA	NA	NA	NA	NA
ENSG00000214087	ARL16	17	79648204	79650954	2.08662	0.0369	rs6565550	-3.03	0.04528	NA	NA	NA	NA	NA
ENSG00000238083	LRRC37A2	17	44588877	44633016	2.08668	0.036917	rs199495	-2.65	0.15584	NA	NA	NA	NA	NA
ENSG00000137962	ARHGAP29	1	94614544	94740624	2.09	0.037	rs2068334	3.309	0.03529	NA	NA	NA	NA	NA
ENSG00000157540	DYRK1A	21	38738092	38889753	-2.0856	0.037	rs2277784	8.05	0.2069	NA	NA	NA	NA	NA
ENSG00000125895	TMEM74B	20	1161205	1166059	2.0857	0.03701	rs7351978	-2.93	0.0656	NA	NA	NA	NA	NA
ENSG00000175348	TMEM9B	11	8968841	8986558	-2.08427	0.0371	rs932287	2.55	0.01187	NA	NA	NA	NA	NA
ENSG00000259479	SORD2P	15	45118569	45176892	2.0851	0.0371	rs269868	2.4	0.02526	NA	NA	NA	NA	NA
ENSG00000145191	EIF2B5	3	183852826	184402546	-2.08313	0.0372	rs7622660	3.31	0.083333	NA	NA	NA	NA	NA
ENSG00000213523	SRA1	5	139916925	139937895	2.08405	0.0372	rs1835959	2.99	0.041958	NA	NA	NA	NA	NA
ENSG00000165733	BMS1	10	43278249	43330385	-2.08348	0.037207	rs7908372	-2.78	0.01598	NA	NA	NA	NA	NA
ENSG00000068976	PYGM	11	64513861	64527769	2.08238	0.0373	rs494252	2.9	0.14118	NA	NA	NA	NA	NA
ENSG00000235750	KIAA0040	1	175126123	175162135	-2.08	0.0373	rs7521981	2.967	0.01875	NA	NA	NA	NA	NA
ENSG00000255121	NA	11	118865534	118868714	2.08253	0.0373	rs17547501	2.88	0.04762	NA	NA	NA	NA	NA
ENSG00000128656	CHN1	2	175664091	175870097	2.08208	0.037335	rs1376874	4.05	0.1791	NA	NA	NA	NA	NA
ENSG00000167656	LY6D	8	143866296	143868008	2.08185	0.03736	rs34667135	2.84	0.05797	NA	NA	NA	NA	NA
ENSG00000064607	SUGP2	19	19101697	19144832	-2.08172	0.0374	rs11671506	-2.78	0.01236	NA	NA	NA	NA	NA
ENSG00000142959	BEST4	1	45249257	45253377	2.08	0.0374	rs781790	-2.042	0.00747	NA	NA	NA	NA	NA
ENSG00000165138	ANKS6	9	101493611	101559247	2.08166	0.0374	rs1415116	3	0.01688	NA	NA	NA	NA	NA
ENSG00000197568	HHLA3	1	70820488	70851022	-2.08168	0.0374	rs12135469	3.304	0.08633	NA	NA	NA	NA	NA
ENSG00000100926	TM9SF1	14	24658349	24682679	-2.07985	0.0375	rs7154849	-2.69	0.036474	NA	NA	NA	NA	NA
ENSG00000012061	ERCC1	19	45910591	45982086	-2.08013	0.03751	rs2060250	-2.34	0.0251	NA	NA	NA	NA	NA
ENSG00000168538	TRAPPC11	4	184580420	184634745	-2.07955	0.037567	rs6838230	4.63	0.0381	NA	NA	NA	NA	NA
ENSG00000151746	BICD1	12	32259769	32536567	2.07897	0.0376	rs811078	3.04	0.05556	NA	NA	NA	NA	NA
ENSG00000164008	C1orf50	1	43232940	43263968	2.08	0.0376	rs1098782	-2.98	0.14118	NA	NA	NA	NA	NA
ENSG00000169641	LUZP1	1	23410516	23504301	-2.07889	0.0376	rs10799762	-3.377	0.09917	NA	NA	NA	NA	NA
ENSG00000181555	SETD2	3	47057919	47205457	2.07842	0.0377	rs6442030	2.84	0.017217	NA	NA	NA	NA	NA
ENSG00000148219	ASTN2	9	119187504	120177348	2.07792	0.037717	rs1927924	2.48	0.01365	NA	NA	NA	NA	NA
ENSG00000147533	GOLGA7	8	41347915	41368499	-2.0774	0.03776	rs2355641	3.23	0.02178	NA	NA	NA	NA	NA
ENSG00000092096	SLC22A17	14	23815515	23822121	-2.07723	0.0378	rs7150284	-2.99	0.047244	NA	NA	NA	NA	NA
ENSG00000100461	RBM23	14	23369854	23388393	2.07648	0.0378	rs7150284	-2.99	0.049383	NA	NA	NA	NA	NA
ENSG00000108379	WNT3	17	44839872	44910520	-2.07499	0.038	rs11652772	3.22	0.157895	NA	NA	NA	NA	NA
ENSG00000160584	SIK3	11	116714118	116969153	-2.07378	0.0381	rs11216058	2.52	0.01449	NA	NA	NA	NA	NA
ENSG00000197299	BLM	15	91260558	91358859	-2.07366	0.0381	rs11073975	3.17	0.07547	NA	NA	NA	NA	NA
ENSG00000115687	PASK	2	242045514	242089679	2.07375	0.038102	rs1540528	-2.36	0.02837	NA	NA	NA	NA	NA
ENSG00000099904	ZDHHC8	22	20116979	20135530	2.07256	0.0382	rs5748554	-3.77	0.09449	NA	NA	NA	NA	NA
ENSG00000118482	PHF3	6	64345725	64489229	2.07	0.0382	rs10944301	-2.81	0.218182	NA	NA	NA	NA	NA
ENSG00000133321	PLAAT4	11	63304281	63313934	2.07256	0.0382	rs542966	2.5	0.0566	NA	NA	NA	NA	NA
ENSG00000092036	HAUS4	14	23415437	23426370	2.07178	0.0383	rs7150284	-2.99	0.059113	NA	NA	NA	NA	NA
ENSG00000166794	PPIB	15	64448011	64455404	-2.0718	0.0383	rs978362	2.49	0.13953	NA	NA	NA	NA	NA
ENSG00000248019	FAM13A-AS1	4	89630940	89651254	2.07116	0.0383	rs6825998	-3.83	0.17391	NA	NA	NA	NA	NA
ENSG00000068028	RASSF1	3	50367219	50378411	2.07042	0.0384	rs2240328	2.92	0.04412	NA	NA	NA	NA	NA
ENSG00000105974	CAV1	7	116164839	116201233	-2.07029	0.0384	rs2742129	3.23	0.04615	NA	NA	NA	NA	NA
ENSG00000117318	ID3	1	23884409	23886285	2.07049	0.0384	rs2075995	3.147	0.093023	NA	NA	NA	NA	NA
ENSG00000159128	IFNGR2	21	34775202	34851655	2.0702	0.0384	rs8127139	2.83	0.02817	NA	NA	NA	NA	NA
ENSG00000162694	EXTL2	1	101337943	101361554	-2.07	0.0384	rs6577221	3.219	0.13333	NA	NA	NA	NA	NA
ENSG00000254341	SNORD87	8	67834709	67834786	2.06949	0.0385	rs13269351	-2.83	0.06383	NA	NA	NA	NA	NA
ENSG00000088882	CPXM1	20	2774715	2781283	-2.06841	0.0386	rs6051606	-3.11	0.10345	NA	NA	NA	NA	NA
ENSG00000213088	ACKR1	1	159173097	159176290	-2.06794	0.0386	rs10489843	-2.661	0.05128	NA	NA	NA	NA	NA
ENSG00000269952	NA	10	35499344	35499678	2.06816	0.038625	rs11010063	-3.06	0.07895	NA	NA	NA	NA	NA
ENSG00000267397	NA	18	33296334	33297942	-2.06659	0.03877	rs17648916	2.91	0.03625	NA	NA	NA	NA	NA
ENSG00000230581	ACTG1P14	9	6834456	6835577	-2.06662	0.0388	rs13284032	5.18	0.27907	NA	NA	NA	NA	NA
ENSG00000114739	ACVR2B	3	38495342	38534633	2.0652	0.0389	rs1381798	2.65	0.018634	NA	NA	NA	NA	NA
ENSG00000129204	USP6	17	5019733	5078329	2.06499	0.0389	rs34230287	3.45	0.102564	NA	NA	NA	NA	NA
ENSG00000130881	LRP3	19	33668509	33698694	2.06547	0.0389	rs11672788	-3.67	0.12632	NA	NA	NA	NA	NA
ENSG00000254966	NA	11	18728084	18762115	-2.06547	0.0389	rs11024786	2.85	0.06417	NA	NA	NA	NA	NA
ENSG00000104808	DHDH	19	49436939	49448226	2.06504	0.03892	rs7247312	2.72	0.04979	NA	NA	NA	NA	NA
ENSG00000026508	CD44	11	35160417	35253949	-2.06451	0.039	rs10836340	-2.84	0.02532	NA	NA	NA	NA	NA
ENSG00000070770	CSNK2A2	16	58191811	58231824	-2.0646	0.039	rs1006438	-3.74	0.027211	NA	NA	NA	NA	NA
ENSG00000104835	SARS2	19	39405906	39440495	2.06404	0.039	rs2368524	3.98	0.09756	NA	NA	NA	NA	NA
ENSG00000172057	ORMDL3	17	38077294	38083854	-2.06382	0.039035	rs9635726	2.69	0.08759	NA	NA	NA	NA	NA
ENSG00000182676	PPP1R27	17	79791368	79792926	-2.06377	0.039039	rs4969477	2.6	0.06452	NA	NA	NA	NA	NA
ENSG00000115685	PPP1R7	2	242088991	242123067	2.06239	0.039171	rs1540528	-2.36	0.02784	NA	NA	NA	NA	NA
ENSG00000272181	NA	3	64005184	64005601	2.06243	0.0392	rs1495908	-3.16	0.07595	NA	NA	NA	NA	NA
ENSG00000071575	TRIB2	2	12857015	12882860	2.06127	0.039277	rs11677203	-2.79	0.03141	NA	NA	NA	NA	NA
ENSG00000075886	TUBA3D	2	132233666	132240507	2.06108	0.0393	rs13032375	-2.6	0.03306	NA	NA	NA	NA	NA
ENSG00000076555	ACACB	12	109554400	109706031	2.06107	0.0393	rs3741779	-3.08	0.0916	NA	NA	NA	NA	NA
ENSG00000162998	FRZB	2	183698002	183731890	-2.06142	0.0393	rs2368335	3.2	0.08108	NA	NA	NA	NA	NA
ENSG00000245910	SNHG6	8	67833919	67838633	-2.06085	0.039318	rs13269351	-2.83	0.05042	NA	NA	NA	NA	NA
ENSG00000110400	NECTIN1	11	119494120	119599794	2.05993	0.0394	rs10892499	3.69	0.12903	NA	NA	NA	NA	NA
ENSG00000136710	CCDC115	2	131095814	131099922	2.05969	0.0394	rs4474835	3.28	0.34286	NA	NA	NA	NA	NA
ENSG00000262663	NA	17	80876158	80876661	2.06048	0.0394	rs9747279	2.92	0.05	NA	NA	NA	NA	NA
ENSG00000269463	NA	11	62575154	62575535	-2.05977	0.0394	rs7941706	2.45	0.0553	NA	NA	NA	NA	NA
ENSG00000053254	FOXN3	14	89591215	90085493	-2.05944	0.0395	rs181685	2.88	0.030612	NA	NA	NA	NA	NA
ENSG00000139370	SLC15A4	12	129277739	129308528	-2.0586	0.0395	rs1471164	-2.93	0.05687	NA	NA	NA	NA	NA
ENSG00000158292	GPR153	1	6307406	6321035	2.05871	0.0395	rs3138156	3.698	0.166667	NA	NA	NA	NA	NA
ENSG00000198837	DENND4B	1	153901977	153919172	-2.05922	0.0395	rs12090237	2.805	0.01917	NA	NA	NA	NA	NA
ENSG00000152439	ZNF773	19	58011283	58029772	-2.05796	0.03959	rs2051766	2.96	0.09023	NA	NA	NA	NA	NA
ENSG00000137218	FRS3	6	41737914	41754280	2.06	0.0396	rs4445045	2.85	0.018838	NA	NA	NA	NA	NA
ENSG00000151876	FBXO4	5	41925356	41941845	2.0578	0.0396	rs7444243	2.58	0.108108	NA	NA	NA	NA	NA
ENSG00000261207	NA	16	1801560	1802263	2.05773	0.039616	rs2235639	3.36	0.15789	NA	NA	NA	NA	NA
ENSG00000004455	AK2	1	33473585	33546597	2.05735	0.0397	rs10914632	2.511	0.054054	NA	NA	NA	NA	NA
ENSG00000064651	SLC12A2	5	127419458	127525380	2.05721	0.0397	rs6595796	-3.02	0.153846	NA	NA	NA	NA	NA
ENSG00000099769	IGFALS	16	1840414	1844972	2.05656	0.0397	rs2235639	3.36	0.129032	NA	NA	NA	NA	NA
ENSG00000114395	CYB561D2	3	50388126	50395891	2.05671	0.0397	rs2240328	2.92	0.03297	NA	NA	NA	NA	NA
ENSG00000136167	LCP1	13	46700055	46786006	-2.05665	0.03972	rs11620068	2.95	0.10084	NA	NA	NA	NA	NA
ENSG00000173575	CHD2	15	93426526	93571237	-2.0563	0.0398	rs6496981	-3.24	0.05381	NA	NA	NA	NA	NA
ENSG00000144713	RPL32	3	12875984	12883087	-2.05453	0.0399	rs4684121	-3.05	0.0625	NA	NA	NA	NA	NA
ENSG00000172071	EIF2AK3	2	88856259	88927094	-2.05495	0.0399	rs10179543	-2.96	0.16667	NA	NA	NA	NA	NA
ENSG00000183048	SLC25A10	17	79670404	79688042	-2.05506	0.0399	rs6565550	-3.03	0.10811	NA	NA	NA	NA	NA
ENSG00000214021	TTLL3	3	9849770	9896822	2.05438	0.0399	rs1133340	2.63	0.069364	NA	NA	NA	NA	NA
ENSG00000224858	NA	3	37058011	37058505	-2.05487	0.0399	rs9876871	-2.69	0.017647	NA	NA	NA	NA	NA
ENSG00000257556	NA	14	105559946	105565341	2.05522	0.0399	rs3803321	4.03	0.113208	NA	NA	NA	NA	NA
ENSG00000223478	LOC100506100	9	131486724	131495473	-2.05371	0.04	rs2302425	-3.25	0.08824	NA	NA	NA	NA	NA
ENSG00000243989	ACY1	3	52009066	52023213	2.05354	0.04	rs13094687	3.79	0.166667	NA	NA	NA	NA	NA
ENSG00000128654	MTX2	2	177134123	177202753	2.05318	0.040055	rs6749365	-3	0.0625	NA	NA	NA	NA	NA
ENSG00000107263	RAPGEF1	9	134452157	134615461	-2.05285	0.040087	rs7865653	3.19	0.0411	NA	NA	NA	NA	NA
ENSG00000136932	TRMO	9	100666771	100684852	-2.0529	0.0401	rs10759754	-3.44	0.0553	NA	NA	NA	NA	NA
ENSG00000151576	QTRT2	3	113724680	113807269	2.05282	0.0401	rs6798102	3.09	0.035088	NA	NA	NA	NA	NA
ENSG00000230724	NA	11	127115	139612	-2.05312	0.0401	rs10160565	2.94	0.1791	NA	NA	NA	NA	NA
ENSG00000102978	POLR2C	16	57496299	57505922	2.05209	0.04016	rs12448418	3.01	0.05333	NA	NA	NA	NA	NA
ENSG00000092054	MYH7	14	23881947	23904927	2.05166	0.0402	rs7150284	-2.99	0.02444	NA	NA	NA	NA	NA
ENSG00000179051	RCC2	1	17733256	17766220	-2.05	0.0402	rs730387	2.911	0.06742	NA	NA	NA	NA	NA
ENSG00000243927	MRPS6	21	35445524	35515334	-2.0517	0.0402	rs8127139	2.83	0.06091	NA	NA	NA	NA	NA
ENSG00000039068	CDH1	16	68771128	68869451	-2.05124	0.04024	rs7202333	4.86	0.3871	NA	NA	NA	NA	NA
ENSG00000121775	TMEM39B	1	32537632	32568467	-2.05116	0.0403	rs10914473	-2.833	0.03896	NA	NA	NA	NA	NA
ENSG00000127483	HP1BP3	1	21069154	21113816	2.05028	0.0403	rs2453020	-3.484	0.17391	NA	NA	NA	NA	NA
ENSG00000145824	CXCL14	5	134906373	134914969	-2.0508	0.0403	rs7705463	5.06	0.153846	NA	NA	NA	NA	NA
ENSG00000134986	NREP	5	110998318	111333161	-2.05012	0.0404	rs4958006	2.8	0.060302	NA	NA	NA	NA	NA
ENSG00000143222	UFC1	1	161122566	161128646	-2.0493	0.0404	rs3766373	-2.787	0.070588	NA	NA	NA	NA	NA
ENSG00000099204	ABLIM1	10	116190872	116444762	-2.04939	0.040424	rs10885565	3	0.11429	NA	NA	NA	NA	NA
ENSG00000173085	COQ2	4	84182689	84206067	-2.04867	0.040495	rs11944870	-3.89	0.2069	NA	NA	NA	NA	NA
ENSG00000112242	E2F3	6	20402398	20493941	-2.04854	0.0405	rs7771052	3.47	0.113208	NA	NA	NA	NA	NA
ENSG00000172590	MRPL52	14	23299088	23304246	2.04896	0.0405	rs1242923	-2.72	0.073171	NA	NA	NA	NA	NA
ENSG00000177542	SLC25A22	11	790475	798316	2.04853	0.0405	rs28653192	3.41	0.1165	NA	NA	NA	NA	NA
ENSG00000198298	ZNF485	10	44101855	44113351	2.04769	0.04059	rs10793446	-2.88	0.12903	NA	NA	NA	NA	NA
ENSG00000062582	MRPS24	7	43906157	43909492	2.04733	0.0406	rs10487680	-2.6	0.04979	NA	NA	NA	NA	NA
ENSG00000269482	NA	16	140629	141100	2.04743	0.040616	rs12719801	2.84	0.07273	NA	NA	NA	NA	NA
ENSG00000196396	PTPN1	20	49126891	49201299	-2.0472	0.04064	rs1974090	2.58	0.05882	NA	NA	NA	NA	NA
ENSG00000123992	DNPEP	2	220238268	220264744	-2.0469	0.040667	rs6747090	-4.13	0.03361	NA	NA	NA	NA	NA
ENSG00000184677	ZBTB40	1	22778344	22857650	2.0464	0.0407	rs10799762	-3.377	0.10169	NA	NA	NA	NA	NA
ENSG00000180155	LYNX1	8	143845752	143859640	-2.04649	0.04071	rs34667135	2.84	0.07362	NA	NA	NA	NA	NA
ENSG00000168280	KIF5C	2	149632819	149883273	-2.04532	0.040824	rs1530575	-3.28	0.14458	NA	NA	NA	NA	NA
ENSG00000074695	LMAN1	18	56995055	57027194	2.04463	0.04089	rs4480907	-3.69	0.07895	NA	NA	NA	NA	NA
ENSG00000167842	MIS12	17	5389605	5394134	-2.0442	0.0409	rs2058364	3.3	0.0603	NA	NA	NA	NA	NA
ENSG00000244398	RPL36AP37	11	16996240	16996560	-2.04424	0.0409	rs1557765	3.14	0.13333	NA	NA	NA	NA	NA
ENSG00000138641	HERC3	4	89442199	89629693	-2.04354	0.040999	rs12505696	-3.61	0.19048	NA	NA	NA	NA	NA
ENSG00000110047	EHD1	11	64619114	64655768	-2.04319	0.041	rs494252	2.9	0.21818	NA	NA	NA	NA	NA
ENSG00000204519	ZNF551	19	58193337	58228669	2.04291	0.0411	rs2051766	2.96	0.05455	NA	NA	NA	NA	NA
ENSG00000203485	INF2	14	105155943	105185942	-2.04147	0.0412	rs3803321	3.31	0.096774	NA	NA	NA	NA	NA
ENSG00000155827	RNF20	9	104296133	104325622	-2.0408	0.041271	rs475348	2.89	0.04819	NA	NA	NA	NA	NA
ENSG00000103490	PYCARD	16	31212806	31214771	-2.04056	0.041295	rs4889546	-3.22	0.07273	NA	NA	NA	NA	NA
ENSG00000146112	PPP1R18	6	30644166	30655672	-2.0402	0.0413	rs3130573	-2.87	0.0289	NA	NA	NA	NA	NA
ENSG00000105671	DDX49	19	19030484	19039436	2.03969	0.04138	rs11671506	-2.78	0.03529	NA	NA	NA	NA	NA
ENSG00000198841	KTI12	1	52497775	52499488	2.04	0.0414	rs10399889	-2.682	0.02348	NA	NA	NA	NA	NA
ENSG00000115318	LOXL3	2	74759541	74782817	-2.03904	0.041446	rs828847	3.73	0.04545	NA	NA	NA	NA	NA
ENSG00000106780	MEGF9	9	123363091	123476748	2.03829	0.0415	rs4836830	-2.47	0.02098	NA	NA	NA	NA	NA
ENSG00000117625	RCOR3	1	211431719	211489727	-2.04	0.0415	rs12130155	-3.138	0.0603	NA	NA	NA	NA	NA
ENSG00000148737	TCF7L2	10	114710009	114927437	2.0385	0.0415	rs7093363	-2.3	0.006455	NA	NA	NA	NA	NA
ENSG00000099308	MAST3	19	18208603	18262502	-2.03849	0.041501	rs11667176	-2.8	0.01695	NA	NA	NA	NA	NA
ENSG00000158079	PTPDC1	9	96793076	96872138	2.03759	0.041591	rs10821155	2.49	0.02017	NA	NA	NA	NA	NA
ENSG00000113716	HMGXB3	5	149379884	149432386	-2.03791	0.0416	rs10515630	-3.18	0.07018	NA	NA	NA	NA	NA
ENSG00000134899	ERCC5	13	103497194	103528345	2.03702	0.04165	rs8000292	-2.96	0.04196	NA	NA	NA	NA	NA
ENSG00000073605	GSDMB	17	38060848	38076107	2.03559	0.041791	rs9635726	2.69	0.06936	NA	NA	NA	NA	NA
ENSG00000271936	NA	2	25048479	25049586	-2.0356	0.0418	rs1982200	3.92	0.21429	NA	NA	NA	NA	NA
ENSG00000196782	MAML3	4	140637907	141075338	-2.03461	0.04189	rs2646076	-3.63	0.07895	NA	NA	NA	NA	NA
ENSG00000118507	AKAP7	6	131456806	131604675	-2.03	0.0419	rs6919393	-3.55	0.292683	NA	NA	NA	NA	NA
ENSG00000122299	ZC3H7A	16	11844442	11891123	-2.03434	0.0419	rs12920377	3.2	0.066667	NA	NA	NA	NA	NA
ENSG00000182871	COL18A1	21	46825052	46933634	-2.03453	0.0419	rs17004733	-2.35	0.03715	NA	NA	NA	NA	NA
ENSG00000048392	RRM2B	8	103216730	103251346	-2.03421	0.04193	rs6987078	-2.98	0.15	NA	NA	NA	NA	NA
ENSG00000185947	ZNF267	16	31885079	31928668	-2.03421	0.04193	rs4889546	-3.22	0.18182	NA	NA	NA	NA	NA
ENSG00000107201	DDX58	9	32455300	32526322	2.0332	0.042	rs605383	2.59	0.03468	NA	NA	NA	NA	NA
ENSG00000074527	NTN4	12	96051583	96184930	2.03278	0.0421	rs2268518	-3.46	0.04255	NA	NA	NA	NA	NA
ENSG00000176473	WDR25	14	100842755	100996640	2.03283	0.0421	rs17099623	3.71	0.1875	NA	NA	NA	NA	NA
ENSG00000085721	RRN3	16	15153879	15188174	2.03193	0.042161	rs11546303	2.89	0.10811	NA	NA	NA	NA	NA
ENSG00000153291	SLC25A27	6	46620678	46645930	2.03	0.0422	rs953062	-2.75	0.041522	NA	NA	NA	NA	NA
ENSG00000104447	TRPS1	8	116420724	116821899	2.0309	0.04226	rs11993108	-3.17	0.03448	NA	NA	NA	NA	NA
ENSG00000077782	FGFR1	8	38268656	38326352	2.03057	0.0423	rs17506613	2.86	0.03297	NA	NA	NA	NA	NA
ENSG00000166896	ATP23	12	58335324	58351052	-2.03078	0.0423	rs10877071	2.63	0.13333	NA	NA	NA	NA	NA
ENSG00000176393	RNPEP	1	201951500	201975275	2.03081	0.0423	rs2820327	3.83	0.096	NA	NA	NA	NA	NA
ENSG00000134470	IL15RA	10	5990855	6020150	2.02963	0.04239	rs11257797	-3.52	0.040541	NA	NA	NA	NA	NA
ENSG00000111640	GAPDH	12	6643093	6647537	2.02977	0.0424	rs7135106	-2.34	0.0381	NA	NA	NA	NA	NA
ENSG00000158773	USF1	1	161009041	161015767	-2.02963	0.0424	rs3766373	-2.787	0.08511	NA	NA	NA	NA	NA
ENSG00000157106	SMG1	16	18816175	18937776	2.02874	0.042485	rs12933286	2.6	0.10435	NA	NA	NA	NA	NA
ENSG00000019144	PHLDB1	11	118477155	118528741	-2.02812	0.0425	rs894678	-2.7	0.0427	NA	NA	NA	NA	NA
ENSG00000183864	TOB2	22	41829496	41843027	2.02904	0.0425	rs2235852	-3.85	0.375	NA	NA	NA	NA	NA
ENSG00000108622	ICAM2	17	62079954	62097994	-2.02791	0.042569	rs3020619	3.86	0.27273	NA	NA	NA	NA	NA
ENSG00000115525	ST3GAL5	2	86066267	86116137	-2.02763	0.042598	rs13404016	-2.92	0.05941	NA	NA	NA	NA	NA
ENSG00000230042	AK3P3	7	23168797	23169460	2.02741	0.0426	rs227917	3.52	0.13043	NA	NA	NA	NA	NA
ENSG00000100302	RASD2	22	35936915	35950048	2.02631	0.0427	rs5995192	-2.53	0.04348	NA	NA	NA	NA	NA
ENSG00000143507	DUSP10	1	221874766	221915518	2.02662	0.0427	rs6664072	3.431	0.029851	NA	NA	NA	NA	NA
ENSG00000092330	TINF2	14	24708849	24711880	-2.02561	0.0428	rs7154849	-2.69	0.026786	NA	NA	NA	NA	NA
ENSG00000128567	PODXL	7	131185021	131242976	2.0258	0.0428	rs10954300	-3.05	0.04167	NA	NA	NA	NA	NA
ENSG00000167182	SP2	17	45973516	46006323	-2.02519	0.0428	rs2175290	-3.34	0.141176	NA	NA	NA	NA	NA
ENSG00000196083	IL1RAP	3	190231840	190375843	-2.02495	0.0429	rs16865972	-2.75	0.064865	NA	NA	NA	NA	NA
ENSG00000120837	NFYB	12	104510855	104532067	2.02406	0.043	rs2956666	3.59	0.073171	NA	NA	NA	NA	NA
ENSG00000133812	SBF2	11	9800214	10315754	2.02354	0.043	rs7939451	2.92	0.04396	NA	NA	NA	NA	NA
ENSG00000180228	PRKRA	2	179296141	179316239	2.02307	0.043066	rs6433709	3.25	0.09091	NA	NA	NA	NA	NA
ENSG00000113621	TXNDC15	5	134209493	134237215	-2.02268	0.0431	rs1393082	4.99	0.2	NA	NA	NA	NA	NA
ENSG00000115970	THADA	2	43393800	43823185	2.0224	0.043135	rs17606027	-3.26	0.05263	NA	NA	NA	NA	NA
ENSG00000205089	CCNI2	5	132083137	132089856	-2.02203	0.0432	rs2059805	2.77	0.13793	NA	NA	NA	NA	NA
ENSG00000048740	CELF2	10	11047259	11378674	2.02136	0.043242	rs4750031	2.96	0.02892	NA	NA	NA	NA	NA
ENSG00000095002	MSH2	2	47630108	47789450	-2.02102	0.043278	rs9789479	-3	0.03604	NA	NA	NA	NA	NA
ENSG00000151743	AMN1	12	31824071	31882108	2.02104	0.0433	rs11832022	4.2	0.12766	NA	NA	NA	NA	NA
ENSG00000125430	HS3ST3B1	17	14204400	14252721	2.02026	0.043357	rs12601494	-3.67	0.02	NA	NA	NA	NA	NA
ENSG00000012171	SEMA3B	3	50304990	50314977	2.02017	0.0434	rs2240328	2.92	0.021739	NA	NA	NA	NA	NA
ENSG00000070047	PHRF1	11	576486	612222	-2.01939	0.0434	rs10160565	2.94	0.2	NA	NA	NA	NA	NA
ENSG00000102805	CLN5	13	77564795	77576652	-2.01984	0.0434	rs9565323	-2.81	0.16	NA	NA	NA	NA	NA
ENSG00000170382	LRRN2	1	204586298	204654861	2.01942	0.0434	rs4284303	3.326	0.083916	NA	NA	NA	NA	NA
ENSG00000214413	BBIP1	10	112658488	112679032	2.01938	0.043448	rs17128458	2.53	0.0226	NA	NA	NA	NA	NA
ENSG00000163297	ANTXR2	4	80822303	81046608	-2.01837	0.043553	rs6847975	3.03	0.16438	NA	NA	NA	NA	NA
ENSG00000038274	MAT2B	5	162930120	162946342	-2.01808	0.0436	rs300195	-2.78	0.09677	NA	NA	NA	NA	NA
ENSG00000179085	DPM3	1	155112367	155113071	2.02	0.0436	rs906278	2.245	0.02239	NA	NA	NA	NA	NA
ENSG00000263335	NA	16	15820531	15826850	-2.01772	0.04362	rs212072	-3.38	0.13793	NA	NA	NA	NA	NA
ENSG00000083937	CHMP2B	3	87276421	87304698	-2.01691	0.0437	rs9681562	2.8	0.037618	NA	NA	NA	NA	NA
ENSG00000100246	DNAL4	22	39174513	39190203	2.01706	0.0437	rs2269609	-3.2	0.061856	NA	NA	NA	NA	NA
ENSG00000235859	NA	7	30410987	30412357	2.0171	0.0437	rs10248038	-2.42	0.044444	NA	NA	NA	NA	NA
ENSG00000069399	BCL3	19	45250962	45263301	2.01671	0.043726	rs2117384	-3	0.0543	NA	NA	NA	NA	NA
ENSG00000168872	DDX19A	16	70380732	70407286	-2.01606	0.043794	rs11866403	-3.54	0.13333	NA	NA	NA	NA	NA
ENSG00000121903	ZSCAN20	1	33938246	33962107	-2.02	0.0438	rs1923140	2.763	0.04839	NA	NA	NA	NA	NA
ENSG00000088930	XRN2	20	21283942	21370463	2.0153	0.04387	rs963487	2.76	0.0189	NA	NA	NA	NA	NA
ENSG00000122986	HVCN1	12	111065646	111142755	-2.01419	0.044	rs12297709	-2.38	0.0524	NA	NA	NA	NA	NA
ENSG00000135503	ACVR1B	12	52345451	52390862	2.01378	0.044	rs1791660	-3.8	0.10714	NA	NA	NA	NA	NA
ENSG00000141504	SAT2	17	7529552	7531194	2.01398	0.044	rs222853	3.18	0.059406	NA	NA	NA	NA	NA
ENSG00000226243	NA	20	43095204	43095482	2.0139	0.04402	rs6031469	3.16	0.0938	NA	NA	NA	NA	NA
ENSG00000177380	PPFIA3	19	49622646	49654283	-2.01355	0.044056	rs7247312	2.72	0.0678	NA	NA	NA	NA	NA
ENSG00000198954	KIFBP	10	70748487	70776738	2.01341	0.044071	rs7918005	-2.97	0.06283	NA	NA	NA	NA	NA
ENSG00000162433	AK4	1	65613232	65697828	-2.01353	0.0441	rs4511159	2.698	0.03871	NA	NA	NA	NA	NA
ENSG00000213315	RPS18P2	14	91232875	91233333	-2.01309	0.0441	rs8014528	2.72	0.1875	NA	NA	NA	NA	NA
ENSG00000178074	C2orf69	2	200775979	200820658	-2.01259	0.044158	rs3769461	2.56	0.06742	NA	NA	NA	NA	NA
ENSG00000171791	BCL2	18	60790579	60987361	-2.0124	0.04417	rs4987788	-3.06	0.0306	NA	NA	NA	NA	NA
ENSG00000254428	NA	11	118874452	118875603	2.01222	0.0442	rs17547501	2.88	0.06667	NA	NA	NA	NA	NA
ENSG00000088325	TPX2	20	30327074	30389608	2.01124	0.0443	rs7273187	-3.4	0.12903	NA	NA	NA	NA	NA
ENSG00000158716	DUSP23	1	159750722	159752333	-2.01084	0.0443	rs7553007	-2.642	0.034682	NA	NA	NA	NA	NA
ENSG00000254317	NA	8	130844547	130856750	-2.01048	0.04438	rs892353	-2.95	0.075	NA	NA	NA	NA	NA
ENSG00000100395	L3MBTL2	22	41601209	41627275	-2.01051	0.0444	rs2235852	-3.85	0.413793	NA	NA	NA	NA	NA
ENSG00000129167	TPH1	11	18039111	18063973	-2.00992	0.0444	rs3781945	-2.38	0.05286	NA	NA	NA	NA	NA
ENSG00000272186	NA	11	118938085	118938409	-2.00987	0.0444	rs17547501	2.88	0.07547	NA	NA	NA	NA	NA
ENSG00000272343	NA	8	57135247	57135732	2.00979	0.04445	rs1425587	2.82	0.02273	NA	NA	NA	NA	NA
ENSG00000180089	TMEM86B	19	55738007	55741647	-2.00953	0.04448	rs10412033	3.03	0.06857	NA	NA	NA	NA	NA
ENSG00000160111	CPAMD8	19	17003758	17137625	-2.00932	0.044503	rs4808554	-3.11	0.11321	NA	NA	NA	NA	NA
ENSG00000174238	PITPNA	17	1421012	1466110	2.00911	0.044525	rs7222425	3.02	0.03883	NA	NA	NA	NA	NA
ENSG00000107164	FUBP3	9	133454352	133513739	2.00763	0.044683	rs10739777	2.79	0.04364	NA	NA	NA	NA	NA
ENSG00000068784	SRBD1	2	45615819	45839304	-2.00731	0.0447	rs13432276	3.21	0.03625	NA	NA	NA	NA	NA
ENSG00000102572	STK24	13	99102455	99230194	2.00736	0.04471	rs7321613	3.65	0.03429	NA	NA	NA	NA	NA
ENSG00000164109	MAD2L1	4	120976763	120988229	-2.00661	0.044792	rs10023649	-3.34	0.18182	NA	NA	NA	NA	NA
ENSG00000108651	UTP6	17	30187923	30228784	-2.00615	0.04484	rs7210970	-2.97	0.16	NA	NA	NA	NA	NA
ENSG00000138101	DTNB	2	25600067	25896503	-2.00605	0.044851	rs3731640	-3.74	0.25532	NA	NA	NA	NA	NA
ENSG00000214300	SPDYE3	7	99905325	99919819	-2.00595	0.0449	rs221795	-2.37	0.03774	NA	NA	NA	NA	NA
ENSG00000126254	RBM42	19	36119932	36128588	-2.00501	0.04496	rs6510512	-2.78	0.03448	NA	NA	NA	NA	NA
ENSG00000100767	PAPLN	14	73704205	73741348	-2.00454	0.045	rs7161198	3.39	0.092308	NA	NA	NA	NA	NA
ENSG00000109016	DHRS7B	17	21026677	21096578	-2.0043	0.045	rs4985955	4.26	0.48	NA	NA	NA	NA	NA
ENSG00000233885	NA	3	183524245	183528571	-2.00449	0.045	rs7622660	3.31	0.13333	NA	NA	NA	NA	NA
ENSG00000011422	PLAUR	19	44150247	44174699	2.00451	0.04502	rs2239373	2.66	0.04027	NA	NA	NA	NA	NA
ENSG00000110092	CCND1	11	69455855	69469242	-2.00331	0.0451	rs7937940	3.09	0.11009	NA	NA	NA	NA	NA
ENSG00000144935	TRPC1	3	142442916	142526730	-2.00378	0.0451	rs7644451	-2.75	0.04781	NA	NA	NA	NA	NA
ENSG00000183963	SMTN	22	31460091	31500743	2.00326	0.0451	rs136324	2.99	0.157895	NA	NA	NA	NA	NA
ENSG00000184508	HDDC3	15	91474148	91475799	-2.00364	0.0451	rs11073975	3.17	0.07643	NA	NA	NA	NA	NA
ENSG00000245904	NA	12	92539349	92583436	-2.00348	0.0451	rs1190655	-3.96	0.061856	NA	NA	NA	NA	NA
ENSG00000257698	GIHCG	12	58325311	58329958	2.00328	0.0451	rs10877071	2.63	0.03883	NA	NA	NA	NA	NA
ENSG00000262049	NA	17	79668354	79670330	-2.00334	0.0451	rs6565550	-3.03	0.14815	NA	NA	NA	NA	NA
ENSG00000105583	WDR83OS	19	12778885	12782170	2.00312	0.04516	rs7255750	-3.61	0.07595	NA	NA	NA	NA	NA
ENSG00000160691	SHC1	1	154934774	154946871	2.00321	0.0452	rs906278	2.245	0.022901	NA	NA	NA	NA	NA
ENSG00000237118	NA	19	41324626	41332677	2.00259	0.04522	rs7249735	-2.59	0.04167	NA	NA	NA	NA	NA
ENSG00000151503	NCAPD3	11	134020014	134095348	-2.0016	0.0453	rs4936238	3.51	0.05742	NA	NA	NA	NA	NA
ENSG00000149806	FAU	11	64888100	64889945	2.00084	0.0454	rs494252	2.9	0.34286	NA	NA	NA	NA	NA
ENSG00000163882	POLR2H	3	184079506	184086384	2.00112	0.0454	rs7622660	3.31	0.16438	NA	NA	NA	NA	NA
ENSG00000082512	TRAF5	1	211499957	211548288	-1.99955	0.0455	rs12130155	-3.138	0.057971	NA	NA	NA	NA	NA
ENSG00000089022	MAPKAPK5	12	112279782	112334343	2.00045	0.0455	rs6416335	-2.5	0.121212	NA	NA	NA	NA	NA
ENSG00000235351	NA	2	242664030	242665108	1.99991	0.0455	rs7588212	2.43	0.03175	NA	NA	NA	NA	NA
ENSG00000241399	CD302	2	160625364	160654753	-1.9992	0.045587	rs2059696	-3.2	0.08696	NA	NA	NA	NA	NA
ENSG00000135317	SNX14	6	86215214	86303874	2	0.0456	rs512365	-2.58	0.230769	NA	NA	NA	NA	NA
ENSG00000148090	AUH	9	93976097	94124195	1.99939	0.0456	rs10114465	-3.4	0.15584	NA	NA	NA	NA	NA
ENSG00000134308	YWHAQ	2	9724101	9771143	1.99896	0.045612	rs10193254	2.53	0.03226	NA	NA	NA	NA	NA
ENSG00000100345	MYH9	22	36677327	36784063	-1.99783	0.0457	rs132667	2.9	0.03947	NA	NA	NA	NA	NA
ENSG00000196372	ASB13	10	5680830	5708558	1.99773	0.045746	rs943119	2.96	0.02326	NA	NA	NA	NA	NA
ENSG00000105379	ETFB	19	51848423	51869672	1.99737	0.045785	rs36496	3.17	0.02235	NA	NA	NA	NA	NA
ENSG00000136279	DBNL	7	44084239	44109055	1.9973	0.0458	rs2528366	-2.47	0.04918	NA	NA	NA	NA	NA
ENSG00000139132	FGD4	12	32552463	32798984	-1.9966	0.0459	rs811078	3.04	0.12245	NA	NA	NA	NA	NA
ENSG00000214975	NA	6	24976647	24977210	2	0.0459	rs12525342	-3.44	0.06154	NA	NA	NA	NA	NA
ENSG00000136240	KDELR2	7	6485584	6523873	-1.99513	0.046	rs2345060	-3.22	0.13043	NA	NA	NA	NA	NA
ENSG00000171135	JAGN1	3	9932238	9936033	1.99472	0.0461	rs1133340	2.63	0.08108	NA	NA	NA	NA	NA
ENSG00000184154	LRTOMT	11	71791382	71821828	1.99483	0.0461	rs341072	-2.4	0.05455	NA	NA	NA	NA	NA
ENSG00000120594	PLXDC2	10	20105168	20578785	1.99373	0.046181	rs12358258	-3.82	0.07059	NA	NA	NA	NA	NA
ENSG00000152413	HOMER1	5	78668459	78810040	1.99322	0.0462	rs12109845	3.22	0.02548	NA	NA	NA	NA	NA
ENSG00000161642	ZNF385A	12	54762917	54785082	-1.99371	0.0462	rs7305320	-3.28	0.07101	NA	NA	NA	NA	NA
ENSG00000229368	NA	11	3875842	3876629	-1.9939	0.0462	rs11030639	3.17	0.19355	NA	NA	NA	NA	NA
ENSG00000185513	L3MBTL1	20	42136320	42179590	1.99295	0.04627	rs4810377	2.91	0.09091	NA	NA	NA	NA	NA
ENSG00000049245	VAMP3	1	7831329	7841492	-1.99273	0.0463	rs7528376	-2.623	0.01471	NA	NA	NA	NA	NA
ENSG00000069011	PITX1	5	134363425	134370503	-1.99262	0.0463	rs7705463	5.06	0.244898	NA	NA	NA	NA	NA
ENSG00000130164	LDLR	19	11200038	11244492	1.99145	0.0464	rs322141	-2.95	0.02709	NA	NA	NA	NA	NA
ENSG00000171819	ANGPTL7	1	11249398	11256038	1.99216	0.0464	rs3765896	3.665	0.081633	NA	NA	NA	NA	NA
ENSG00000188529	SRSF10	1	24291294	24307417	-1.99148	0.0464	rs2075995	3.147	0.20339	NA	NA	NA	NA	NA
ENSG00000139998	RAB15	14	65412532	65439494	1.99075	0.0465	rs7160073	-2.72	0.068182	NA	NA	NA	NA	NA
ENSG00000103091	WDR59	16	74907468	75034071	1.99014	0.04658	rs9927309	-2.98	0.09023	NA	NA	NA	NA	NA
ENSG00000080815	PSEN1	14	73603126	73690399	-1.99015	0.0466	rs7161198	3.39	0.105263	NA	NA	NA	NA	NA
ENSG00000121073	SLC35B1	17	47778305	47786376	1.99025	0.0466	rs12940887	-5.16	0.111111	NA	NA	NA	NA	NA
ENSG00000136897	MRPL50	9	104149915	104160896	-1.99013	0.0466	rs475348	2.89	0.03647	NA	NA	NA	NA	NA
ENSG00000152990	ADGRA3	4	22346694	22517677	-1.98981	0.0466	rs4235298	-2.94	0.03038	NA	NA	NA	NA	NA
ENSG00000246731	MGC16275	17	72206119	72209481	-1.99009	0.0466	rs16978123	-2.57	0.07186	NA	NA	NA	NA	NA
ENSG00000249459	ZNF286B	17	18561742	18585575	-1.98983	0.0466	rs854803	-3.82	0.226415	NA	NA	NA	NA	NA
ENSG00000265625	NA	17	27971814	27972865	1.98997	0.0466	rs9303624	-3.87	0.125	NA	NA	NA	NA	NA
ENSG00000105810	CDK6	7	92234235	92465908	1.98887	0.0467	rs1005346	-4.24	0.096774	NA	NA	NA	NA	NA
ENSG00000185862	EVI2B	17	29630784	29641130	1.98883	0.0467	rs2074151	2.65	0.35294	NA	NA	NA	NA	NA
ENSG00000204219	TCEA3	1	23707554	23751233	-1.99	0.0467	rs2075995	3.147	0.11765	NA	NA	NA	NA	NA
ENSG00000228696	ARL17A	17	44352150	44439130	-1.98794	0.0468	rs199495	-2.65	0.28571	NA	NA	NA	NA	NA
ENSG00000228801	LOC102724330	8	52811885	52859733	1.98796	0.04682	rs16916575	2.81	0.05607	NA	NA	NA	NA	NA
ENSG00000005812	FBXL3	13	77566740	77601330	-1.98721	0.0469	rs9565323	-2.81	0.0622	NA	NA	NA	NA	NA
ENSG00000122435	TRMT13	1	100598706	100616053	1.99	0.0469	rs11166470	3.071	0.07547	NA	NA	NA	NA	NA
ENSG00000215915	ATAD3C	1	1385069	1405538	-1.9868	0.0469	rs1240743	2.229	0.02537	NA	NA	NA	NA	NA
ENSG00000255642	NA	12	64215801	64217675	1.98716	0.0469	rs10506466	2.93	0.130435	NA	NA	NA	NA	NA
ENSG00000196547	MAN2A2	15	91445448	91465814	1.98658	0.047	rs11073975	3.17	0.06452	NA	NA	NA	NA	NA
ENSG00000233622	CYP2T1P	19	41314430	41317295	1.98633	0.047	rs7249735	-2.59	0.096	NA	NA	NA	NA	NA
ENSG00000153832	FBXO36	2	230787018	230877825	-1.98588	0.047047	rs6749579	3.46	0.12766	NA	NA	NA	NA	NA
ENSG00000181982	CCDC149	4	24807739	24981826	1.98581	0.047055	rs7666030	-3.73	0.11538	NA	NA	NA	NA	NA
ENSG00000181222	POLR2A	17	7387685	7417933	1.98578	0.047058	rs222853	3.18	0.096	NA	NA	NA	NA	NA
ENSG00000157881	PANK4	1	2439972	2458039	1.98531	0.0471	rs7412983	3.957	0.196721	NA	NA	NA	NA	NA
ENSG00000184575	XPOT	12	64798130	64844907	-1.98564	0.0471	rs6581592	2.65	0.1	NA	NA	NA	NA	NA
ENSG00000227345	PARG	10	51026325	51130715	1.98518	0.04712	rs1898198	-2.83	0.071429	NA	NA	NA	NA	NA
ENSG00000054690	PLEKHH1	14	68000018	68056329	-1.98497	0.047148	rs12432558	3.26	0.25	NA	NA	NA	NA	NA
ENSG00000163697	APBB2	4	40812044	41218731	-1.98484	0.047162	rs1061597	3.42	0.13636	NA	NA	NA	NA	NA
ENSG00000143178	TBX19	1	168250278	168283664	1.98	0.0472	rs7556321	-3.03	0.04858	NA	NA	NA	NA	NA
ENSG00000162692	VCAM1	1	101185298	101204601	1.98471	0.0472	rs6577221	3.219	0.33333	NA	NA	NA	NA	NA
ENSG00000176293	ZNF135	19	58570607	58597677	-1.98452	0.0472	rs10414451	2.31	0.04545	NA	NA	NA	NA	NA
ENSG00000269925	NA	1	7836443	7836835	-1.98446	0.0472	rs7528376	-2.623	0.062176	NA	NA	NA	NA	NA
ENSG00000122705	CLTA	9	36190853	36304778	-1.98384	0.047274	rs7034414	-3.09	0.0603	NA	NA	NA	NA	NA
ENSG00000100997	ABHD12	20	25275379	25371619	1.98376	0.04728	rs6076347	2.54	0.22222	NA	NA	NA	NA	NA
ENSG00000242498	ARPIN	15	90443159	90456188	-1.9839	0.0473	rs2601197	2.77	0.09836	NA	NA	NA	NA	NA
ENSG00000258365	NA	12	94671534	94676620	-1.98341	0.0473	rs864106	2.61	0.02395	NA	NA	NA	NA	NA
ENSG00000260425	NA	16	1408901	1411406	1.9839	0.0473	rs2235639	3.36	0.324324	NA	NA	NA	NA	NA
ENSG00000230074	NA	9	34665662	34681295	-1.98317	0.047348	rs4879760	-3.53	0.10714	NA	NA	NA	NA	NA
ENSG00000115461	IGFBP5	2	217536828	217560248	-1.98315	0.04735	rs1921998	-3.19	0.19048	NA	NA	NA	NA	NA
ENSG00000130940	CASZ1	1	10696661	10856707	1.98	0.0474	rs3765896	3.665	0.24	NA	NA	NA	NA	NA
ENSG00000141956	PRDM15	21	43218385	43299591	1.98252	0.0474	rs2070229	2.89	0.10084	NA	NA	NA	NA	NA
ENSG00000240857	RDH14	2	18735989	18741946	1.98263	0.047409	rs7426132	-2.73	0.04898	NA	NA	NA	NA	NA
ENSG00000184719	RNLS	10	90033621	90344287	-1.98245	0.04743	rs4934383	-3.19	0.055046	NA	NA	NA	NA	NA
ENSG00000101306	MYLK2	20	30407111	30422492	1.98192	0.04749	rs7273187	-3.4	0.09231	NA	NA	NA	NA	NA
ENSG00000081760	AACS	12	125549925	125627873	-1.98196	0.0475	rs3924313	-3.42	0.07101	NA	NA	NA	NA	NA
ENSG00000145494	NDUFS6	5	1801514	1816719	-1.98207	0.0475	rs246994	3.69	0.14458	NA	NA	NA	NA	NA
ENSG00000179715	PCED1B	12	47473386	47630443	-1.98226	0.0475	rs11168142	-2.81	0.10435	NA	NA	NA	NA	NA
ENSG00000126860	EVI2A	17	29644578	29648902	1.9811	0.0476	rs2074151	2.65	0.3	NA	NA	NA	NA	NA
ENSG00000184916	JAG2	14	105607318	105635161	-1.98134	0.0476	rs3803321	3.96	0.092308	NA	NA	NA	NA	NA
ENSG00000167130	DOLPP1	9	131843379	131852717	-1.97957	0.047752	rs10124706	-2.8	0.08759	NA	NA	NA	NA	NA
ENSG00000162444	RBP7	1	10057264	10076078	-1.97896	0.0478	rs11121543	2.708	0.05085	NA	NA	NA	NA	NA
ENSG00000241697	TMEFF1	9	103204560	103339918	1.979	0.047816	rs3923501	2.78	0.01914	NA	NA	NA	NA	NA
ENSG00000102753	KPNA3	13	50273447	50367057	-1.97834	0.04789	rs1853301	4.14	0.12632	NA	NA	NA	NA	NA
ENSG00000250182	NA	5	14652047	14653438	1.97858	0.0479	rs26173	-3.27	0.04082	NA	NA	NA	NA	NA
ENSG00000158467	AHCYL2	7	128864864	129070052	-1.97779	0.048	rs1077483	-2.5	0.04688	NA	NA	NA	NA	NA
ENSG00000172935	MRGPRF	11	68771863	68780877	1.97773	0.048	rs1939734	-3.62	0.08955	NA	NA	NA	NA	NA
ENSG00000119953	SMNDC1	10	112050488	112064709	1.97674	0.04807	rs17127225	2.91	0.05263	NA	NA	NA	NA	NA
ENSG00000196267	ZNF836	19	52657117	52674896	-1.97669	0.04808	rs321908	2.63	0.096	NA	NA	NA	NA	NA
ENSG00000198417	MT1F	16	56691606	56694610	1.97686	0.0481	rs9989419	2.69	0.047809	NA	NA	NA	NA	NA
ENSG00000155975	VPS37A	8	17104080	17159936	1.97571	0.048187	rs3213601	2.94	0.068571	NA	NA	NA	NA	NA
ENSG00000089041	P2RX7	12	121570622	121623876	1.97594	0.0482	rs2230912	3.97	0.08633	NA	NA	NA	NA	NA
ENSG00000148344	PTGES	9	132500610	132515326	1.97558	0.048202	rs10124706	-2.8	0.04979	NA	NA	NA	NA	NA
ENSG00000088002	SULT2B1	19	49055332	49102682	1.97543	0.04822	rs2307278	-3.1	0.07186	NA	NA	NA	NA	NA
ENSG00000066379	POLR1H	6	30026676	30032686	1.97429	0.0483	rs1362126	4.69	0.3636	NA	NA	NA	NA	NA
ENSG00000174695	TMEM167A	5	82348665	82373682	-1.97475	0.0483	rs17283890	3.34	0.02109	NA	NA	NA	NA	NA
ENSG00000101474	APMAP	20	24943561	24973615	1.97444	0.04833	rs4813529	2.73	0.16438	NA	NA	NA	NA	NA
ENSG00000227827	PKD1P2	16	16450081	16471364	1.97391	0.04839	rs212072	-3.38	0.22642	NA	NA	NA	NA	NA
ENSG00000014123	UFL1	6	96969471	97003152	1.9741	0.0484	rs12214839	-2.87	0.108108	NA	NA	NA	NA	NA
ENSG00000184319	NA	22	51195376	51239737	-1.97423	0.0484	rs3865766	-3.29	0.07186	NA	NA	NA	NA	NA
ENSG00000164649	CDCA7L	7	21940518	21985702	1.97261	0.0485	rs1128226	3.61	0.08	NA	NA	NA	NA	NA
ENSG00000269069	NA	19	40529291	40531409	1.97316	0.0485	rs10500281	2.74	0.05607	NA	NA	NA	NA	NA
ENSG00000273253	NA	22	50637519	50638976	-1.97309	0.0485	rs34597827	-3.33	0.080537	NA	NA	NA	NA	NA
ENSG00000166831	RBPMS2	15	65032091	65067786	-1.97203	0.0486	rs8039602	2.27	0.05581	NA	NA	NA	NA	NA
ENSG00000134013	LOXL2	8	23154702	23282841	1.97187	0.04862	rs2003976	-2.87	0.11009	NA	NA	NA	NA	NA
ENSG00000273313	RBAKDN	7	5111756	5112854	-1.97049	0.0488	rs7799592	3.3	0.05063	NA	NA	NA	NA	NA
ENSG00000179958	DCTPP1	16	30434940	30441396	1.96946	0.0489	rs34261613	-3.04	0.09302	NA	NA	NA	NA	NA
ENSG00000188811	NHLRC3	13	39612443	39624246	-1.96934	0.04891	rs1927207	3.06	0.0275	NA	NA	NA	NA	NA
ENSG00000107281	NPDC1	9	139933922	139940655	1.96905	0.048948	rs2784059	3.4	0.11321	NA	NA	NA	NA	NA
ENSG00000162614	NEXN	1	78354198	78409580	1.97	0.049	rs2352039	-2.964	0.13953	NA	NA	NA	NA	NA
ENSG00000102580	DNAJC3	13	96329393	96447243	-1.96737	0.049141	rs7339059	4.12	0.14634	NA	NA	NA	NA	NA
ENSG00000163655	GMPS	3	155588325	155661815	-1.96707	0.0492	rs1474024	1.71	0.01023	NA	NA	NA	NA	NA
ENSG00000239257	RPL23AP1	6	29694446	29694916	1.96657	0.0492	rs1362126	4.69	0.3871	NA	NA	NA	NA	NA
ENSG00000163959	SLC51A	3	195938358	195970049	-1.96491	0.0494	rs1684446	3.22	0.102564	NA	NA	NA	NA	NA
ENSG00000104205	SGK3	8	67624653	67774257	1.9649	0.049426	rs11990636	2.41	0.013905	NA	NA	NA	NA	NA
ENSG00000135930	EIF4E2	2	233414762	233448354	1.96463	0.049457	rs1022330	3.76	0.16438	NA	NA	NA	NA	NA
ENSG00000113384	GOLPH3	5	32124810	32174456	-1.96417	0.0495	rs440268	-2.82	0.070175	NA	NA	NA	NA	NA
ENSG00000213930	GALT	9	34638130	34651032	1.96384	0.049549	rs4879760	-3.53	0.16438	NA	NA	NA	NA	NA
ENSG00000089685	BIRC5	17	76210267	76221717	-1.96346	0.049593	rs870355	4.11	0.08108	NA	NA	NA	NA	NA
ENSG00000108309	RUNDC3A	17	42385781	42396039	-1.96343	0.0496	rs9303361	-4.25	0.34286	NA	NA	NA	NA	NA
ENSG00000129255	MPDU1	17	7486847	7496107	-1.9633	0.0496	rs222853	3.18	0.06486	NA	NA	NA	NA	NA
ENSG00000163866	SMIM12	1	35178338	35325417	1.96346	0.0496	rs947671	2.689	0.05381	NA	NA	NA	NA	NA
ENSG00000181904	C5orf24	5	134181370	134195427	1.96354	0.0496	rs2292011	4.71	0.146341	NA	NA	NA	NA	NA
ENSG00000197646	PDCD1LG2	9	5510545	5571282	-1.96311	0.0496	rs12683801	2.89	0.0663	NA	NA	NA	NA	NA
ENSG00000101220	C20orf27	20	3734155	3749034	-1.96251	0.0497	rs151511	-2.97	0.07362	NA	NA	NA	NA	NA
ENSG00000133878	DUSP26	8	33448856	33457624	-1.96138	0.04983	rs1996363	-2.35	0.02703	NA	NA	NA	NA	NA
ENSG00000108094	CUL2	10	35297479	35379570	-1.96116	0.04986	rs11010063	-3.06	0.08451	NA	NA	NA	NA	NA
ENSG00000169621	APLF	2	68694693	68858004	-1.96079	0.0499	rs17034864	3.5	0.07186	NA	NA	NA	NA	NA
ENSG00000119421	NDUFA8	9	124894745	124922098	-1.96041	0.049948	rs7034156	-2.9	0.08511	NA	NA	NA	NA	NA
ENSG00000163820	FYCO1	3	45959396	46037316	1.95972	0.05	rs7640009	-3.47	NA	NA	NA	NA	NA	NA
ENSG00000186352	ANKRD37	4	186317175	186321782	1.95969	0.050032	rs4861682	-3.13	NA	NA	NA	NA	NA	NA
ENSG00000156011	PSD3	8	18384811	18942240	1.95941	0.05006	rs13268591	2.95	NA	NA	NA	NA	NA	NA
ENSG00000050327	ARHGEF5	7	144052381	144077725	-1.9594	0.0501	rs17170239	3.5	NA	NA	NA	NA	NA	NA
ENSG00000166439	RNF169	11	74459913	74553458	1.95889	0.0501	rs11236209	-2.52	NA	NA	NA	NA	NA	NA
ENSG00000228606	LOC100287049	1	160231534	160232568	-1.95887	0.0501	rs6660233	-3.11	NA	NA	NA	NA	NA	NA
ENSG00000134253	TRIM45	1	117653682	117665209	1.95819	0.0502	rs2806870	-2.62	NA	NA	NA	NA	NA	NA
ENSG00000198736	MSRB1	16	1988211	1993327	-1.95788	0.0502	rs2235639	3.36	NA	NA	NA	NA	NA	NA
ENSG00000261652	C15orf65	15	55700746	55710962	-1.95817	0.0502	rs7167170	3.18	NA	NA	NA	NA	NA	NA
ENSG00000088888	MAVS	20	3827487	3849280	-1.9579	0.05024	rs151511	-2.97	NA	NA	NA	NA	NA	NA
ENSG00000176946	THAP4	2	242523820	242576864	-1.95736	0.0503	rs7588212	2.43	NA	NA	NA	NA	NA	NA
ENSG00000259536	NA	15	40780240	40850183	1.95711	0.0503	rs2118961	-2.5	NA	NA	NA	NA	NA	NA
ENSG00000143924	EML4	2	42396490	42559688	-1.95682	0.050368	rs4952548	3.15	NA	NA	NA	NA	NA	NA
ENSG00000136457	CHAD	17	48541857	48546327	-1.95613	0.0504	rs2696265	2.83	NA	NA	NA	NA	NA	NA
ENSG00000140853	NLRC5	16	57023397	57117443	-1.95603	0.0505	rs9989419	2.69	NA	NA	NA	NA	NA	NA
ENSG00000123610	TNFAIP6	2	152214106	152236560	1.9551	0.050571	rs7558214	2.75	NA	NA	NA	NA	NA	NA
ENSG00000236801	RPL24P8	9	72832111	72832584	-1.95506	0.050576	rs7019726	-2.87	NA	NA	NA	NA	NA	NA
ENSG00000153317	ASAP1	8	131064353	131455906	1.95492	0.05059	rs7001278	-2.61	NA	NA	NA	NA	NA	NA
ENSG00000143793	C1orf35	1	228288427	228293112	-1.96	0.0506	rs7524236	2.514	NA	NA	NA	NA	NA	NA
ENSG00000155463	OXA1L	14	23235731	23241007	-1.95411	0.050689	rs1242923	-2.72	NA	NA	NA	NA	NA	NA
ENSG00000025770	NCAPH2	22	50946645	50961901	1.95364	0.0507	rs3865766	-3.29	NA	NA	NA	NA	NA	NA
ENSG00000227741	LOC729867	1	160171989	160178659	-1.95366	0.0507	rs6660233	-3.11	NA	NA	NA	NA	NA	NA
ENSG00000111348	ARHGDIB	12	15094951	15114662	1.95319	0.0508	rs10772823	3.19	NA	NA	NA	NA	NA	NA
ENSG00000165633	VSTM4	10	50222290	50323554	1.95277	0.05085	rs4550152	2.59	NA	NA	NA	NA	NA	NA
ENSG00000224870	MRPL20-AS1	1	1334902	1337426	-1.95	0.051	rs1240743	2.283	NA	NA	NA	NA	NA	NA
ENSG00000107672	NSMCE4A	10	123716603	123734732	-1.95131	0.05102	rs911774	-3.27	NA	NA	NA	NA	NA	NA
ENSG00000132329	RAMP1	2	238767536	238820756	1.95092	0.051067	rs6729271	-3.56	NA	NA	NA	NA	NA	NA
ENSG00000173166	RAPH1	2	204259068	204400133	1.95072	0.051091	rs10172036	2.5	NA	NA	NA	NA	NA	NA
ENSG00000126070	AGO3	1	36396319	36538101	1.95	0.0511	rs12037648	-2.698	NA	NA	NA	NA	NA	NA
ENSG00000131591	C1orf159	1	1017198	1051741	1.95	0.0511	rs28504611	-2.501	NA	NA	NA	NA	NA	NA
ENSG00000170027	YWHAG	7	75956116	75988348	1.95068	0.0511	rs12113288	2.77	NA	NA	NA	NA	NA	NA
ENSG00000111669	TPI1	12	6976283	6980112	-1.94942	0.0512	rs7135106	-2.34	NA	NA	NA	NA	NA	NA
ENSG00000146072	TNFRSF21	6	47199268	47277641	-1.94988	0.0512	rs2396821	2.6	NA	NA	NA	NA	NA	NA
ENSG00000267244	LOC100288123	19	1822088	1824544	1.94957	0.051227	rs2018771	-2.82	NA	NA	NA	NA	NA	NA
ENSG00000114127	XRN1	3	142025449	142166904	1.94918	0.0513	rs7644451	-2.75	NA	NA	NA	NA	NA	NA
ENSG00000256060	TRAPPC2B	19	57874879	57876721	-1.94891	0.051307	rs2051766	2.96	NA	NA	NA	NA	NA	NA
ENSG00000119878	CRIPT	2	46843555	46852881	-1.94842	0.051364	rs6749107	-2.87	NA	NA	NA	NA	NA	NA
ENSG00000152443	ZNF776	19	58258164	58269527	-1.94835	0.051373	rs2051766	2.96	NA	NA	NA	NA	NA	NA
ENSG00000099840	IZUMO4	19	2096380	2099592	-1.94798	0.0514	rs2018771	-2.82	NA	NA	NA	NA	NA	NA
ENSG00000140199	SLC12A6	15	34525460	34630261	1.94751	0.0515	rs9972505	3.26	NA	NA	NA	NA	NA	NA
ENSG00000206052	DOK6	18	67068291	67516323	1.9473	0.0515	rs12604328	3.23	NA	NA	NA	NA	NA	NA
ENSG00000122958	VPS26A	10	70883268	70932617	-1.94663	0.051579	rs2173369	2.92	NA	NA	NA	NA	NA	NA
ENSG00000122591	FAM126A	7	22980878	23053749	1.94634	0.0516	rs10488075	-2.89	NA	NA	NA	NA	NA	NA
ENSG00000196814	MVB12B	9	129089128	129269320	-1.94666	0.0516	rs10739679	-2.81	NA	NA	NA	NA	NA	NA
ENSG00000197283	SYNGAP1	6	33387847	33421466	-1.94652	0.0516	rs9276992	2.67	NA	NA	NA	NA	NA	NA
ENSG00000172915	NBEA	13	35516424	36247159	-1.94616	0.05164	rs1998660	-2.58	NA	NA	NA	NA	NA	NA
ENSG00000172301	COPRS	17	30178883	30186356	-1.94564	0.051698	rs7210970	-2.97	NA	NA	NA	NA	NA	NA
ENSG00000125657	TNFSF9	19	6531010	6535931	1.94525	0.051744	rs331682	3.41	NA	NA	NA	NA	NA	NA
ENSG00000169689	CENPX	17	79976578	79981983	-1.94495	0.051781	rs4969477	2.6	NA	NA	NA	NA	NA	NA
ENSG00000271032	NA	19	35505865	35516239	1.94451	0.05183	rs2293695	2.73	NA	NA	NA	NA	NA	NA
ENSG00000187792	ZNF70	22	24083769	24093279	1.94384	0.0519	rs2070457	-4.74	NA	NA	NA	NA	NA	NA
ENSG00000101608	MYL12A	18	3247479	3256234	-1.9435	0.05195	rs300820	2.71	NA	NA	NA	NA	NA	NA
ENSG00000147437	GNRH1	8	25276776	25282170	-1.94323	0.05199	rs9644041	-3.07	NA	NA	NA	NA	NA	NA
ENSG00000043143	JADE2	5	133860003	133918918	-1.94323	0.052	rs4958241	4.52	NA	NA	NA	NA	NA	NA
ENSG00000261971	NA	16	3101992	3109371	-1.94313	0.052	rs2239303	-3.1	NA	NA	NA	NA	NA	NA
ENSG00000103111	MON1B	16	77224732	77236302	1.94241	0.05209	rs7202702	-2.42	NA	NA	NA	NA	NA	NA
ENSG00000135148	TRAFD1	12	112563305	112591407	-1.94209	0.0521	rs6416335	-2.5	NA	NA	NA	NA	NA	NA
ENSG00000058262	SEC61A1	3	127770484	127790526	1.94168	0.0522	rs2860228	5.52	NA	NA	NA	NA	NA	NA
ENSG00000170892	TSEN34	19	54693789	54697585	-1.94123	0.0522	rs254272	-2.83	NA	NA	NA	NA	NA	NA
ENSG00000198482	ZNF808	19	53030905	53067717	1.94147	0.0522	rs321908	2.63	NA	NA	NA	NA	NA	NA
ENSG00000119446	RBM18	9	124999903	125027118	1.94087	0.052273	rs7034156	-2.9	NA	NA	NA	NA	NA	NA
ENSG00000102786	INTS6	13	51928213	52028400	1.9408	0.05228	rs9535701	-3.11	NA	NA	NA	NA	NA	NA
ENSG00000130844	ZNF331	19	54024235	54083523	1.94082	0.05228	rs10405660	2.94	NA	NA	NA	NA	NA	NA
ENSG00000076043	REXO2	11	114310108	114321001	-1.94072	0.0523	rs623426	-3.07	NA	NA	NA	NA	NA	NA
ENSG00000100028	SNRPD3	22	24951471	25005947	-1.94038	0.0523	rs12170917	3.23	NA	NA	NA	NA	NA	NA
ENSG00000257433	LOC105369748	12	48099868	48136077	1.94084	0.0523	rs886441	3.02	NA	NA	NA	NA	NA	NA
ENSG00000008516	MMP25	16	3096682	3110727	-1.94005	0.0524	rs2239303	-3.1	NA	NA	NA	NA	NA	NA
ENSG00000114166	KAT2B	3	20081515	20195896	1.9395	0.0524	rs10510501	2.84	NA	NA	NA	NA	NA	NA
ENSG00000147679	UTP23	8	117778742	117861702	-1.9393	0.052465	rs10112161	-3.02	NA	NA	NA	NA	NA	NA
ENSG00000042445	RETSAT	2	85569211	85581743	-1.93887	0.0525	rs10445963	2.56	NA	NA	NA	NA	NA	NA
ENSG00000158406	H4C8	6	26281283	26285762	1.93862	0.0525	rs13194984	3.48	NA	NA	NA	NA	NA	NA
ENSG00000173926	MARCHF3	5	126203406	126366500	-1.93862	0.0525	rs7701889	2.45	NA	NA	NA	NA	NA	NA
ENSG00000179859	RNF227	17	7816642	7819271	-1.93901	0.0525	rs4130510	-2.93	NA	NA	NA	NA	NA	NA
ENSG00000197323	TRIM33	1	114935399	115053781	-1.9387	0.0525	rs2010899	2.947	NA	NA	NA	NA	NA	NA
ENSG00000148356	LRSAM1	9	130213765	130265780	-1.93846	0.0526	rs3935304	-2.83	NA	NA	NA	NA	NA	NA
ENSG00000184207	PGP	16	2261998	2264808	-1.93762	0.05267	rs1742402	3.33	NA	NA	NA	NA	NA	NA
ENSG00000117362	APH1A	1	150237804	150241980	1.94	0.0527	rs7524620	-2.391	NA	NA	NA	NA	NA	NA
ENSG00000169992	NLGN2	17	7308193	7323179	-1.93668	0.0528	rs222853	3.18	NA	NA	NA	NA	NA	NA
ENSG00000135070	ISCA1	9	88879461	88897676	-1.93568	0.0529	rs1888714	3.23	NA	NA	NA	NA	NA	NA
ENSG00000181284	TMEM102	17	7338762	7340998	1.93543	0.0529	rs222853	3.18	NA	NA	NA	NA	NA	NA
ENSG00000270157	NA	7	141362722	141363646	-1.93537	0.0529	rs4416750	-2.83	NA	NA	NA	NA	NA	NA
ENSG00000187713	TMEM203	9	140098534	140100090	1.93546	0.052934	rs34355967	-3.52	NA	NA	NA	NA	NA	NA
ENSG00000006016	CRLF1	19	18683030	18718551	-1.93509	0.05298	rs7256751	-2.2	NA	NA	NA	NA	NA	NA
ENSG00000167815	PRDX2	19	12907634	12912694	-1.93531	0.053	rs7255750	-3.61	NA	NA	NA	NA	NA	NA
ENSG00000121542	SEC22A	3	122920774	122992977	-1.9341	0.0531	rs4077111	-3.09	NA	NA	NA	NA	NA	NA
ENSG00000185386	MAPK11	22	50702142	50709196	-1.93405	0.0531	rs34597827	-3.33	NA	NA	NA	NA	NA	NA
ENSG00000260852	FBXL19-AS1	16	30930640	30934590	-1.93388	0.0531	rs1140195	2.39	NA	NA	NA	NA	NA	NA
ENSG00000137710	RDX	11	110045605	110167447	1.93306	0.0532	rs1676533	3.1	NA	NA	NA	NA	NA	NA
ENSG00000175376	EIF1AD	11	65764016	65769647	1.93359	0.0532	rs7114014	-3.91	NA	NA	NA	NA	NA	NA
ENSG00000144043	TEX261	2	71213068	71222075	1.93283	0.053257	rs412014	-3.04	NA	NA	NA	NA	NA	NA
ENSG00000009950	MLXIPL	7	73007524	73038873	-1.93211	0.0533	rs799217	4.47	NA	NA	NA	NA	NA	NA
ENSG00000058404	CAMK2B	7	44256749	44374176	1.93265	0.0533	rs2528399	-2.4	NA	NA	NA	NA	NA	NA
ENSG00000126821	SGPP1	14	64150932	64194757	-1.93181	0.0534	rs11849394	3.88	NA	NA	NA	NA	NA	NA
ENSG00000239246	RPS10P26	17	60593682	60594128	-1.93182	0.0534	rs8078132	-3.21	NA	NA	NA	NA	NA	NA
ENSG00000124444	ZNF576	19	44100544	44105309	-1.93111	0.053469	rs2239373	2.66	NA	NA	NA	NA	NA	NA
ENSG00000184378	ACTRT3	3	169484709	169487683	-1.93097	0.0535	rs756644	3.65	NA	NA	NA	NA	NA	NA
ENSG00000135535	CD164	6	109687717	109703762	-1.92994	0.0536	rs11968978	-3.31	NA	NA	NA	NA	NA	NA
ENSG00000188167	TMPPE	3	33131913	33138293	1.92999	0.0536	rs9310996	-3.26	NA	NA	NA	NA	NA	NA
ENSG00000149639	SOGA1	20	35405845	35492089	-1.92933	0.05369	rs4988491	-2.65	NA	NA	NA	NA	NA	NA
ENSG00000060237	WNK1	12	861759	1020618	1.92948	0.0537	rs8181744	-4.39	NA	NA	NA	NA	NA	NA
ENSG00000197265	GTF2E2	8	30435835	30515768	-1.92878	0.053759	rs16877479	3.04	NA	NA	NA	NA	NA	NA
ENSG00000167264	DUS2	16	68021649	68113223	-1.92878	0.05376	rs34895002	2.78	NA	NA	NA	NA	NA	NA
ENSG00000058729	RIOK2	5	96496571	96518964	-1.92836	0.0538	rs4869315	2.93	NA	NA	NA	NA	NA	NA
ENSG00000148516	ZEB1	10	31607424	31818742	1.92847	0.0538	rs10826989	3.11	NA	NA	NA	NA	NA	NA
ENSG00000206337	HCP5	6	31368479	31445283	1.92759	0.0539	rs2229094	3.29	NA	NA	NA	NA	NA	NA
ENSG00000161558	TMEM143	19	48835613	48867494	-1.92677	0.054	rs380277	-3.01	NA	NA	NA	NA	NA	NA
ENSG00000245532	NEAT1	11	65190245	65213011	-1.92652	0.054	rs7114014	-3.91	NA	NA	NA	NA	NA	NA
ENSG00000132612	VPS4A	16	69345259	69358949	-1.92621	0.05408	rs7202333	4.86	NA	NA	NA	NA	NA	NA
ENSG00000073536	NLE1	17	33455772	33469334	1.9259	0.0541	rs12451679	2.73	NA	NA	NA	NA	NA	NA
ENSG00000134248	LAMTOR5	1	110943871	110950564	-1.93	0.0541	rs11102146	-4.284	NA	NA	NA	NA	NA	NA
ENSG00000212664	NA	15	71633466	71634086	-1.92606	0.0541	rs924556	3.66	NA	NA	NA	NA	NA	NA
ENSG00000228727	SAPCD1	6	31730576	31732628	1.92578	0.0541	rs2229094	3.29	NA	NA	NA	NA	NA	NA
ENSG00000245156	NA	11	66037303	66045996	-1.92565	0.0541	rs7114014	-3.91	NA	NA	NA	NA	NA	NA
ENSG00000214485	RPL7P1	5	149473860	149474619	1.92563	0.0542	rs10515630	-3.18	NA	NA	NA	NA	NA	NA
ENSG00000067606	PRKCZ	1	1981909	2116834	-1.92458	0.0543	rs11584491	-2.484	NA	NA	NA	NA	NA	NA
ENSG00000169193	CCDC126	7	23636998	23684327	1.92461	0.0543	rs6945626	3.67	NA	NA	NA	NA	NA	NA
ENSG00000180376	CCDC66	3	56591189	56655846	1.92443	0.0543	rs11710867	3.16	NA	NA	NA	NA	NA	NA
ENSG00000255529	POLR2M	15	57884231	58074960	-1.92439	0.0543	rs11071319	-3.59	NA	NA	NA	NA	NA	NA
ENSG00000197124	ZNF682	19	20107867	20150315	-1.92371	0.05439	rs6511105	2.73	NA	NA	NA	NA	NA	NA
ENSG00000004700	RECQL	12	21621845	21654603	1.92365	0.0544	rs11045919	-2.86	NA	NA	NA	NA	NA	NA
ENSG00000143179	UCK2	1	165796768	165880855	1.92	0.0544	rs746332	-2.714	NA	NA	NA	NA	NA	NA
ENSG00000159314	ARHGAP27	17	43471275	43511787	-1.92306	0.0545	rs3024295	2.62	NA	NA	NA	NA	NA	NA
ENSG00000167113	COQ4	9	131084815	131096351	1.92245	0.0545	rs2302425	-3.25	NA	NA	NA	NA	NA	NA
ENSG00000164823	OSGIN2	8	90914087	90940116	-1.92269	0.054519	rs4562370	-3.1	NA	NA	NA	NA	NA	NA
ENSG00000084090	STARD7	2	96850597	96874563	-1.92246	0.054548	rs7608325	3.36	NA	NA	NA	NA	NA	NA
ENSG00000118762	PKD2	4	88928820	88998929	-1.92209	0.054594	rs4235084	2.91	NA	NA	NA	NA	NA	NA
ENSG00000112343	TRIM38	6	25963030	25987384	1.92	0.0546	rs1980450	-8.13	NA	NA	NA	NA	NA	NA
ENSG00000113407	TARS1	5	33440802	33469644	-1.92191	0.0546	rs12516835	-2.8	NA	NA	NA	NA	NA	NA
ENSG00000118197	DDX59	1	200593024	200639097	1.92209	0.0546	rs3806358	-2.956	NA	NA	NA	NA	NA	NA
ENSG00000197930	ERO1A	14	53106634	53162618	1.92203	0.054601	rs12889986	-2.54	NA	NA	NA	NA	NA	NA
ENSG00000147459	DOCK5	8	25042238	25275598	-1.92157	0.05466	rs9644041	-3.07	NA	NA	NA	NA	NA	NA
ENSG00000175283	DOLK	9	131707809	131709898	-1.92134	0.054689	rs10124706	-2.8	NA	NA	NA	NA	NA	NA
ENSG00000100422	CERK	22	47080308	47134158	-1.92144	0.0547	rs6008822	-3.02	NA	NA	NA	NA	NA	NA
ENSG00000228057	SEC63P1	1	98011257	98012514	1.92	0.0547	rs12354219	-2.814	NA	NA	NA	NA	NA	NA
ENSG00000124215	CDH26	20	58533471	58609066	-1.9205	0.0548	rs6128764	-3.1	NA	NA	NA	NA	NA	NA
ENSG00000149260	CAPN5	11	76777979	76837201	-1.92032	0.0548	rs12418261	-4.31	NA	NA	NA	NA	NA	NA
ENSG00000171222	SCAND1	20	34541539	34547394	1.92043	0.0548	rs6087753	2.69	NA	NA	NA	NA	NA	NA
ENSG00000225190	PLEKHM1	17	43513266	43568115	1.92022	0.0548	rs9893052	-2.42	NA	NA	NA	NA	NA	NA
ENSG00000036448	MYOM2	8	1993155	2113475	1.92044	0.054802	rs731869	2.94	NA	NA	NA	NA	NA	NA
ENSG00000157343	ARMC12	6	35704809	35716856	1.92	0.0549	rs2766524	3.16	NA	NA	NA	NA	NA	NA
ENSG00000175463	TBC1D10C	11	67171386	67177560	-1.91989	0.0549	rs10791895	3.15	NA	NA	NA	NA	NA	NA
ENSG00000086289	EPDR1	7	37723446	37991543	1.91858	0.055	rs918975	-2.91	NA	NA	NA	NA	NA	NA
ENSG00000174744	BRMS1	11	66104804	66112596	1.91913	0.055	rs668356	-3.46	NA	NA	NA	NA	NA	NA
ENSG00000113456	RAD1	5	34905369	34919094	1.91811	0.0551	rs13170299	-2.88	NA	NA	NA	NA	NA	NA
ENSG00000143258	USP21	1	161129240	161135513	-1.91778	0.0551	rs3766373	-2.787	NA	NA	NA	NA	NA	NA
ENSG00000149548	CCDC15	11	124824017	124911385	1.91797	0.0551	rs12360927	2.89	NA	NA	NA	NA	NA	NA
ENSG00000169228	RAB24	5	176728199	176730745	1.91817	0.0551	rs11746443	2.97	NA	NA	NA	NA	NA	NA
ENSG00000173991	TCAP	17	37820440	37822808	-1.91816	0.0551	rs9635726	2.69	NA	NA	NA	NA	NA	NA
ENSG00000067066	SP100	2	231280657	231408805	-1.91808	0.055101	rs6749579	3.46	NA	NA	NA	NA	NA	NA
ENSG00000172748	ZNF596	8	182137	197342	-1.91717	0.055217	rs17064135	-3.1	NA	NA	NA	NA	NA	NA
ENSG00000198771	RCSD1	1	167599330	167675486	-1.9169	0.0553	rs4657654	3.734	NA	NA	NA	NA	NA	NA
ENSG00000205903	ZNF316	7	6676953	6694242	1.91644	0.0553	rs7810553	-2.71	NA	NA	NA	NA	NA	NA
ENSG00000140525	FANCI	15	89787180	89860492	-1.91584	0.0554	rs938605	3.52	NA	NA	NA	NA	NA	NA
ENSG00000150667	FSIP1	15	39892232	40075031	-1.91611	0.0554	rs16968670	-3.18	NA	NA	NA	NA	NA	NA
ENSG00000266469	NA	17	37558046	37562486	-1.91572	0.0554	rs9906595	-2.93	NA	NA	NA	NA	NA	NA
ENSG00000148795	CYP17A1	10	104590288	104597290	1.91528	0.055457	rs11596235	-2.85	NA	NA	NA	NA	NA	NA
ENSG00000136536	MARCHF7	2	160569000	160627538	1.91498	0.055495	rs2059696	-3.2	NA	NA	NA	NA	NA	NA
ENSG00000133056	PIK3C2B	1	204391756	204463852	-1.91469	0.0555	rs4284303	3.326	NA	NA	NA	NA	NA	NA
ENSG00000164548	TRA2A	7	23544399	23571660	1.91483	0.0555	rs6945626	3.67	NA	NA	NA	NA	NA	NA
ENSG00000168394	TAP1	6	32812986	32821755	1.91501	0.0555	rs9276992	2.67	NA	NA	NA	NA	NA	NA
ENSG00000176463	SLCO3A1	15	92396925	92715665	-1.91503	0.0555	rs2448326	-2.85	NA	NA	NA	NA	NA	NA
ENSG00000169217	CD2BP2	16	30362087	30366682	-1.91467	0.055535	rs34261613	-3.04	NA	NA	NA	NA	NA	NA
ENSG00000133619	KRBA1	7	149411872	149431664	-1.91379	0.0556	rs354031	-4.16	NA	NA	NA	NA	NA	NA
ENSG00000159403	C1R	12	7187513	7245203	1.91409	0.0556	rs7135106	-2.34	NA	NA	NA	NA	NA	NA
ENSG00000115548	KDM3A	2	86667770	86719839	-1.91397	0.055623	rs13404016	-2.92	NA	NA	NA	NA	NA	NA
ENSG00000007923	DNAJC11	1	6694228	6761984	-1.91354	0.0557	rs3138156	3.698	NA	NA	NA	NA	NA	NA
ENSG00000182333	LIPF	10	90424198	90438571	1.91318	0.055726	rs4934383	-3.19	NA	NA	NA	NA	NA	NA
ENSG00000119772	DNMT3A	2	25455845	25565459	1.91291	0.0558	rs1982200	3.92	NA	NA	NA	NA	NA	NA
ENSG00000182359	KBTBD3	11	105921825	105948492	1.91238	0.0558	rs17105612	2.92	NA	NA	NA	NA	NA	NA
ENSG00000171224	FAM241B	10	71390007	71393352	-1.91127	0.05597	rs16927048	2.99	NA	NA	NA	NA	NA	NA
ENSG00000113108	APBB3	5	139937853	139973337	-1.91068	0.056	rs1835959	2.99	NA	NA	NA	NA	NA	NA
ENSG00000156983	BRPF1	3	9773413	9789702	1.91115	0.056	rs1133340	2.63	NA	NA	NA	NA	NA	NA
ENSG00000162236	STX5	11	62574369	62599560	1.91129	0.056	rs7941706	2.45	NA	NA	NA	NA	NA	NA
ENSG00000175115	PACS1	11	65837834	66012218	1.91045	0.0561	rs7114014	-3.91	NA	NA	NA	NA	NA	NA
ENSG00000197852	INKA2	1	112223252	112298446	-1.90996	0.0561	rs197438	3.469	NA	NA	NA	NA	NA	NA
ENSG00000255468	LOC102724064	11	66115421	66132275	-1.91032	0.0561	rs668356	-3.46	NA	NA	NA	NA	NA	NA
ENSG00000124074	ENKD1	16	67696848	67701168	-1.90986	0.05615	rs34895002	3.33	NA	NA	NA	NA	NA	NA
ENSG00000133884	DPF2	11	65101225	65120720	1.90962	0.0562	rs7114014	-3.91	NA	NA	NA	NA	NA	NA
[truncated: 10,942 more rows]

## Sheet: Supplementary Data 2
Supplementary Data 2: HannumAge TWAS Unique Results (TWAS-significant genes shown in bold)
Gene	Gene name	Chromosome	Start position	End position	TWAS Z-score	TWAS P-val	Best GWAS SNP ID	Best GWAS SNP Z-score	Permutation test P-val	COLOC.PP0	COLOC.PP1	COLOC.PP2	COLOC.PP3	COLOC.PP4
ENSG00000075407	ZNF37A	10	38383264	38414472	7.79906	6.24e-15	rs1005277	9.11	0.04959	0	0	0	0.958	0.042
ENSG00000095585	BLNK	10	97951458	98031344	6.93	4.23e-12	rs10786282	-9.94	0.02454	0	0	0.537	0.376	0.086
ENSG00000189180	ZNF33A	10	38299578	38354016	-6.65602	2.81e-11	rs1005277	9.11	0.21429	0	0	0.002	0.991	0.007
ENSG00000107443	CCNJ	10	97803151	97820627	6.4244	1.32e-10	rs10786282	-9.94	0.10169	0	0	0.132	0.783	0.085
ENSG00000099251	HSD17B7P2	10	38645305	38667433	6.26854	3.64e-10	rs1005277	9.11	0.19672	0	0	0.473	0.337	0.189
ENSG00000198105	ZNF248	10	38091751	38147034	6.05	1.43e-09	rs1005277	9.11	0.3	0	0	0	1	0
ENSG00000137312	FLOT1	6	30695486	30710510	-5.82517	5.71e-09	rs3130557	5.57	0.001952	0	0	0	0	1
ENSG00000248161	NA	4	103339759	103371167	-5.77388	7.75e-09	rs1598856	6.28	0.0086	0	0	0.621	0.179	0.2
ENSG00000109320	NFKB1	4	103422486	103538459	5.70152	1.19e-08	rs1598856	6.28	0.01159	0	0	0.497	0.149	0.354
ENSG00000204580	DDR1	6	30844198	30867933	-5.6962	1.23e-08	rs3130557	5.57	0.00257	0.003	0	0.061	0.003	0.933
ENSG00000146112	PPP1R18	6	30644166	30655672	5.66426	1.48e-08	rs3130557	5.57	0.000823	0	0	0	0	1
ENSG00000245156	NA	11	66037303	66045996	-5.33178	9.73e-08	rs3741367	6.71	0.00768	0	0	0.024	0.095	0.881
ENSG00000204536	CCHCR1	6	31110216	31126015	-5.28508	1.26e-07	rs3130557	5.57	0.007139	0	0.028	0	0.66	0.312
ENSG00000077147	TM9SF3	10	98277866	98347209	5.20525	1.94e-07	rs10786282	-9.94	0.09023	0	0	0	0.999	0.001
ENSG00000213760	ATP6V1G2	6	31512239	31516204	-5.20369	1.95e-07	rs3130557	5.57	0.00639	0	0.001	0	0.03	0.969
ENSG00000158715	SLC45A3	1	205626979	205649587	-5.2	1.96e-07	rs7522056	5.22	0.000335	0	0.014	0	0.069	0.917
ENSG00000117280	RAB29	1	205737114	205744588	5.09	3.56e-07	rs7522056	5.22	0.000855	0	0.001	0	0.004	0.994
ENSG00000145354	CISD2	4	103790135	103810399	-5.05412	4.32e-07	rs1598856	6.28	0.13793	0	0	0	0.655	0.345
ENSG00000186432	KPNA4	3	160212783	160283376	-4.96533	6.86e-07	rs3851366	-4.87	0.00187	0	0.005	0	0.037	0.958
ENSG00000196233	LCOR	10	98592017	98740800	-4.8784	1.07e-06	rs10786282	-9.94	0.02303	0	0	0.303	0.275	0.423
ENSG00000204525	HLA-C	6	31236526	31239907	4.8265	1.39e-06	rs3130557	5.57	0.02626	NA	NA	NA	NA	NA
ENSG00000198563	DDX39B	6	31497996	31510225	-4.80523	1.55e-06	rs3130557	5.57	0.01709	NA	NA	NA	NA	NA
ENSG00000272540	NA	6	30690882	30691654	4.79891	1.6e-06	rs3130557	5.57	0.045113	NA	NA	NA	NA	NA
ENSG00000204531	POU5F1	6	31132119	31148508	4.6773	2.91e-06	rs3130557	5.57	0.02235	NA	NA	NA	NA	NA
ENSG00000246560	UBE2D3-AS1	4	103749212	103765232	-4.59841	4.26e-06	rs1598856	6.28	0.32432	NA	NA	NA	NA	NA
ENSG00000236552	RPL13AP5	10	98510045	98510675	4.57	4.8e-06	rs10786282	-9.94	0.13636	NA	NA	NA	NA	NA
ENSG00000229320	KRT8P12	3	160283235	160287036	-4.52318	6.09e-06	rs3851366	-4.87	0.02065	NA	NA	NA	NA	NA
ENSG00000069275	NUCKS1	1	205681947	205719404	-4.36	1.33e-05	rs7522056	5.22	0.017804	NA	NA	NA	NA	NA
ENSG00000256537	SMIM10L1	12	11323963	11324164	-4.32363	1.53e-05	rs1650030	4.81	0.018209	NA	NA	NA	NA	NA
ENSG00000127863	TNFRSF19	13	24144509	24250232	-4.30644	1.66e-05	rs9578625	-5.05	0.00231	NA	NA	NA	NA	NA
ENSG00000255468	LOC102724064	11	66115421	66132275	4.29419	1.75e-05	rs3741367	6.71	0.03352	NA	NA	NA	NA	NA
ENSG00000234745	HLA-B	6	31321649	31324965	-4.28378	1.84e-05	rs3130557	5.57	0.04332	NA	NA	NA	NA	NA
ENSG00000109332	UBE2D3	4	103715540	103790053	-4.27663	1.9e-05	rs1598856	6.28	0.33333	NA	NA	NA	NA	NA
ENSG00000213186	TRIM59	3	160150233	160203561	-4.22915	2.35e-05	rs3851366	-4.87	0.0208	NA	NA	NA	NA	NA
ENSG00000119929	CUTC	10	101462315	101515891	-4.17	3.1e-05	rs10883396	5.23	0.02154	NA	NA	NA	NA	NA
ENSG00000174744	BRMS1	11	66104804	66112596	-4.15652	3.23e-05	rs3741367	6.71	0.06557	NA	NA	NA	NA	NA
ENSG00000137411	VARS2	6	30876019	30894236	-4.1484	3.35e-05	rs3130557	5.57	0.05128	NA	NA	NA	NA	NA
ENSG00000186889	TMEM17	2	62727356	62739029	4.14464	3.4e-05	rs2122382	-3.9	0.00134	NA	NA	NA	NA	NA
ENSG00000198604	BAZ1A	14	35221937	35344853	4.10898	3.97e-05	rs1200332	4.82	0.00291	NA	NA	NA	NA	NA
ENSG00000233690	EBAG9P1	10	101457164	101457706	-4.09593	4.2e-05	rs10883396	5.23	0.01744	NA	NA	NA	NA	NA
ENSG00000104047	DTWD1	15	49913177	49937333	-4.06199	4.87e-05	rs12909131	4.34	0.00522	NA	NA	NA	NA	NA
ENSG00000212127	TAS2R14	12	11090005	11324172	4.04794	5.17e-05	rs1650030	4.81	0.01587	NA	NA	NA	NA	NA
ENSG00000153214	TMEM87B	2	112812800	112876895	3.99678	6.42e-05	rs6722814	-3.81	0.00637	NA	NA	NA	NA	NA
ENSG00000204568	MRPS18B	6	30585486	30594172	3.99299	6.52e-05	rs2233956	5.07	0.12	NA	NA	NA	NA	NA
ENSG00000232810	TNF	6	31543344	31546113	-3.99196	6.55e-05	rs3130557	5.57	0.0292	NA	NA	NA	NA	NA
ENSG00000111215	PRH1	12	10977559	11324212	3.98486	6.75e-05	rs1650030	4.81	0.01815	NA	NA	NA	NA	NA
ENSG00000247157	LINC01252	12	11700964	11743303	3.9786	6.93e-05	rs1650030	4.81	0.00568	NA	NA	NA	NA	NA
ENSG00000188343	CIBAR1	8	94710789	94743755	3.94143	8.1e-05	rs7013751	-4.55	0.00245	NA	NA	NA	NA	NA
ENSG00000224389	C4B	6	31982539	32003195	-3.93895	8.18e-05	rs2239705	-4.95	0.019512	NA	NA	NA	NA	NA
ENSG00000244731	C4A	6	31949801	31970458	-3.92039	8.84e-05	rs2239705	-4.95	0.02128	NA	NA	NA	NA	NA
ENSG00000227939	RPL3P2	6	31248094	31249296	3.91945	8.88e-05	rs3130557	5.57	0.070175	NA	NA	NA	NA	NA
ENSG00000158406	H4C8	6	26281283	26285762	3.91673	8.98e-05	rs9358913	-4.17	0.01361	NA	NA	NA	NA	NA
ENSG00000221988	PPT2	6	32121218	32134011	-3.87557	0.000106	rs1150752	4.06	0.0125	NA	NA	NA	NA	NA
ENSG00000174669	SLC29A2	11	66129992	66139685	3.87345	0.000107	rs3741367	6.71	0.02626	NA	NA	NA	NA	NA
ENSG00000033327	GAB2	11	77926343	78129394	3.86795	0.00011	rs11237465	3.87	0	NA	NA	NA	NA	NA
ENSG00000113504	SLC12A7	5	1050499	1112150	-3.83793	0.000124	rs2853677	4.545	0.006952	NA	NA	NA	NA	NA
ENSG00000128463	EMC4	15	34517200	34522357	3.82942	0.000128	rs7168761	4.37	0.004222	NA	NA	NA	NA	NA
ENSG00000204463	BAG6	6	31606805	31620482	3.82574	0.00013	rs2239705	-4.95	0.026144	NA	NA	NA	NA	NA
ENSG00000213719	CLIC1	6	31698358	31707540	-3.81664	0.000135	rs2239705	-4.95	0.0458	NA	NA	NA	NA	NA
ENSG00000235363	NA	1	205320375	205320599	3.8	0.000147	rs7522056	5.22	0.021661	NA	NA	NA	NA	NA
ENSG00000174684	B4GAT1	11	66112843	66115163	-3.78218	0.000155	rs3741367	6.71	0.06	NA	NA	NA	NA	NA
ENSG00000204444	APOM	6	31620193	31625987	3.7751	0.00016	rs2239705	-4.95	0.0625	NA	NA	NA	NA	NA
ENSG00000250251	PKD1P6	16	15219099	15248421	3.76946	0.000164	rs4985155	-4.15	0.07143	NA	NA	NA	NA	NA
ENSG00000162877	PM20D1	1	205797150	205819260	-3.76516	0.000166	rs7522056	5.22	0.05882	NA	NA	NA	NA	NA
ENSG00000178715	RPS16P1	1	16154724	16155167	3.77	0.000166	rs4661679	2.98	0.00012	NA	NA	NA	NA	NA
ENSG00000154874	CCDC144B	17	18441117	18528930	-3.74899	0.000178	rs2074280	3.38	0.00273	NA	NA	NA	NA	NA
ENSG00000131127	ZNF141	4	331603	378653	3.74211	0.000182	rs7695915	3.9	0.00115	NA	NA	NA	NA	NA
ENSG00000117399	CDC20	1	43824626	43828874	3.73595	0.000187	rs2255632	-3.19	0.00183	NA	NA	NA	NA	NA
ENSG00000255837	TAS2R20	12	11149094	11150474	-3.73316	0.000189	rs1650030	4.81	0.0375	NA	NA	NA	NA	NA
ENSG00000197872	CYRIA	2	16730727	16847599	3.73234	0.00019	rs4560110	-5.65	0.02906	NA	NA	NA	NA	NA
ENSG00000234664	NA	15	30022917	30023189	3.72529	0.000195	rs10851725	-3.97	0.00603	NA	NA	NA	NA	NA
ENSG00000169554	ZEB2	2	145141648	145282147	3.71325	0.000205	rs2195114	-5.21	0.08054	NA	NA	NA	NA	NA
ENSG00000196230	TUBB	6	30687978	30693203	-3.70993	0.000207	rs3130557	5.57	0.068182	NA	NA	NA	NA	NA
ENSG00000014919	COX15	10	101471601	101491857	-3.70914	0.000208	rs10883396	5.23	0.04669	NA	NA	NA	NA	NA
ENSG00000163902	RPN1	3	128338817	128399918	3.68292	0.000231	rs6806687	-4.27	0.03846	NA	NA	NA	NA	NA
ENSG00000149262	INTS4	11	77589766	77705724	3.66522	0.000247	rs11237465	3.87	0.02424	NA	NA	NA	NA	NA
ENSG00000253250	C8orf88	8	91970865	91997485	-3.64293	0.00027	rs7341609	3.74	0.00114	NA	NA	NA	NA	NA
ENSG00000206337	HCP5	6	31368479	31445283	3.63892	0.000274	rs3130557	5.57	0.115385	NA	NA	NA	NA	NA
ENSG00000139697	SBNO1	12	123773656	123849390	-3.63723	0.000276	rs28475177	3.39	0.00313	NA	NA	NA	NA	NA
ENSG00000109323	MANBA	4	103552660	103682151	3.63498	0.000278	rs1598856	6.28	0.31579	NA	NA	NA	NA	NA
ENSG00000137040	RANBP6	9	6011043	6015618	3.63526	0.000278	rs541378	3.6	0.01097	NA	NA	NA	NA	NA
ENSG00000188404	SELL	1	169659808	169680839	-3.62	0.000296	rs6022	-4.43	0.01227	NA	NA	NA	NA	NA
ENSG00000072958	AP1M1	19	16308389	16346160	3.6127	0.000303	rs12461400	3.61	0.00128	NA	NA	NA	NA	NA
ENSG00000172757	CFL1	11	65590493	65629497	-3.60573	0.000311	rs3741367	6.71	0.05797	NA	NA	NA	NA	NA
ENSG00000149548	CCDC15	11	124824017	124911385	3.60043	0.000318	rs12289510	3.88	0.00369	NA	NA	NA	NA	NA
ENSG00000204410	MSH5	6	31707725	31732622	3.5961	0.000323	rs2239705	-4.95	0.05405	NA	NA	NA	NA	NA
ENSG00000156650	KAT6B	10	76585340	76792380	-3.59497	0.000324	rs11001180	-3.39	0.00801	NA	NA	NA	NA	NA
ENSG00000133065	SLC41A1	1	205758221	205782876	3.59	0.000329	rs7522056	5.22	0.109091	NA	NA	NA	NA	NA
ENSG00000008130	NADK	1	1682671	1711896	-3.5819	0.000341	rs2281173	3.04	0.000347	NA	NA	NA	NA	NA
ENSG00000104231	ZFAND1	8	82613569	82645138	-3.57903	0.000345	rs3735701	-4.05	0.041379	NA	NA	NA	NA	NA
ENSG00000118418	HMGN3	6	79910962	79944406	-3.56817	0.000359	rs4706090	3.91	0.014688	NA	NA	NA	NA	NA
ENSG00000231852	CYP21A2	6	32006042	32009447	3.54538	0.000392	rs2239705	-4.95	0.04396	NA	NA	NA	NA	NA
ENSG00000130305	NSUN5	7	72716514	72722864	-3.49262	0.000478	rs17145732	3.7	0.01098	NA	NA	NA	NA	NA
ENSG00000204482	LST1	6	31553901	31556686	3.47219	0.000516	rs3130557	5.57	0.11321	NA	NA	NA	NA	NA
ENSG00000149308	NPAT	11	108027942	108093369	-3.47091	0.000519	rs228591	-3.67	0.06091	NA	NA	NA	NA	NA
ENSG00000204520	MICA	6	31371356	31383092	3.46824	0.000524	rs3130557	5.57	0.10256	NA	NA	NA	NA	NA
ENSG00000162613	FUBP1	1	78409740	78444794	3.46234	0.000535	rs17391694	3.84	0.00191	NA	NA	NA	NA	NA
ENSG00000137331	IER3	6	30710976	30712331	-3.459	0.000542	rs3130557	5.57	0.176471	NA	NA	NA	NA	NA
ENSG00000108924	HLF	17	53342373	53402426	-3.44821	0.000564	rs2541240	-4.19	0.01765	NA	NA	NA	NA	NA
ENSG00000185189	NRBP2	8	144915764	144924200	3.44628	0.000568	rs6558406	3.43	0.01319	NA	NA	NA	NA	NA
ENSG00000134152	KATNBL1	15	34432875	34502297	3.44486	0.000571	rs7168761	4.37	0.00403	NA	NA	NA	NA	NA
ENSG00000227376	NA	11	77445520	77446071	-3.44301	0.000575	rs4944176	-3.57	0.02419	NA	NA	NA	NA	NA
ENSG00000228434	NA	7	44043645	44047465	3.44186	0.000578	rs2251245	-3.79	0.01474	NA	NA	NA	NA	NA
ENSG00000260572	NA	3	160471216	160472930	3.43383	0.000595	rs3851366	-4.87	0.08696	NA	NA	NA	NA	NA
ENSG00000171462	DLK2	6	43418090	43424370	3.42607	0.000612	rs2487663	-3.4	0.000484	NA	NA	NA	NA	NA
ENSG00000074201	CLNS1A	11	77225981	77348850	3.41878	0.000629	rs4944176	-3.57	0.02007	NA	NA	NA	NA	NA
ENSG00000124243	BCAS4	20	49411431	49493714	3.41465	0.000639	rs2426210	3.71	0.00808	NA	NA	NA	NA	NA
ENSG00000157869	RAB28	4	13362978	13485989	-3.40863	0.000653	rs7677099	4	0.00611	NA	NA	NA	NA	NA
ENSG00000106608	URGCP	7	43915493	43966010	-3.39736	0.00068	rs2251245	-3.79	0.00347	NA	NA	NA	NA	NA
ENSG00000253540	NA	3	129817935	129830315	-3.39243	0.000693	rs961315	2.94	0.00103	NA	NA	NA	NA	NA
ENSG00000168397	ATG4B	2	242576628	242613272	-3.38945	0.0007	rs6716290	3.44	0.00382	NA	NA	NA	NA	NA
ENSG00000183808	RBM12B	8	94741584	94753245	3.38651	0.000708	rs7013751	-4.55	0.0201	NA	NA	NA	NA	NA
ENSG00000113810	SMC4	3	160117062	160152750	3.38402	0.000714	rs3851366	-4.87	0.14815	NA	NA	NA	NA	NA
ENSG00000173465	ZNRD2	11	65337901	65341413	3.38223	0.000719	rs558114	-3.88	0.00461	NA	NA	NA	NA	NA
ENSG00000110713	NUP98	11	3692313	3819022	3.37779	0.000731	rs10835333	3.78	0.05556	NA	NA	NA	NA	NA
ENSG00000176946	THAP4	2	242523820	242576864	-3.37223	0.000746	rs6716290	3.44	0.00886	NA	NA	NA	NA	NA
ENSG00000147588	PMP2	8	82352561	82359758	3.36999	0.000752	rs3735701	-4.05	0.048	NA	NA	NA	NA	NA
ENSG00000166278	C2	6	31865562	31913449	3.3638	0.000769	rs2239705	-4.95	0.08955	NA	NA	NA	NA	NA
ENSG00000185651	UBE2L3	22	21903736	21978323	-3.36287	0.000771	rs4821116	3.68	0.02143	NA	NA	NA	NA	NA
ENSG00000176720	BOK	2	242498136	242513546	3.36189	0.000774	rs6716290	3.44	0.01062	NA	NA	NA	NA	NA
ENSG00000204338	CYP21A1P	6	31973413	31976228	3.35894	0.000782	rs2239705	-4.95	0.071856	NA	NA	NA	NA	NA
ENSG00000100345	MYH9	22	36677327	36784063	-3.35885	0.000783	rs8136069	4.06	0.01368	NA	NA	NA	NA	NA
ENSG00000213079	SCAF8	6	155054459	155155192	3.35358	0.000798	rs10872710	3.5	0.00551	NA	NA	NA	NA	NA
ENSG00000118640	VAMP8	2	85788685	85809154	3.34943	0.00081	rs1254901	3.5	0.0069	NA	NA	NA	NA	NA
ENSG00000125166	GOT2	16	58741035	58768261	-3.34553	0.000821	rs12599931	3.7	0.00833	NA	NA	NA	NA	NA
ENSG00000116171	SCP2	1	53392901	53517375	3.34	0.000838	rs576891	3.38	0.001699	NA	NA	NA	NA	NA
ENSG00000134470	IL15RA	10	5990855	6020150	3.33954	0.000839	rs8177636	3.33	0.00146	NA	NA	NA	NA	NA
ENSG00000204564	C6orf136	6	30614816	30620987	3.33874	0.000842	rs3130557	5.57	0.27907	NA	NA	NA	NA	NA
ENSG00000172732	MUS81	11	65624597	65635124	-3.33599	0.00085	rs3741367	6.71	0.09231	NA	NA	NA	NA	NA
ENSG00000267321	NA	17	33895139	33901811	3.33588	0.00085	rs11651240	-3.83	0.020906	NA	NA	NA	NA	NA
ENSG00000161542	PRPSAP1	17	74305567	74380602	3.33026	0.000868	rs87095	-3.3	0.001647	NA	NA	NA	NA	NA
ENSG00000263766	NA	17	45681226	45726786	3.3288	0.000872	rs2256020	4.09	0.007344	NA	NA	NA	NA	NA
ENSG00000182325	FBXL6	8	145579091	145583036	3.32787	0.000875	rs6558406	3.43	0.00568	NA	NA	NA	NA	NA
ENSG00000164039	BDH2	4	104000592	104021040	-3.3213	0.000896	rs2198199	-5.51	0.48	NA	NA	NA	NA	NA
ENSG00000161180	CCDC116	22	21987005	21991616	3.31925	0.000903	rs4821116	3.68	0.01678	NA	NA	NA	NA	NA
ENSG00000179091	CYC1	8	145149930	145152428	3.3085	0.000938	rs6558406	3.43	0.00722	NA	NA	NA	NA	NA
ENSG00000273018	FAM106A	17	18414535	18455019	3.30275	0.000957	rs2074280	3.38	0.0067	NA	NA	NA	NA	NA
ENSG00000023516	AKAP11	13	42846289	42897396	3.29691	0.000978	rs7994396	3.56	0.01332	NA	NA	NA	NA	NA
ENSG00000100330	MTMR3	22	30279144	30426855	3.29331	0.00099	rs4574206	3.66	0.02268	NA	NA	NA	NA	NA
ENSG00000230069	LRRC37A15P	4	103648431	103651878	-3.29092	0.000999	rs1598856	6.28	0.32432	NA	NA	NA	NA	NA
ENSG00000254461	NA	11	66027038	66029305	-3.28992	0.001	rs3741367	6.71	0.07595	NA	NA	NA	NA	NA
ENSG00000088766	CRLS1	20	5986736	6020699	3.28741	0.00101	rs236155	-3.3	0.00139	NA	NA	NA	NA	NA
ENSG00000107104	KANK1	9	470291	746105	-3.28408	0.00102	rs7871551	3.79	0.00162	NA	NA	NA	NA	NA
ENSG00000270362	HMGN3-AS1	6	79943435	79946514	-3.2773	0.001048	rs4706090	3.91	0.02128	NA	NA	NA	NA	NA
ENSG00000178896	EXOSC4	8	145133529	145135550	-3.27652	0.001051	rs6558406	3.43	0.03922	NA	NA	NA	NA	NA
ENSG00000204314	PRRT1	6	32116136	32122150	3.2735	0.00106	rs1150752	4.06	0.07547	NA	NA	NA	NA	NA
ENSG00000243660	ZNF487	10	43932282	43991517	3.27	0.00106	rs7068859	3.46	0.00814	NA	NA	NA	NA	NA
ENSG00000206344	HCG27	6	31165537	31171745	-3.26667	0.00109	rs3130557	5.57	0.13953	NA	NA	NA	NA	NA
ENSG00000261052	SULT1A3	16	30205754	30215631	-3.26153	0.001108	rs2285459	3.43	0.01103	NA	NA	NA	NA	NA
ENSG00000234494	SP2-AS1	17	45974696	46018776	-3.25996	0.001114	rs2256020	4.09	0.010042	NA	NA	NA	NA	NA
ENSG00000173890	GPR160	3	169755717	169803191	3.25869	0.001119	rs1566426	3.53	0.06316	NA	NA	NA	NA	NA
ENSG00000198874	TYW1	7	66460160	66704501	-3.25882	0.00112	rs7780458	3.81	0.04167	NA	NA	NA	NA	NA
ENSG00000119655	NPC2	14	74942895	74960880	-3.25703	0.00113	rs8014859	-3.45	0.00493	NA	NA	NA	NA	NA
ENSG00000149311	ATM	11	108093211	108239829	3.25711	0.00113	rs228591	-3.67	0.0663	NA	NA	NA	NA	NA
ENSG00000179841	AKAP5	14	64932217	64941221	-3.2549	0.00113	rs3759681	-3.35	0.0241	NA	NA	NA	NA	NA
ENSG00000171222	SCAND1	20	34541539	34547394	-3.2547	0.001135	rs761826	-3.8	0.02256	NA	NA	NA	NA	NA
ENSG00000122729	ACO1	9	32384618	32454767	-3.24589	0.00117	rs1556138	-3.62	0.00644	NA	NA	NA	NA	NA
ENSG00000167535	CACNB3	12	49207577	49222724	-3.24514	0.00117	rs2453488	-3.26	0.00227	NA	NA	NA	NA	NA
ENSG00000128928	IVD	15	40697686	40728146	3.24575	0.001171	rs10518693	-3.33	0.016107	NA	NA	NA	NA	NA
ENSG00000121966	CXCR4	2	136871919	136875735	3.24552	0.001172	rs4954580	-3.17	0.0001	NA	NA	NA	NA	NA
ENSG00000233327	USP32P2	17	18414576	18429244	-3.23834	0.001202	rs2074280	3.38	0.015504	NA	NA	NA	NA	NA
ENSG00000066923	STAG3	7	99775186	99819111	3.23701	0.00121	rs1617502	-3.71	0.00553	NA	NA	NA	NA	NA
ENSG00000088367	EPB41L1	20	34679426	34820721	3.23188	0.00123	rs761826	-3.8	0.013	NA	NA	NA	NA	NA
ENSG00000213780	GTF2H4	6	30875961	30881883	3.22297	0.00127	rs3130557	5.57	0.230769	NA	NA	NA	NA	NA
ENSG00000272335	NA	5	44826178	44828694	-3.21895	0.00129	rs2330572	-3.23	0.00252	NA	NA	NA	NA	NA
ENSG00000023839	ABCC2	10	101542489	101611949	-3.21522	0.0013	rs10883396	5.23	0.04918	NA	NA	NA	NA	NA
ENSG00000106609	TMEM248	7	66386212	66423538	-3.21438	0.001307	rs7780458	3.81	0.03859	NA	NA	NA	NA	NA
ENSG00000164305	CASP3	4	185548850	185570663	-3.21112	0.00132	rs13111690	-3.1	0.00417	NA	NA	NA	NA	NA
ENSG00000204120	GIGYF2	2	233562009	233725285	-3.20892	0.001332	rs6437074	3.89	0.01171	NA	NA	NA	NA	NA
ENSG00000103047	TANGO6	16	68877507	69119083	3.20014	0.00137	rs17690758	-3.25	0.000598	NA	NA	NA	NA	NA
ENSG00000165506	DNAAF2	14	50091892	50101948	-3.2	0.00137	rs12896873	3.46	0.02339	NA	NA	NA	NA	NA
ENSG00000204427	ABHD16A	6	31654726	31671221	3.20033	0.00137	rs2239705	-4.95	0.11009	NA	NA	NA	NA	NA
ENSG00000151465	CDC123	10	12237964	12292588	-3.18	0.00147	rs7093229	-3.41	0.00202	NA	NA	NA	NA	NA
ENSG00000125629	INSIG2	2	118846028	118868573	3.17311	0.00151	rs10211133	2.9	0.00123	NA	NA	NA	NA	NA
ENSG00000104825	NFKBIB	19	39390340	39399533	-3.17	0.00152	rs11083490	2.95	0.00172	NA	NA	NA	NA	NA
ENSG00000228727	SAPCD1	6	31730576	31732628	-3.166	0.00155	rs2239705	-4.95	0.09677	NA	NA	NA	NA	NA
ENSG00000153208	MERTK	2	112656056	112787138	-3.15628	0.001598	rs6722814	-3.81	0.05854	NA	NA	NA	NA	NA
ENSG00000164037	SLC9B1	4	103806205	103940896	3.15613	0.0016	rs1598856	6.28	0.34286	NA	NA	NA	NA	NA
ENSG00000110075	PPP6R3	11	68228186	68382802	3.15435	0.00161	rs569445	-3.38	0.00454	NA	NA	NA	NA	NA
ENSG00000089199	CHGB	20	5892076	5906007	3.15245	0.00162	rs236155	-3.3	0.00492	NA	NA	NA	NA	NA
ENSG00000213077	NA	17	18427880	18430160	3.15221	0.00162	rs2074280	3.38	0.02344	NA	NA	NA	NA	NA
ENSG00000260852	FBXL19-AS1	16	30930640	30934590	-3.15284	0.00162	rs2285459	3.43	0.004334	NA	NA	NA	NA	NA
ENSG00000147454	SLC25A37	8	23386318	23432976	-3.15212	0.001621	rs4242390	-3.17	0.004568	NA	NA	NA	NA	NA
ENSG00000075239	ACAT1	11	107992243	108018503	-3.14158	0.00168	rs228591	-3.67	0.07407	NA	NA	NA	NA	NA
ENSG00000165689	ENTR1	9	139296377	139305061	3.14093	0.001684	rs4489420	-3.1	0.00892	NA	NA	NA	NA	NA
ENSG00000171476	HOPX	4	57514155	57548065	3.13687	0.00171	rs1824965	-4.73	0.00638	NA	NA	NA	NA	NA
ENSG00000245213	LOC101930370	4	174053079	174090803	3.13579	0.00171	rs13150320	-3.29	0.0087	NA	NA	NA	NA	NA
ENSG00000196396	PTPN1	20	49126891	49201299	-3.13622	0.001711	rs2426210	3.71	0.03909	NA	NA	NA	NA	NA
ENSG00000204390	HSPA1L	6	31777396	31783437	-3.1354	0.00172	rs2239705	-4.95	0.14118	NA	NA	NA	NA	NA
ENSG00000161040	FBXL13	7	102453308	102715286	-3.13359	0.001727	rs11532769	2.87	0.00177	NA	NA	NA	NA	NA
ENSG00000106477	CEP41	7	130033612	130082274	3.13144	0.00174	rs290805	-5.66	0.0223	NA	NA	NA	NA	NA
ENSG00000146109	ABT1	6	26597180	26600278	3.12841	0.00176	rs9358913	-4.17	0.07742	NA	NA	NA	NA	NA
ENSG00000108733	PEX12	17	33901814	33905882	3.12769	0.001762	rs11651240	-3.83	0.01224	NA	NA	NA	NA	NA
ENSG00000100030	MAPK1	22	22108789	22221970	3.12401	0.00178	rs4821116	3.68	0.02051	NA	NA	NA	NA	NA
ENSG00000163866	SMIM12	1	35178338	35325417	3.12233	0.00179	rs3905174	-4.38	0.02469	NA	NA	NA	NA	NA
ENSG00000164405	UQCRQ	5	132202252	132203723	3.12302	0.00179	rs4958168	3.371	0.010265	NA	NA	NA	NA	NA
ENSG00000185499	MUC1	1	155158300	155162707	-3.12	0.0018	rs7549186	3.8	0.004821	NA	NA	NA	NA	NA
ENSG00000169918	OTUD7A	15	31775329	32162992	-3.12117	0.001801	rs11855355	-3.45	0.0112	NA	NA	NA	NA	NA
ENSG00000120696	KBTBD7	13	41763969	41768702	-3.1172	0.00183	rs4427698	-3.34	0.01021	NA	NA	NA	NA	NA
ENSG00000204394	VARS1	6	31745295	31763730	-3.11456	0.00184	rs2239705	-4.95	0.134831	NA	NA	NA	NA	NA
ENSG00000010030	ETV7	6	36322419	36356164	3.1119	0.00186	rs941816	-3.48	0.00678	NA	NA	NA	NA	NA
ENSG00000116903	EXOC8	1	231468480	231473598	-3.1113	0.00186	rs1202558	-3.61	0.017699	NA	NA	NA	NA	NA
ENSG00000144635	DYNC1LI1	3	32567463	32612366	-3.10943	0.00187	rs17028984	4.07	0.0127	NA	NA	NA	NA	NA
ENSG00000165516	KLHDC2	14	50234326	50249909	3.10446	0.00191	rs12896873	3.46	0.02899	NA	NA	NA	NA	NA
ENSG00000169635	HIC2	22	21771693	21805752	-3.10294	0.001916	rs4821116	3.68	0.07843	NA	NA	NA	NA	NA
ENSG00000188051	TMEM221	19	17546318	17559376	-3.09942	0.00194	rs6512198	2.99	0.003959	NA	NA	NA	NA	NA
ENSG00000198160	MIER1	1	67390578	67454302	3.1	0.00197	rs2815371	-2.83	0.002006	NA	NA	NA	NA	NA
ENSG00000118420	UBE3D	6	83602117	83775560	3.0895	0.002005	rs10484711	3.7	0.018293	NA	NA	NA	NA	NA
ENSG00000178209	PLEC	8	144989321	145050902	-3.08669	0.002024	rs6558406	3.43	0.02124	NA	NA	NA	NA	NA
ENSG00000265688	MAFG-DT	17	79885705	79888629	-3.08446	0.002039	rs4356529	3.24	0.02871	NA	NA	NA	NA	NA
ENSG00000118200	CAMSAP2	1	200708686	200829832	-3.08312	0.00205	rs10920115	3.59	0.02963	NA	NA	NA	NA	NA
ENSG00000092931	MFSD11	17	74731947	74777531	-3.08262	0.002052	rs87095	-3.3	0.006073	NA	NA	NA	NA	NA
ENSG00000178307	TMEM11	17	21100593	21117937	3.08158	0.002059	rs11657348	-2.76	0.00191	NA	NA	NA	NA	NA
ENSG00000005844	ITGAL	16	30483979	30534506	3.079	0.00208	rs2285459	3.43	0.006849	NA	NA	NA	NA	NA
ENSG00000261371	PECAM1	17	62399863	62491136	-3.07632	0.002096	rs9303470	-3.29	0.02235	NA	NA	NA	NA	NA
ENSG00000175395	ZNF25	10	38238500	38265561	3.07637	0.0021	rs1005277	9.11	0.46154	NA	NA	NA	NA	NA
ENSG00000204469	PRRC2A	6	31588497	31605548	3.07396	0.00211	rs3130557	5.57	0.151899	NA	NA	NA	NA	NA
ENSG00000229808	NA	1	161860623	161861986	-3.07213	0.00213	rs1027702	-3.56	0.00669	NA	NA	NA	NA	NA
ENSG00000229368	NA	11	3875842	3876629	-3.06977	0.00214	rs10835333	3.78	0.09836	NA	NA	NA	NA	NA
ENSG00000133773	CCDC59	12	82617460	82752584	-3.0656	0.00217	rs10506875	-3.55	0.030769	NA	NA	NA	NA	NA
ENSG00000254634	SMG1P6	16	29437121	29465435	-3.06605	0.00217	rs12149514	2.43	0.001646	NA	NA	NA	NA	NA
ENSG00000149564	ESAM	11	124622026	124632186	-3.06203	0.0022	rs12289510	3.88	0.01082	NA	NA	NA	NA	NA
ENSG00000172336	POP7	7	100303676	100305118	3.05817	0.00223	rs1617502	-3.71	0.00654	NA	NA	NA	NA	NA
ENSG00000272386	NA	17	74547434	74547832	3.05724	0.002234	rs87095	-3.3	0.00358	NA	NA	NA	NA	NA
ENSG00000213741	RPS29	14	50043390	50065408	-3.05553	0.00225	rs12896873	3.46	0.02017	NA	NA	NA	NA	NA
ENSG00000175564	UCP3	11	73711326	73720480	3.0539	0.00226	rs17132610	-3.93	0.0251	NA	NA	NA	NA	NA
ENSG00000137337	MDC1	6	30667584	30685666	-3.05256	0.00227	rs3130557	5.57	0.31579	NA	NA	NA	NA	NA
ENSG00000180758	GPR157	1	9160364	9189229	3.05221	0.00227	rs2038903	-4.26	0.08219	NA	NA	NA	NA	NA
ENSG00000185414	MRPL30	2	99797542	99814089	-3.05209	0.00227	rs3863004	3.06	0.00636	NA	NA	NA	NA	NA
ENSG00000272155	NA	8	66626569	66627013	-3.04743	0.002308	rs6472227	-3.09	0.02521	NA	NA	NA	NA	NA
ENSG00000151835	SACS	13	23902965	24007841	3.0466	0.00231	rs9578625	-5.05	0.05455	NA	NA	NA	NA	NA
ENSG00000072952	IRAG1	11	10594638	10715535	3.04317	0.00234	rs2722779	-3.33	0.0059	NA	NA	NA	NA	NA
ENSG00000077254	USP33	1	78161672	78225537	-3.04374	0.00234	rs17391694	3.84	0.01051	NA	NA	NA	NA	NA
ENSG00000178695	KCTD12	13	77454312	77460540	3.0407	0.00236	rs9600788	-3.08	0.01587	NA	NA	NA	NA	NA
ENSG00000172493	AFF1	4	87856154	88062206	3.03162	0.00243	rs4478147	3.31	0.01773	NA	NA	NA	NA	NA
ENSG00000173715	C11orf80	11	66511922	66610987	3.02445	0.00249	rs3741367	6.71	0.1165	NA	NA	NA	NA	NA
ENSG00000196663	TECPR2	14	102829300	102968818	-3.02434	0.00249	rs7158275	3.09	0.00232	NA	NA	NA	NA	NA
ENSG00000109046	WSB1	17	25621102	25640657	3.02172	0.002513	rs2270758	3.41	0.00226	NA	NA	NA	NA	NA
ENSG00000121964	GTDC1	2	144695635	145090135	3.01941	0.002533	rs2195114	-5.21	0.11765	NA	NA	NA	NA	NA
ENSG00000124701	APOBEC2	6	41021043	41032250	3.01932	0.002533	rs2477831	3.49	0.012931	NA	NA	NA	NA	NA
ENSG00000111058	ACSS3	12	81331594	81650533	-3.01801	0.00254	rs1921353	-3.43	0.014	NA	NA	NA	NA	NA
ENSG00000241258	CRCP	7	65579591	65619555	3.01906	0.00254	rs7808826	3.63	0.54545	NA	NA	NA	NA	NA
ENSG00000108424	KPNB1	17	45726842	45762871	3.01775	0.002547	rs2256020	4.09	0.01609	NA	NA	NA	NA	NA
ENSG00000128482	RNF112	17	19314438	19320589	3.01531	0.002567	rs2074280	3.38	0.008328	NA	NA	NA	NA	NA
ENSG00000173137	ADCK5	8	145596790	145618457	-3.01472	0.002572	rs6558406	3.43	0.04545	NA	NA	NA	NA	NA
ENSG00000273247	NA	4	140333081	140375188	-3.01406	0.00258	rs17050698	3.35	0.02771	NA	NA	NA	NA	NA
ENSG00000263731	NA	17	79836301	79838982	3.01294	0.002587	rs4356529	3.24	0.10811	NA	NA	NA	NA	NA
ENSG00000154237	LRRK1	15	101459420	101610317	3.0127	0.002589	rs4246328	-3.08	0.0023	NA	NA	NA	NA	NA
ENSG00000260219	CD2BP2-DT	16	30366762	30367848	3.01063	0.002607	rs2285459	3.43	0.01132	NA	NA	NA	NA	NA
ENSG00000198746	GPATCH3	1	27216979	27226957	3.01	0.00262	rs34460334	3.12	0.025532	NA	NA	NA	NA	NA
ENSG00000232043	NA	20	49187512	49194578	3.00912	0.00262	rs2426210	3.71	0.04013	NA	NA	NA	NA	NA
ENSG00000197070	ARRDC1	9	140500106	140509812	3.00778	0.00263	rs4876925	-3.76	0.02124	NA	NA	NA	NA	NA
ENSG00000170485	NPAS2	2	101436614	101613291	3.00553	0.002651	rs1369482	-3.33	0.00608	NA	NA	NA	NA	NA
ENSG00000104897	SF3A2	19	2236520	2248678	-3.00344	0.00267	rs3783501	-2.45	0.000311	NA	NA	NA	NA	NA
ENSG00000106089	STX1A	7	73113536	73134002	3.00347	0.00267	rs17145732	3.7	0.04819	NA	NA	NA	NA	NA
ENSG00000164038	SLC9B2	4	103941025	104006986	3.00114	0.00269	rs2198199	-5.51	0.31579	NA	NA	NA	NA	NA
ENSG00000229431	NA	1	43850784	43854826	-3	0.00271	rs2255632	-3.19	0.017316	NA	NA	NA	NA	NA
ENSG00000240682	ISY1	3	128846258	128880136	2.99405	0.00275	rs6806687	-4.27	0.0396	NA	NA	NA	NA	NA
ENSG00000180921	FAM83H	8	144806103	144815971	2.99224	0.002769	rs6558406	3.43	0.03333	NA	NA	NA	NA	NA
ENSG00000135439	AGAP2	12	58118980	58135940	2.98437	0.00284	rs1506884	-2.66	0.00894	NA	NA	NA	NA	NA
ENSG00000164056	SPRY1	4	124317950	124324910	-2.9841	0.00284	rs3097939	3.05	0.0067	NA	NA	NA	NA	NA
ENSG00000117713	ARID1A	1	27022524	27108595	2.98	0.00286	rs34460334	3.12	0.013245	NA	NA	NA	NA	NA
ENSG00000167323	STIM1	11	3875757	4114439	2.98275	0.00286	rs10835333	3.78	0.13043	NA	NA	NA	NA	NA
ENSG00000260063	LOC101928728	1	27018623	27020622	2.97772	0.0029	rs34460334	3.12	0.005693	NA	NA	NA	NA	NA
ENSG00000112996	MRPS30	5	44809027	44820530	2.97754	0.002906	rs2330572	-3.23	0.04181	NA	NA	NA	NA	NA
ENSG00000231721	LINC-PINT	7	130626519	130794935	2.97471	0.002933	rs290805	-5.66	0.02603	NA	NA	NA	NA	NA
ENSG00000165501	LRR1	14	50065415	50081390	-2.97346	0.00294	rs12896873	3.46	0.02526	NA	NA	NA	NA	NA
ENSG00000185559	DLK1	14	101192042	101201539	2.97161	0.00296	rs8021312	-2.74	0.00251	NA	NA	NA	NA	NA
ENSG00000101210	EEF1A2	20	62119366	62130505	-2.97071	0.002971	rs817370	3.7	0.01001	NA	NA	NA	NA	NA
ENSG00000128944	KNSTRN	15	40674922	40686447	2.9707	0.002971	rs10518693	-3.33	0.02003	NA	NA	NA	NA	NA
ENSG00000258738	LOC112268124	14	35343549	35345665	2.9628	0.00305	rs1200332	4.82	0.06316	NA	NA	NA	NA	NA
ENSG00000115145	STAM2	2	152973315	153032506	2.95867	0.00309	rs16830726	-3.44	0.06704	NA	NA	NA	NA	NA
ENSG00000174125	TLR1	4	38792298	38858438	2.95744	0.0031	rs10008032	-4.53	0.06486	NA	NA	NA	NA	NA
ENSG00000172500	FIBP	11	65651212	65656010	2.95494	0.00313	rs3741367	6.71	0.08696	NA	NA	NA	NA	NA
ENSG00000166260	COX11	17	53029263	53046146	2.9517	0.00316	rs2541240	-4.19	0.03715	NA	NA	NA	NA	NA
ENSG00000159479	MED8	1	43849588	43855479	2.95	0.00318	rs2255632	-3.19	0.024691	NA	NA	NA	NA	NA
ENSG00000188763	FZD9	7	72848109	72850450	-2.9491	0.00319	rs17145732	3.7	0.1519	NA	NA	NA	NA	NA
ENSG00000236200	NA	1	44165436	44173809	2.94788	0.0032	rs2255632	-3.19	0.03008	NA	NA	NA	NA	NA
ENSG00000120662	MTRF1	13	41790505	41837742	2.9444	0.00324	rs4427698	-3.34	0.0093	NA	NA	NA	NA	NA
ENSG00000123989	CHPF	2	220403669	220408509	2.94345	0.003246	rs1043833	-3.23	0.00384	NA	NA	NA	NA	NA
ENSG00000100479	POLE2	14	50110273	50155140	2.94171	0.00326	rs12896873	3.46	0.03109	NA	NA	NA	NA	NA
ENSG00000164953	TMEM67	8	94767072	94831462	-2.94175	0.003264	rs7013751	-4.55	0.05063	NA	NA	NA	NA	NA
ENSG00000109787	KLF3	4	38665817	38702663	2.9408	0.00327	rs10008032	-4.53	0.08759	NA	NA	NA	NA	NA
ENSG00000123104	ITPR2	12	26490342	26986131	-2.93752	0.00331	rs10771306	3.28	0.008523	NA	NA	NA	NA	NA
ENSG00000185813	PCYT2	17	79858841	79869340	2.93291	0.003358	rs4356529	3.24	0.11215	NA	NA	NA	NA	NA
ENSG00000131143	COX4I1	16	85832239	85840650	-2.93191	0.003369	rs16944688	-3.14	0.00434	NA	NA	NA	NA	NA
ENSG00000211454	AKR7L	1	19592476	19600688	-2.92	0.0035	rs709682	-2.84	0.003806	NA	NA	NA	NA	NA
ENSG00000134780	DAGLA	11	61447905	61514473	2.91937	0.00351	rs198452	-2.83	0.00535	NA	NA	NA	NA	NA
ENSG00000144908	ALDH1L1	3	125822412	125916837	2.91893	0.00351	rs3103560	3.42	0.01373	NA	NA	NA	NA	NA
ENSG00000087884	AAMDC	11	77532155	77629478	-2.91745	0.00353	rs4944176	-3.57	0.04428	NA	NA	NA	NA	NA
ENSG00000237310	GS1-124K5.4	7	65958693	65960461	-2.91619	0.00354	rs7808826	3.63	0.07792	NA	NA	NA	NA	NA
ENSG00000258301	VASH1-AS1	14	77248083	77253067	2.9165	0.00354	rs748783	-3.86	0.01705	NA	NA	NA	NA	NA
ENSG00000214975	NA	6	24976647	24977210	2.91466	0.003561	rs9358795	-3.18	0.014002	NA	NA	NA	NA	NA
ENSG00000264364	DYNLL2	17	56160776	56172897	-2.91305	0.003579	rs7220432	-3.26	0.01068	NA	NA	NA	NA	NA
ENSG00000165898	ISCA2	14	74960423	74963809	-2.90851	0.00363	rs8014859	-3.45	0.0132	NA	NA	NA	NA	NA
ENSG00000172361	CFAP53	18	47753563	47792892	2.90649	0.00366	rs2969964	2.88	0.01521	NA	NA	NA	NA	NA
ENSG00000257285	LOC101926933	14	23398818	23424771	-2.90325	0.00369	rs761874	-2.91	0.00943	NA	NA	NA	NA	NA
ENSG00000253738	OTUD6B-AS1	8	92072137	92082417	-2.90263	0.0037	rs7341609	3.74	0.01617	NA	NA	NA	NA	NA
ENSG00000119523	ALG2	9	101978708	101984238	2.90169	0.00371	rs17710605	2.96	0.00428	NA	NA	NA	NA	NA
ENSG00000198060	MARCHF5	10	94050920	94113721	2.89797	0.00376	rs11186879	-3.11	0.03243	NA	NA	NA	NA	NA
ENSG00000107864	CPEB3	10	93806449	94050844	2.89506	0.00379	rs11186879	-3.11	0.02348	NA	NA	NA	NA	NA
ENSG00000238035	NA	5	180733503	180755068	2.89386	0.003805	rs17080884	-2.822	0.00181	NA	NA	NA	NA	NA
ENSG00000103042	SLC38A7	16	58699013	58719008	-2.89021	0.00385	rs12599931	3.7	0.054299	NA	NA	NA	NA	NA
ENSG00000255224	NA	8	145132905	145134168	2.88901	0.003865	rs6558406	3.43	0.04545	NA	NA	NA	NA	NA
ENSG00000243335	KCTD7	7	66093868	66276446	-2.88754	0.00388	rs7780458	3.81	0.25532	NA	NA	NA	NA	NA
ENSG00000179967	NA	4	140036084	140036528	-2.88668	0.00389	rs17050698	3.35	0.01905	NA	NA	NA	NA	NA
ENSG00000114120	SLC25A36	3	140660672	140698775	2.886	0.0039	rs11928846	-2.83	0.00576	NA	NA	NA	NA	NA
ENSG00000269696	NA	19	57056935	57078780	-2.89	0.0039	rs6509992	-3.94	0.01293	NA	NA	NA	NA	NA
ENSG00000196371	FUT4	11	94277017	94283063	-2.88428	0.00392	rs10831300	3.23	0.01285	NA	NA	NA	NA	NA
ENSG00000125991	ERGIC3	20	34129770	34145405	2.88372	0.00393	rs761826	-3.8	0.19048	NA	NA	NA	NA	NA
ENSG00000007312	CD79B	17	62006100	62009714	2.88358	0.003932	rs9303470	-3.29	0.028103	NA	NA	NA	NA	NA
ENSG00000261819	LOC728138	16	15082116	15084017	-2.8827	0.003943	rs4985155	-4.15	0.04494	NA	NA	NA	NA	NA
ENSG00000185730	ZNF696	8	144371846	144380231	2.88164	0.003956	rs6420183	3.09	0.0067	NA	NA	NA	NA	NA
ENSG00000258890	CEP95	17	62502706	62538579	2.87824	0.003999	rs9303470	-3.29	0.035928	NA	NA	NA	NA	NA
ENSG00000272655	NA	7	44053161	44058769	2.87432	0.004049	rs2251245	-3.79	0.02414	NA	NA	NA	NA	NA
ENSG00000254986	DPP3	11	66247484	66277130	2.87332	0.00406	rs3741367	6.71	0.17391	NA	NA	NA	NA	NA
ENSG00000145425	RPS3A	4	152020725	152025804	-2.87289	0.00407	rs11732407	3.38	0.01752	NA	NA	NA	NA	NA
ENSG00000031698	SARS1	1	109756540	109780791	2.86997	0.00411	rs10494097	3.68	0.00619	NA	NA	NA	NA	NA
ENSG00000260400	NA	10	70458257	70460551	-2.86882	0.00412	rs12220144	-3.67	0.02286	NA	NA	NA	NA	NA
ENSG00000166266	CUL5	11	107879459	107978503	-2.86768	0.00413	rs228591	-3.67	0.11009	NA	NA	NA	NA	NA
ENSG00000245849	RAD51-AS1	15	40978922	40987305	2.86686	0.004146	rs10518693	-3.33	0.04286	NA	NA	NA	NA	NA
ENSG00000185338	SOCS1	16	11348262	11350036	-2.86539	0.004165	rs27965	3.23	0.01146	NA	NA	NA	NA	NA
ENSG00000106367	AP1S1	7	100797678	100804877	-2.86205	0.00421	rs2239537	2.86	0.00616	NA	NA	NA	NA	NA
ENSG00000230537	NA	9	93867239	93869586	2.856	0.00429	rs4604577	-3.82	0.01964	NA	NA	NA	NA	NA
ENSG00000099958	DERL3	22	24176690	24181315	2.85152	0.00435	rs2070457	-3.01	0.00264	NA	NA	NA	NA	NA
ENSG00000160229	ZNF66	19	20959110	20991922	2.85	0.00435	rs17618032	3.32	0.01474	NA	NA	NA	NA	NA
ENSG00000169718	DUS1L	17	80015382	80023763	-2.85113	0.004356	rs4356529	3.24	0.08333	NA	NA	NA	NA	NA
ENSG00000249115	HAUS5	19	36103646	36116251	-2.85	0.00436	rs6510472	3.76	0.02131	NA	NA	NA	NA	NA
ENSG00000187838	PLSCR3	17	7293046	7307416	-2.84717	0.004411	rs3785794	3.37	0.01948	NA	NA	NA	NA	NA
ENSG00000106628	POLD2	7	44154286	44163957	-2.84485	0.004443	rs2251245	-3.79	0.01465	NA	NA	NA	NA	NA
ENSG00000163565	IFI16	1	158969758	159024945	2.84468	0.00445	rs857940	-2.75	0.007194	NA	NA	NA	NA	NA
ENSG00000146063	TRIM41	5	180649499	180662809	2.844	0.004455	rs17080884	-2.822	0.002819	NA	NA	NA	NA	NA
ENSG00000151327	FAM177A1	14	35514113	35582336	2.84336	0.00446	rs1200332	4.82	0.0404	NA	NA	NA	NA	NA
ENSG00000134369	NAV1	1	201592411	201796102	2.84292	0.00447	rs16848494	-2.64	0.004077	NA	NA	NA	NA	NA
ENSG00000234936	NA	2	43456712	43460533	-2.8429	0.00447	rs10203174	3.41	0.01282	NA	NA	NA	NA	NA
ENSG00000170509	HSD17B13	4	88224941	88244058	-2.84016	0.00451	rs1037814	-3.17	0.04615	NA	NA	NA	NA	NA
ENSG00000066056	TIE1	1	43766664	43788779	-2.84	0.00454	rs2255632	-3.19	0.019868	NA	NA	NA	NA	NA
ENSG00000188549	CCDC9B	15	40623653	40633168	2.83735	0.004549	rs10518693	-3.33	0.034091	NA	NA	NA	NA	NA
ENSG00000136485	DCAF7	17	61627822	61671639	-2.8355	0.004575	rs3020619	2.99	0.0249	NA	NA	NA	NA	NA
ENSG00000182196	ARL6IP4	12	123464607	123467456	-2.83483	0.00458	rs28475177	3.39	0.02679	NA	NA	NA	NA	NA
ENSG00000137760	ALKBH8	11	107373452	107436472	2.83333	0.00461	rs12790621	-3.23	0.01626	NA	NA	NA	NA	NA
ENSG00000172164	SNTB1	8	121547985	121825513	2.83175	0.004629	rs4870747	3.34	0.0239	NA	NA	NA	NA	NA
ENSG00000270587	NA	17	61688132	61688544	-2.83041	0.004649	rs3020619	2.99	0.00998	NA	NA	NA	NA	NA
ENSG00000169641	LUZP1	1	23410516	23504301	-2.82817	0.00468	rs2298632	-2.98	0.06349	NA	NA	NA	NA	NA
ENSG00000148985	PGAP2	11	3818954	3847601	2.825	0.00473	rs10835333	3.78	0.09677	NA	NA	NA	NA	NA
ENSG00000178585	CTNNBIP1	1	9908334	9970394	-2.82479	0.00473	rs7364899	2.88	0.008316	NA	NA	NA	NA	NA
ENSG00000269463	NA	11	62575154	62575535	2.82393	0.00474	rs11231409	2.63	0.02174	NA	NA	NA	NA	NA
ENSG00000065978	YBX1	1	43148098	43168020	2.8222	0.00477	rs343376	3.5	0.02321	NA	NA	NA	NA	NA
ENSG00000188807	TMEM201	1	9648932	9674935	2.82	0.0048	rs564709	-3.18	0.013714	NA	NA	NA	NA	NA
ENSG00000168874	ATOH8	2	85978467	86015189	-2.81956	0.004809	rs1254901	3.5	0.02899	NA	NA	NA	NA	NA
ENSG00000178105	DDX10	11	108535752	108811657	-2.8191	0.00482	rs228591	-3.67	0.11215	NA	NA	NA	NA	NA
ENSG00000169710	FASN	17	80036214	80056208	2.81761	0.004838	rs4356529	3.24	0.05911	NA	NA	NA	NA	NA
ENSG00000119699	TGFB3	14	76424442	76449334	2.81734	0.00484	rs8011069	3.99	0.00924	NA	NA	NA	NA	NA
ENSG00000239556	NA	7	44024593	44029806	-2.81703	0.004847	rs2251245	-3.79	0.02614	NA	NA	NA	NA	NA
ENSG00000128789	PSMG2	18	12658737	12725739	-2.81674	0.00485	rs12457026	-2.98	0.00906	NA	NA	NA	NA	NA
ENSG00000196421	C20orf204	20	62665697	62671315	2.81539	0.004872	rs817370	3.7	0.0292	NA	NA	NA	NA	NA
ENSG00000027869	SH2D2A	1	156776035	156786654	2.81226	0.00492	rs3795737	4.49	0.02521	NA	NA	NA	NA	NA
ENSG00000267249	NA	18	12670425	12671144	2.81247	0.00492	rs12457026	-2.98	0.01749	NA	NA	NA	NA	NA
ENSG00000138764	CCNG2	4	78078304	78354542	2.8119	0.00493	rs13113476	-2.8	0.00811	NA	NA	NA	NA	NA
ENSG00000262049	NA	17	79668354	79670330	-2.81075	0.004943	rs2228306	3.64	0.02597	NA	NA	NA	NA	NA
ENSG00000173530	TNFRSF10D	8	22993101	23021543	-2.80903	0.004969	rs4242390	-3.17	0.02202	NA	NA	NA	NA	NA
ENSG00000126522	ASL	7	65540785	65558545	-2.805	0.005032	rs7808826	3.63	0.08759	NA	NA	NA	NA	NA
ENSG00000103257	SLC7A5	16	87863629	87903094	2.80024	0.005107	rs17699720	-3.77	0.02878	NA	NA	NA	NA	NA
ENSG00000162869	PPP1R21	2	48667737	48742525	2.79993	0.005111	rs4296472	-3.65	0.01046	NA	NA	NA	NA	NA
ENSG00000237190	CDKN2AIPNL	5	133737778	133747589	-2.79851	0.00513	rs10491288	-3.51	0.01361	NA	NA	NA	NA	NA
ENSG00000108370	RGS9	17	63133549	63223821	-2.79849	0.005134	rs12451009	3.34	0.01253	NA	NA	NA	NA	NA
ENSG00000244005	NFS1	20	34255977	34287281	2.79762	0.00515	rs761826	-3.8	0.24	NA	NA	NA	NA	NA
ENSG00000204308	RNF5	6	32146131	32151930	2.79592	0.00518	rs1150752	4.06	0.139535	NA	NA	NA	NA	NA
ENSG00000121310	ECHDC2	1	53361656	53392884	2.79	0.0052	rs576891	3.38	0.018265	NA	NA	NA	NA	NA
ENSG00000126391	FRMD8	11	65154070	65180996	2.79371	0.00521	rs558114	-3.88	0.0219	NA	NA	NA	NA	NA
ENSG00000076984	MAP2K7	19	7968728	7979363	-2.79294	0.005223	rs653488	-2.75	0.01519	NA	NA	NA	NA	NA
ENSG00000188352	FOCAD	9	20658308	20995954	-2.79279	0.005226	rs1134090	-3.15	0.03133	NA	NA	NA	NA	NA
ENSG00000176390	CRLF3	17	29096406	29151794	2.79177	0.005242	rs6505211	2.63	0.000532	NA	NA	NA	NA	NA
ENSG00000011198	ABHD5	3	43731605	43775863	2.7905	0.005263	rs6763436	-3.38	0.00606	NA	NA	NA	NA	NA
ENSG00000259804	LOC107984813	16	67595314	67596212	2.79035	0.00527	rs6499137	-2.69	0.002107	NA	NA	NA	NA	NA
ENSG00000108654	DDX5	17	62495734	62504317	2.78825	0.005299	rs9303470	-3.29	0.02721	NA	NA	NA	NA	NA
ENSG00000152804	HHEX	10	94447945	94455403	-2.78752	0.00531	rs11186879	-3.11	0.01997	NA	NA	NA	NA	NA
ENSG00000112079	STK38	6	36461669	36515247	2.78437	0.005363	rs941816	-3.48	0.008214	NA	NA	NA	NA	NA
ENSG00000173272	MZT2A	2	132222473	132250316	-2.78118	0.005416	rs7574466	2.6	0.01914	NA	NA	NA	NA	NA
ENSG00000105173	CCNE1	19	30302805	30315215	2.77828	0.005465	rs8108796	-3.35	0.00911	NA	NA	NA	NA	NA
ENSG00000198648	STK39	2	168810530	169104651	-2.77824	0.00547	rs13432160	2.98	0.03209	NA	NA	NA	NA	NA
ENSG00000185869	ZNF829	19	37379026	37407193	2.78	0.00548	rs2290681	2.83	0.0032	NA	NA	NA	NA	NA
ENSG00000176155	CCDC57	17	80059336	80170706	2.77714	0.005484	rs4356529	3.24	0.06742	NA	NA	NA	NA	NA
ENSG00000186105	LRRC70	5	61874562	61877275	-2.77355	0.005545	rs7718484	-3.178	0.07547	NA	NA	NA	NA	NA
ENSG00000085872	CHERP	19	16628700	16653341	-2.77348	0.00555	rs12461400	3.61	0.025157	NA	NA	NA	NA	NA
ENSG00000204389	HSPA1A	6	31783291	31785723	-2.77297	0.00555	rs2239705	-4.95	0.14118	NA	NA	NA	NA	NA
ENSG00000074800	ENO1	1	8921061	8939308	-2.77	0.00556	rs2038903	-4.26	0.088889	NA	NA	NA	NA	NA
ENSG00000237126	NA	2	233445658	233476681	-2.77192	0.005573	rs6437074	3.89	0.0553	NA	NA	NA	NA	NA
ENSG00000152078	TLCD4	1	95582894	95663163	2.77033	0.0056	rs10874906	3.37	0.0077	NA	NA	NA	NA	NA
ENSG00000184076	UQCR10	22	30163358	30166402	2.76677	0.00566	rs4574206	3.66	0.04181	NA	NA	NA	NA	NA
ENSG00000111052	LIN7A	12	81186299	81331704	2.76606	0.00567	rs1921353	-3.43	0.02521	NA	NA	NA	NA	NA
ENSG00000178685	PARP10	8	145051321	145086940	-2.76548	0.005684	rs6558406	3.43	0.05455	NA	NA	NA	NA	NA
ENSG00000178966	RMI1	9	86595626	86618985	-2.7644	0.005703	rs7029362	-3.43	0.01282	NA	NA	NA	NA	NA
ENSG00000155096	AZIN1	8	103838585	103906092	-2.7643	0.005705	rs10092130	3.35	0.00591	NA	NA	NA	NA	NA
ENSG00000163444	TMEM183A	1	202976514	202993976	-2.76355	0.00572	rs1774847	2.69	0.00578	NA	NA	NA	NA	NA
ENSG00000154710	RABGEF1	7	66147151	66276451	2.76337	0.005721	rs7780458	3.81	0.3871	NA	NA	NA	NA	NA
ENSG00000251451	GTF2IP9	7	65872275	65874226	-2.76245	0.005737	rs7808826	3.63	0.16901	NA	NA	NA	NA	NA
ENSG00000272663	NA	2	48667182	48667736	-2.76239	0.005738	rs4296472	-3.65	0.01389	NA	NA	NA	NA	NA
ENSG00000060642	PIGV	1	27113963	27124889	2.76	0.00582	rs34460334	3.12	0.028037	NA	NA	NA	NA	NA
ENSG00000106077	ABHD11	7	73150424	73153197	2.75796	0.00582	rs17145732	3.7	0.08571	NA	NA	NA	NA	NA
ENSG00000198718	TOGARAM1	14	45431411	45543634	2.7574	0.00583	rs807330	3.54	0.02294	NA	NA	NA	NA	NA
ENSG00000166889	PATL1	11	59404189	59436453	-2.75536	0.00586	rs17153783	2.42	0.00526	NA	NA	NA	NA	NA
ENSG00000198945	L3MBTL3	6	130334844	130462594	-2.7547	0.00587	rs4130903	-3.16	0.00358	NA	NA	NA	NA	NA
ENSG00000230163	NA	1	35316295	35317156	-2.75378	0.00589	rs3905174	-4.38	0.06	NA	NA	NA	NA	NA
ENSG00000197579	TOPORS	9	32540542	32552551	-2.75286	0.00591	rs1556138	-3.62	0.02083	NA	NA	NA	NA	NA
ENSG00000080845	DLGAP4	20	34894258	35157040	-2.74879	0.005982	rs2425178	-3.31	0.02299	NA	NA	NA	NA	NA
ENSG00000109016	DHRS7B	17	21026677	21096578	-2.74495	0.006052	rs11657348	-2.76	0.010638	NA	NA	NA	NA	NA
ENSG00000236060	NA	9	74622797	74623052	-2.74349	0.00608	rs10869041	3.1	0.0381	NA	NA	NA	NA	NA
ENSG00000104043	ATP8B4	15	50150435	50475014	-2.7416	0.006114	rs12909131	4.34	0.04511	NA	NA	NA	NA	NA
ENSG00000161057	PSMC2	7	102984701	103009842	-2.74115	0.00612	rs11532769	2.87	0.00678	NA	NA	NA	NA	NA
ENSG00000160305	DIP2A	21	47878812	47989926	-2.74061	0.00613	rs2839160	-2.88	0.0267	NA	NA	NA	NA	NA
ENSG00000106484	MEST	7	130126012	130146133	-2.73974	0.00615	rs290805	-5.66	0.05911	NA	NA	NA	NA	NA
ENSG00000137166	FOXP4	6	41514164	41570122	-2.73817	0.006178	rs2477831	3.49	0.01875	NA	NA	NA	NA	NA
ENSG00000170606	HSPA4	5	132387654	132442141	2.73704	0.006199	rs4958168	3.371	0.030691	NA	NA	NA	NA	NA
ENSG00000175215	CTDSP2	12	58213710	58240522	-2.73431	0.00625	rs1506884	-2.66	0.008259	NA	NA	NA	NA	NA
ENSG00000061794	MRPS35	12	27863706	27909228	2.73354	0.00627	rs2169754	-2.71	0.0057	NA	NA	NA	NA	NA
ENSG00000225573	RPL35P5	7	66071725	66072094	-2.73229	0.00629	rs7780458	3.81	0.20339	NA	NA	NA	NA	NA
ENSG00000100325	ASCC2	22	30184597	30234271	2.73138	0.00631	rs4574206	3.66	0.06186	NA	NA	NA	NA	NA
ENSG00000167397	VKORC1	16	31102163	31107301	2.72951	0.006343	rs3116150	-2.84	0.0048	NA	NA	NA	NA	NA
ENSG00000264548	NA	17	80172103	80175228	-2.7258	0.006415	rs4356529	3.24	0.10084	NA	NA	NA	NA	NA
ENSG00000166025	AMOTL1	11	94439597	94609918	2.7228	0.00647	rs10831300	3.23	0.0186	NA	NA	NA	NA	NA
ENSG00000101574	METTL4	18	2537524	2571508	-2.72188	0.00649	rs4622592	-3.23	0.00856	NA	NA	NA	NA	NA
ENSG00000229809	ZNF688	16	30580667	30584055	-2.72042	0.00652	rs2285459	3.43	0.01051	NA	NA	NA	NA	NA
ENSG00000164951	PDP1	8	94870035	94938294	2.7199	0.00653	rs7013751	-4.55	0.02733	NA	NA	NA	NA	NA
ENSG00000153827	TRIP12	2	230628554	230787955	-2.71715	0.00658	rs16826860	-2.96	0.00931	NA	NA	NA	NA	NA
ENSG00000072840	EVC	4	5712924	5830772	-2.71597	0.00661	rs4524330	-3.29	0.00962	NA	NA	NA	NA	NA
ENSG00000065600	PACC1	1	212537273	212588243	-2.71402	0.00665	rs6690208	2.54	0.00378	NA	NA	NA	NA	NA
ENSG00000204569	PPP1R10	6	30568177	30586389	-2.7137	0.00665	rs2233956	5.07	0.41379	NA	NA	NA	NA	NA
ENSG00000169955	ZNF747	16	30537244	30546668	-2.71323	0.006663	rs2285459	3.43	0.01429	NA	NA	NA	NA	NA
ENSG00000099219	ERMP1	9	5765076	5833117	-2.71312	0.00667	rs6476985	-3.22	0.03458	NA	NA	NA	NA	NA
ENSG00000196498	NCOR2	12	124808961	125052135	2.71295	0.00667	rs837466	3.07	0.001383	NA	NA	NA	NA	NA
ENSG00000104731	KLHDC4	16	87730091	87799598	2.71246	0.006679	rs17699720	-3.77	0.04743	NA	NA	NA	NA	NA
ENSG00000110274	CEP164	11	117185273	117283984	2.7092	0.00674	rs7110647	-3.67	0.0184	NA	NA	NA	NA	NA
ENSG00000172007	RAB33B	4	140374386	140397763	-2.70948	0.00674	rs17050698	3.35	0.05455	NA	NA	NA	NA	NA
ENSG00000145949	MYLK4	6	2663863	2751200	2.7088	0.00675	rs17291915	3.84	0.02649	NA	NA	NA	NA	NA
ENSG00000149591	TAGLN	11	117070037	117075498	2.70845	0.00676	rs7110647	-3.67	0.03133	NA	NA	NA	NA	NA
ENSG00000178719	GRINA	8	145064226	145067583	-2.70844	0.00676	rs6558406	3.43	0.041379	NA	NA	NA	NA	NA
ENSG00000163319	MRPS18C	4	84377085	84390888	-2.70738	0.00678	rs781429	-2.62	0.01635	NA	NA	NA	NA	NA
ENSG00000167182	SP2	17	45973516	46006323	-2.70715	0.006786	rs2256020	4.09	0.08392	NA	NA	NA	NA	NA
ENSG00000166046	TCP11L2	12	106695707	106740793	-2.70708	0.00679	rs1215605	2.96	0.01977	NA	NA	NA	NA	NA
ENSG00000103145	HCFC1R1	16	3072621	3074287	-2.70549	0.00682	rs2239301	2.77	0.00655	NA	NA	NA	NA	NA
ENSG00000158623	COPG2	7	130146089	130353598	-2.70428	0.006845	rs290805	-5.66	0.0531	NA	NA	NA	NA	NA
ENSG00000211644	IGLV1-51	22	22676828	22677336	2.702	0.00689	rs5995248	-2.79	0.01264	NA	NA	NA	NA	NA
ENSG00000185900	POMK	8	42948658	42978577	2.70187	0.006895	rs16891604	2.93	0.000869	NA	NA	NA	NA	NA
ENSG00000123933	MXD4	4	2249159	2264021	-2.70165	0.0069	rs86459	-3.19	0.02226	NA	NA	NA	NA	NA
ENSG00000152439	ZNF773	19	58011283	58029772	2.70157	0.006901	rs1108416	2.69	0.00474	NA	NA	NA	NA	NA
ENSG00000135378	PRRG4	11	32851489	32879669	-2.69929	0.00695	rs552512	-2.88	0.01039	NA	NA	NA	NA	NA
ENSG00000174547	MRPL11	11	66202546	66234209	2.69792	0.00698	rs3741367	6.71	0.14815	NA	NA	NA	NA	NA
ENSG00000260647	NA	17	18171394	18172142	-2.69676	0.007002	rs2461847	-3.15	0.083333	NA	NA	NA	NA	NA
ENSG00000083312	TNPO1	5	72112139	72212560	2.69633	0.007011	rs12657233	3.505	0.114286	NA	NA	NA	NA	NA
ENSG00000011590	ZBTB32	19	36195429	36207940	-2.69	0.00704	rs6510472	3.76	0.01697	NA	NA	NA	NA	NA
ENSG00000133878	DUSP26	8	33448856	33457624	-2.69412	0.007057	rs11776207	-2.97	0.00546	NA	NA	NA	NA	NA
ENSG00000126001	CEP250	20	34042985	34099804	2.6922	0.0071	rs761826	-3.8	0.25	NA	NA	NA	NA	NA
ENSG00000237015	NA	22	29656878	29658026	2.68884	0.00717	rs5762925	-3.64	0.04167	NA	NA	NA	NA	NA
ENSG00000269821	KCNQ1OT1	11	2629558	2721224	-2.68822	0.00718	rs4758548	-3.1	0.00915	NA	NA	NA	NA	NA
ENSG00000266173	STRADA	17	61780192	61819330	2.68673	0.007215	rs3020619	2.99	0.0241	NA	NA	NA	NA	NA
ENSG00000270903	HNRNPA3P9	11	32613339	32614317	-2.68407	0.00727	rs552512	-2.88	0.02553	NA	NA	NA	NA	NA
ENSG00000266601	NA	17	46007048	46010472	2.68396	0.007276	rs2256020	4.09	0.04959	NA	NA	NA	NA	NA
ENSG00000168569	TMEM223	11	62539101	62559493	2.68361	0.00728	rs11231409	2.63	0.03604	NA	NA	NA	NA	NA
ENSG00000133398	MED10	5	6371994	6378707	2.68289	0.007299	rs4701734	3.209	0.0156	NA	NA	NA	NA	NA
ENSG00000075785	RAB7A	3	128444965	128533639	-2.682	0.00732	rs6806687	-4.27	0.14118	NA	NA	NA	NA	NA
ENSG00000111725	PRKAB1	12	120105558	120119435	2.68134	0.00733	rs7966478	2.89	0.02746	NA	NA	NA	NA	NA
ENSG00000155970	MICU3	8	16884747	16980153	-2.6809	0.007342	rs1368538	-2.53	0.004172	NA	NA	NA	NA	NA
ENSG00000106683	LIMK1	7	73497263	73536855	-2.68079	0.007345	rs7800944	3.31	0.05911	NA	NA	NA	NA	NA
ENSG00000155099	PIP4P2	8	92006024	92053292	-2.67799	0.007407	rs7341609	3.74	0.01168	NA	NA	NA	NA	NA
ENSG00000137825	ITPKA	15	41785591	41795747	2.67749	0.007418	rs316622	-3.18	0.030227	NA	NA	NA	NA	NA
ENSG00000231887	PRH1	12	11033610	11036854	-2.67716	0.00742	rs1650030	4.81	0.139535	NA	NA	NA	NA	NA
ENSG00000163512	AZI2	3	28356494	28390618	2.67658	0.00744	rs9832327	-2.86	0.00573	NA	NA	NA	NA	NA
ENSG00000184207	PGP	16	2261998	2264808	2.67619	0.007447	rs28396225	2.68	0.00329	NA	NA	NA	NA	NA
ENSG00000110315	RNF141	11	10533225	10562777	-2.67388	0.0075	rs1065052	2.89	0.0169	NA	NA	NA	NA	NA
ENSG00000205413	SAMD9	7	92728829	92747336	-2.6735	0.00751	rs2188799	3.34	0.03324	NA	NA	NA	NA	NA
ENSG00000103966	EHD4	15	42190950	42264776	-2.67281	0.00752	rs316622	-3.18	0.03419	NA	NA	NA	NA	NA
ENSG00000117020	AKT3	1	243651535	244014381	2.67	0.00754	rs6696761	-3.42	0.07362	NA	NA	NA	NA	NA
ENSG00000143314	MRPL24	1	156707095	156711382	2.67	0.00754	rs3795737	4.49	0.028777	NA	NA	NA	NA	NA
ENSG00000171680	PLEKHG5	1	6526152	6580121	2.67019	0.00758	rs200448	3.16	0.015524	NA	NA	NA	NA	NA
ENSG00000008952	SEC62	3	169684423	169716161	-2.66689	0.00766	rs1566426	3.53	0.19355	NA	NA	NA	NA	NA
ENSG00000109667	SLC2A9	4	9772777	10056560	2.66651	0.00766	rs993173	2.75	0.01268	NA	NA	NA	NA	NA
ENSG00000066322	ELOVL1	1	43829068	43833696	-2.67	0.00769	rs2255632	-3.19	0.086957	NA	NA	NA	NA	NA
ENSG00000006282	SPATA20	17	48620419	48633213	2.66496	0.0077	rs1122634	3.15	0.028777	NA	NA	NA	NA	NA
ENSG00000162366	PDZK1IP1	1	47649265	47656716	-2.66421	0.00772	rs12184246	3.14	0.01106	NA	NA	NA	NA	NA
ENSG00000104147	OIP5	15	41601466	41624819	2.65926	0.007831	rs316622	-3.18	0.0339	NA	NA	NA	NA	NA
ENSG00000133731	IMPA1	8	82570196	82598928	-2.65879	0.007842	rs3735701	-4.05	0.106195	NA	NA	NA	NA	NA
ENSG00000170632	ARMC10	7	102715328	102740205	2.65716	0.00788	rs11532769	2.87	0.03488	NA	NA	NA	NA	NA
ENSG00000165118	C9orf64	9	86553226	86571901	-2.65637	0.0079	rs7029362	-3.43	0.02697	NA	NA	NA	NA	NA
ENSG00000107077	KDM4C	9	6720863	7175648	-2.65483	0.00793	rs541378	3.6	0.07643	NA	NA	NA	NA	NA
ENSG00000153896	ZNF599	19	35248981	35264134	2.65397	0.007955	rs6510472	3.76	0.02339	NA	NA	NA	NA	NA
ENSG00000215006	NA	5	68629756	68630076	2.65294	0.00798	rs11741847	2.887	0.00512	NA	NA	NA	NA	NA
ENSG00000173281	PPP1R3B	8	8993765	9009084	-2.65287	0.007981	rs4841067	-3.17	0.03352	NA	NA	NA	NA	NA
ENSG00000119681	LTBP2	14	74964873	75079306	-2.6512	0.00802	rs8014859	-3.45	0.02575	NA	NA	NA	NA	NA
ENSG00000163026	WDCP	2	24252210	24272445	-2.65066	0.00803	rs6721623	-3.47	0.01573	NA	NA	NA	NA	NA
ENSG00000198130	HIBCH	2	191054461	191208919	2.64654	0.008132	rs291458	2.76	0.00726	NA	NA	NA	NA	NA
ENSG00000167232	ZNF91	19	23487793	23578362	2.64564	0.00815	rs1044095	-2.86	0.044444	NA	NA	NA	NA	NA
ENSG00000260428	SCX	8	145321463	145323384	2.64555	0.008156	rs6558406	3.43	0.09917	NA	NA	NA	NA	NA
ENSG00000237668	NA	22	36817318	36817689	-2.64527	0.00816	rs8136069	4.06	0.02495	NA	NA	NA	NA	NA
ENSG00000178301	AQP11	11	77300436	77321400	-2.64506	0.00817	rs4944176	-3.57	0.12632	NA	NA	NA	NA	NA
ENSG00000266677	NA	17	18075939	18088067	-2.64464	0.008178	rs2461847	-3.15	0.02948	NA	NA	NA	NA	NA
ENSG00000224870	MRPL20-AS1	1	1334902	1337426	-2.64461	0.00818	rs2281173	3.04	0.01268	NA	NA	NA	NA	NA
ENSG00000148950	IMMP1L	11	31453948	31531192	2.6429	0.00822	rs11031367	3.02	0.04724	NA	NA	NA	NA	NA
ENSG00000230989	HSBP1	16	83841448	83853342	2.64266	0.008226	rs8063679	-2.89	0.00749	NA	NA	NA	NA	NA
ENSG00000204439	C6orf47	6	31626075	31628549	-2.64238	0.00823	rs2239705	-4.95	0.29268	NA	NA	NA	NA	NA
ENSG00000164403	SHROOM1	5	132157833	132166590	2.64088	0.008269	rs4958168	3.371	0.03023	NA	NA	NA	NA	NA
ENSG00000128422	KRT17	17	39775689	39781094	-2.64071	0.008273	rs2019231	3.52	0.04124	NA	NA	NA	NA	NA
ENSG00000135698	MPHOSPH6	16	82181403	82203831	-2.63877	0.008321	rs1424153	-3.78	0.03593	NA	NA	NA	NA	NA
ENSG00000032444	PNPLA6	19	7598890	7626650	-2.63541	0.0084	rs12460755	2.8	0.018072	NA	NA	NA	NA	NA
ENSG00000224066	NA	1	32670370	32672415	2.63	0.00844	rs16834858	-2.61	0.018663	NA	NA	NA	NA	NA
ENSG00000168781	PPIP5K1	15	43825660	43882430	-2.63342	0.008453	rs12050645	-2.98	0.000472	NA	NA	NA	NA	NA
ENSG00000094916	CBX5	12	54624724	54673886	2.63215	0.00848	rs10219739	-3.14	0.07595	NA	NA	NA	NA	NA
ENSG00000116128	BCL9	1	147013182	147098017	2.63	0.00848	rs2297961	3.03	0.019544	NA	NA	NA	NA	NA
ENSG00000143590	EFNA3	1	155036224	155060014	-2.63003	0.00854	rs7549186	3.8	0.023857	NA	NA	NA	NA	NA
ENSG00000116852	KIF21B	1	200938520	200992828	-2.63	0.00855	rs10920115	3.59	0.027027	NA	NA	NA	NA	NA
ENSG00000134461	ANKRD16	10	5903580	5931869	-2.62972	0.00855	rs8177636	3.33	0.01724	NA	NA	NA	NA	NA
ENSG00000238227	TMEM250	9	139006427	139010731	2.62806	0.008587	rs7020956	3.12	0.02268	NA	NA	NA	NA	NA
ENSG00000119703	ZC2HC1C	14	75530873	75545126	-2.62784	0.00859	rs175495	-2.55	0.01009	NA	NA	NA	NA	NA
ENSG00000100372	SLC25A17	22	41165634	41215403	-2.627	0.00861	rs926914	-2.96	0.00915	NA	NA	NA	NA	NA
ENSG00000087253	LPCAT2	16	55542910	55620582	2.62659	0.00862	rs2576561	-3.07	0.016327	NA	NA	NA	NA	NA
ENSG00000149474	KAT14	20	18118762	18169031	2.62514	0.00866	rs6080869	3.74	0.02251	NA	NA	NA	NA	NA
ENSG00000198771	RCSD1	1	167599330	167675486	-2.62501	0.00866	rs7524019	3.34	0.015094	NA	NA	NA	NA	NA
ENSG00000107537	PHYH	10	13319796	13344412	-2.62294	0.00872	rs4750340	-3.01	0.0066	NA	NA	NA	NA	NA
ENSG00000198909	MAP3K3	17	61699775	61773663	2.62139	0.008757	rs3020619	2.99	0.033058	NA	NA	NA	NA	NA
ENSG00000062582	MRPS24	7	43906157	43909492	2.62124	0.00876	rs2251245	-3.79	0.03947	NA	NA	NA	NA	NA
ENSG00000258297	NA	11	66433507	66435845	2.61871	0.00883	rs3741367	6.71	0.33333	NA	NA	NA	NA	NA
ENSG00000176595	KBTBD11	8	1922044	1955102	-2.61761	0.008855	rs17683288	3.33	0.01961	NA	NA	NA	NA	NA
ENSG00000173011	TADA2B	4	7043626	7059679	-2.61533	0.00891	rs3857174	3.1	0.01233	NA	NA	NA	NA	NA
ENSG00000159063	ALG8	11	77811982	77850706	-2.61071	0.00904	rs11237465	3.87	0.13043	NA	NA	NA	NA	NA
ENSG00000100003	SEC14L2	22	30792846	30821305	2.60997	0.00906	rs4574206	3.66	0.10435	NA	NA	NA	NA	NA
ENSG00000134222	PSRC1	1	109822178	109825808	-2.61	0.00912	rs10494097	3.68	0.035821	NA	NA	NA	NA	NA
ENSG00000108588	CCDC47	17	61822610	61853711	-2.60698	0.009135	rs3020619	2.99	0.04858	NA	NA	NA	NA	NA
ENSG00000136141	LRCH1	13	47127303	47327175	2.60591	0.00916	rs12862074	3.34	0.02899	NA	NA	NA	NA	NA
ENSG00000128656	CHN1	2	175664091	175870097	2.60281	0.00925	rs1376874	2.82	0.00809	NA	NA	NA	NA	NA
ENSG00000174151	CYB561D1	1	110036674	110045554	2.59959	0.00933	rs6537876	2.41	0.005985	NA	NA	NA	NA	NA
ENSG00000116729	WLS	1	68564142	68698803	2.59	0.00946	rs1367447	2.85	0.003696	NA	NA	NA	NA	NA
ENSG00000179526	SHARPIN	8	145153536	145163027	-2.59365	0.009496	rs6558406	3.43	0.13793	NA	NA	NA	NA	NA
ENSG00000257365	FNTB	14	65381203	65529368	-2.59113	0.00957	rs3759681	-3.35	0.07947	NA	NA	NA	NA	NA
ENSG00000248971	KRT8P46	4	103649903	103651328	2.59052	0.00958	rs1598856	6.28	0.75	NA	NA	NA	NA	NA
ENSG00000160539	PLPP7	9	134165081	134184649	2.58633	0.0097	rs7040543	3.09	0.01273	NA	NA	NA	NA	NA
ENSG00000265678	NA	17	80111306	80112691	2.58557	0.009722	rs4356529	3.24	0.11429	NA	NA	NA	NA	NA
ENSG00000008283	CYB561	17	61509665	61523739	2.58515	0.009734	rs3020619	2.99	0.0396	NA	NA	NA	NA	NA
ENSG00000108439	PNPO	17	46018872	46025654	-2.58429	0.009758	rs2256020	4.09	0.131868	NA	NA	NA	NA	NA
ENSG00000250318	RPL13AP26	22	31049864	31050801	2.58407	0.00976	rs4574206	3.66	0.03859	NA	NA	NA	NA	NA
ENSG00000230189	NA	7	65874130	65955046	-2.58417	0.009762	rs7808826	3.63	0.33333	NA	NA	NA	NA	NA
ENSG00000183762	KREMEN1	22	29469066	29564321	-2.58274	0.0098	rs5762925	-3.64	0.06704	NA	NA	NA	NA	NA
ENSG00000183307	TMEM121B	22	17597189	17602257	-2.58149	0.00984	rs1076103	2.99	0.01724	NA	NA	NA	NA	NA
ENSG00000099995	SF3A1	22	30727977	30752936	-2.58118	0.00985	rs4574206	3.66	0.09302	NA	NA	NA	NA	NA
ENSG00000100027	YPEL1	22	22051833	22090123	2.57872	0.00992	rs4821116	3.68	0.06349	NA	NA	NA	NA	NA
ENSG00000166436	TRIM66	11	8633584	8693413	-2.57687	0.00997	rs10840114	-3.15	0.0315	NA	NA	NA	NA	NA
ENSG00000088451	TGDS	13	95226308	95248511	-2.57665	0.00998	rs9302001	4.1	0.03279	NA	NA	NA	NA	NA
ENSG00000119878	CRIPT	2	46843555	46852881	-2.57647	0.009982	rs896210	-3.16	0.01307	NA	NA	NA	NA	NA
ENSG00000068885	IFT80	3	159974774	160117668	2.57543	0.01	rs3851366	-4.87	0.26667	NA	NA	NA	NA	NA
ENSG00000162817	C1orf115	1	220863187	220872499	2.57438	0.01	rs4846645	-3.39	0.05357	NA	NA	NA	NA	NA
ENSG00000251369	ZNF550	19	58046625	58071231	2.57552	0.010009	rs12460048	-2.62	0.00519	NA	NA	NA	NA	NA
ENSG00000114554	PLXNA1	3	126707437	126756235	2.5729	0.010085	rs7611422	3.45	0.11215	NA	NA	NA	NA	NA
ENSG00000169733	RFNG	17	80005778	80009707	2.572	0.010111	rs4356529	3.24	0.08759	NA	NA	NA	NA	NA
ENSG00000219545	UMAD1	7	7680342	8043689	2.56768	0.01024	rs13227417	4.19	0.00964	NA	NA	NA	NA	NA
ENSG00000259712	NA	15	52348872	52392720	2.56732	0.010249	rs1693521	-3.49	0.032698	NA	NA	NA	NA	NA
ENSG00000186716	BCR	22	23521891	23660224	-2.56669	0.010267	rs469120	-3.38	0.00856	NA	NA	NA	NA	NA
ENSG00000243708	PLA2G4B	15	42120283	42140345	2.56714	0.0103	rs316622	-3.18	0.03315	NA	NA	NA	NA	NA
ENSG00000141401	IMPA2	18	11981024	12030876	-2.56453	0.01033	rs630110	3.15	0.00705	NA	NA	NA	NA	NA
ENSG00000100353	EIF3D	22	36906897	36925483	-2.56339	0.01037	rs8136069	4.06	0.01642	NA	NA	NA	NA	NA
ENSG00000178201	VN1R1	19	57966542	57967854	2.56316	0.01037	rs1108416	2.69	0.007143	NA	NA	NA	NA	NA
ENSG00000166780	BMERB1	16	15528152	15718885	-2.56267	0.010387	rs4985155	-4.15	0.12121	NA	NA	NA	NA	NA
ENSG00000117115	PADI2	1	17393256	17445948	-2.56384	0.0104	rs2647208	-3.3	0.019293	NA	NA	NA	NA	NA
ENSG00000152527	PLEKHH2	2	43864412	43995126	-2.56157	0.0104	rs10203174	3.41	0.07453	NA	NA	NA	NA	NA
ENSG00000184575	XPOT	12	64798130	64844907	2.56129	0.0104	rs7959278	2.63	0.008191	NA	NA	NA	NA	NA
ENSG00000115318	LOXL3	2	74759541	74782817	-2.56144	0.010424	rs7589197	-2.48	0.00631	NA	NA	NA	NA	NA
ENSG00000271032	NA	19	35505865	35516239	2.55887	0.0105	rs6510472	3.76	0.047619	NA	NA	NA	NA	NA
ENSG00000142156	COL6A1	21	47401651	47424964	2.55479	0.0106	rs2838961	-2.97	0.0471	NA	NA	NA	NA	NA
ENSG00000233122	CTAGE7P	10	131904273	131907095	-2.56	0.0106	rs4750814	-3.56	0.04511	NA	NA	NA	NA	NA
ENSG00000155330	C16orf87	16	46830519	46865323	-2.55361	0.010661	rs1362567	1.98	0.00032	NA	NA	NA	NA	NA
ENSG00000090263	MRPS33	7	140705854	140715028	2.55258	0.01069	rs10487888	2.77	0.02174	NA	NA	NA	NA	NA
ENSG00000184640	SEPTIN9	17	75276651	75496678	2.55199	0.010711	rs12601766	-2.8	0.01084	NA	NA	NA	NA	NA
ENSG00000102981	PARD6A	16	67694849	67696681	-2.55185	0.010715	rs6499137	-2.69	0.00886	NA	NA	NA	NA	NA
ENSG00000196218	RYR1	19	38924339	39078204	-2.55051	0.01076	rs3136645	2.88	0.008339	NA	NA	NA	NA	NA
ENSG00000155876	RRAGA	9	19049372	19051019	2.5497	0.01078	rs4977476	-2.79	0.01222	NA	NA	NA	NA	NA
ENSG00000184378	ACTRT3	3	169484709	169487683	-2.54961	0.010785	rs756644	3.8	0.09756	NA	NA	NA	NA	NA
ENSG00000134278	SPIRE1	18	12446511	12658133	2.54943	0.01079	rs12457026	-2.98	0.02286	NA	NA	NA	NA	NA
ENSG00000214954	LRRC69	8	92114060	92231464	-2.54942	0.01079	rs7341609	3.74	0.01101	NA	NA	NA	NA	NA
ENSG00000079215	SLC1A3	5	36606457	36688436	-2.54933	0.010793	rs2468519	-3.314	0.008837	NA	NA	NA	NA	NA
ENSG00000122966	CIT	12	120123595	120315095	2.54865	0.0108	rs7966478	2.89	0.07101	NA	NA	NA	NA	NA
ENSG00000168769	TET2	4	106067032	106200973	-2.54767	0.0108	rs11726732	-4.74	0.18462	NA	NA	NA	NA	NA
ENSG00000128513	POT1	7	124462440	124570037	-2.54896	0.010804	rs1541416	-2.84	0.01087	NA	NA	NA	NA	NA
ENSG00000096093	EFHC1	6	52285106	52387892	-2.5482	0.01083	rs9382081	3.16	0.01121	NA	NA	NA	NA	NA
ENSG00000261236	BOP1	8	145317005	145346273	2.54795	0.010836	rs6558406	3.43	0.0427	NA	NA	NA	NA	NA
ENSG00000074695	LMAN1	18	56995055	57027194	2.54721	0.01086	rs7244209	-3.02	0.01365	NA	NA	NA	NA	NA
ENSG00000136720	HS6ST1	2	128994290	129076151	2.54704	0.010864	rs11692524	2.85	0.02564	NA	NA	NA	NA	NA
ENSG00000164134	NAA15	4	140222609	140341187	-2.54531	0.0109	rs17050698	3.35	0.03947	NA	NA	NA	NA	NA
ENSG00000214517	PPME1	11	73882144	73965748	-2.54625	0.0109	rs17132610	-3.93	0.06486	NA	NA	NA	NA	NA
ENSG00000137845	ADAM10	15	58887403	59042177	2.54504	0.010926	rs7163325	-3.15	0.016997	NA	NA	NA	NA	NA
ENSG00000120306	CYSTM1	5	139554227	139661637	2.54372	0.010968	rs356445	-2.69	0.08451	NA	NA	NA	NA	NA
ENSG00000100314	CABP7	22	30116073	30127828	-2.54302	0.01099	rs4574206	3.66	0.15584	NA	NA	NA	NA	NA
ENSG00000139343	SNRPF	12	96252706	96297606	-2.54232	0.011	rs12424560	2.51	0.00679	NA	NA	NA	NA	NA
ENSG00000273319	NA	7	130621223	130624420	-2.54277	0.011	rs290805	-5.66	0.08054	NA	NA	NA	NA	NA
ENSG00000007516	BAIAP3	16	1383602	1399439	-2.54229	0.011013	rs2729597	-2.62	0.0103	NA	NA	NA	NA	NA
ENSG00000265749	NA	17	8268881	8284646	-2.54206	0.01102	rs9303230	-3.33	0.01843	NA	NA	NA	NA	NA
ENSG00000182087	TMEM259	19	1009647	1021117	-2.54	0.01103	rs12977194	2.83	0.01796	NA	NA	NA	NA	NA
ENSG00000071539	TRIP13	5	892758	919472	2.54049	0.01107	rs2853677	4.545	0.02459	NA	NA	NA	NA	NA
ENSG00000149346	SLX4IP	20	10415951	10617477	2.54054	0.01107	rs6077844	-2.95	0.00983	NA	NA	NA	NA	NA
ENSG00000231234	NA	7	65888392	65888880	-2.53882	0.01112	rs7808826	3.63	0.18182	NA	NA	NA	NA	NA
ENSG00000166825	ANPEP	15	90328120	90358633	2.53875	0.011125	rs10852122	-2.89	0.021779	NA	NA	NA	NA	NA
ENSG00000100319	ZMAT5	22	30126945	30163000	-2.53845	0.011134	rs4574206	3.66	0.08333	NA	NA	NA	NA	NA
ENSG00000113312	TTC1	5	159436120	159492550	2.53665	0.011192	rs17057017	-2.668	0.014493	NA	NA	NA	NA	NA
ENSG00000271380	LOC101928120	1	154934301	154935099	2.54	0.0112	rs7549186	3.8	0.015748	NA	NA	NA	NA	NA
ENSG00000067601	PMS2P4	7	66752528	66767894	-2.53402	0.011276	rs7780458	3.81	0.06818	NA	NA	NA	NA	NA
ENSG00000111321	LTBR	12	6484211	6500733	-2.53216	0.0113	rs12354	2.85	0.015873	NA	NA	NA	NA	NA
ENSG00000142173	COL6A2	21	47518011	47552763	2.53464	0.0113	rs2839160	-2.88	0.0435	NA	NA	NA	NA	NA
ENSG00000228526	MIR34AHG	1	9242066	9262678	-2.53407	0.0113	rs2038903	-4.26	0.141176	NA	NA	NA	NA	NA
ENSG00000112531	QKI	6	163835032	163999628	-2.53251	0.011325	rs2784874	-2.96	0.01056	NA	NA	NA	NA	NA
ENSG00000179988	PSTK	10	124713897	124757029	2.53	0.0114	rs28376720	3.65	0.00666	NA	NA	NA	NA	NA
ENSG00000168852	NA	13	41396432	41495890	2.53	0.01141	rs4427698	-3.34	0.04396	NA	NA	NA	NA	NA
ENSG00000182600	SNORC	2	233721980	233743418	2.52968	0.011417	rs6437074	3.89	0.06186	NA	NA	NA	NA	NA
ENSG00000124222	STX16	20	57226328	57254582	2.52972	0.01142	rs749210	3.32	0.01356	NA	NA	NA	NA	NA
ENSG00000176978	DPP7	9	140004994	140009629	-2.52851	0.01145	rs1105221	-2.9	0.0458	NA	NA	NA	NA	NA
ENSG00000084652	TXLNA	1	32645287	32663886	-2.53	0.0115	rs16834858	-2.61	0.02864	NA	NA	NA	NA	NA
ENSG00000182973	CNOT10	3	32726637	32815367	-2.5257	0.0115	rs7612101	3.12	0.03529	NA	NA	NA	NA	NA
ENSG00000107362	ABHD17B	9	74477368	74525847	2.52462	0.01158	rs10869041	3.1	0.02405	NA	NA	NA	NA	NA
ENSG00000042317	SPATA7	14	88851268	88936694	-2.52355	0.0116	rs11622536	-2.78	0.01565	NA	NA	NA	NA	NA
ENSG00000088340	FER1L4	20	34146507	34195484	-2.52295	0.01164	rs761826	-3.8	0.2222	NA	NA	NA	NA	NA
ENSG00000114021	NIT2	3	100053545	100075710	-2.52169	0.011679	rs16841920	-3.21	0.03093	NA	NA	NA	NA	NA
ENSG00000097021	ACOT7	1	6324329	6454451	-2.52248	0.0117	rs200448	3.16	0.046154	NA	NA	NA	NA	NA
ENSG00000166444	DENND2B	11	8714898	8932498	2.51997	0.0117	rs10840114	-3.15	0.07947	NA	NA	NA	NA	NA
ENSG00000242574	HLA-DMB	6	32902406	32908847	-2.52053	0.0117	rs4148871	3.43	0.032967	NA	NA	NA	NA	NA
ENSG00000051128	HOMER3	19	19040010	19052070	2.52073	0.011711	rs1122821	2.37	0.00029	NA	NA	NA	NA	NA
ENSG00000136490	LIMD2	17	61773262	61778532	-2.51821	0.011795	rs3020619	2.99	0.06452	NA	NA	NA	NA	NA
ENSG00000131043	AAR2	20	34824381	34858840	2.51799	0.0118	rs2425178	-3.31	0.11321	NA	NA	NA	NA	NA
ENSG00000157191	NECAP2	1	16767167	16786573	-2.52	0.0118	rs4661679	2.98	0.043478	NA	NA	NA	NA	NA
ENSG00000173762	CD7	17	80272744	80275478	2.51762	0.011815	rs4356529	3.24	0.09375	NA	NA	NA	NA	NA
ENSG00000105122	RASAL3	19	15562435	15575382	2.51616	0.011864	rs733731	3.08	0.00283	NA	NA	NA	NA	NA
ENSG00000117222	RBBP5	1	205055270	205091143	-2.51548	0.0119	rs4265484	-3.55	0.06522	NA	NA	NA	NA	NA
ENSG00000142675	CNKSR1	1	26503894	26516377	-2.52	0.0119	rs4281320	-3.06	0.004483	NA	NA	NA	NA	NA
ENSG00000083520	DIS3	13	73329540	73356234	2.51446	0.01192	rs3812852	3.28	0.05911	NA	NA	NA	NA	NA
ENSG00000167695	TLCD3A	17	635652	646206	-2.51333	0.01196	rs2740354	2.83	0.034985	NA	NA	NA	NA	NA
ENSG00000090372	STRN4	19	47222764	47250251	-2.51152	0.012021	rs41439644	-2.7	0.01905	NA	NA	NA	NA	NA
ENSG00000180488	MIGA1	1	78245309	78344106	2.50939	0.0121	rs17391694	3.84	0.0438	NA	NA	NA	NA	NA
ENSG00000174977	NA	17	18553508	18554855	-2.50875	0.012116	rs2074280	3.38	0.11881	NA	NA	NA	NA	NA
ENSG00000070808	CAMK2A	5	149599054	149669854	-2.50832	0.012131	rs6864267	-2.987	0.06857	NA	NA	NA	NA	NA
ENSG00000154734	ADAMTS1	21	28208066	28217728	2.5064	0.0122	rs16979558	-2.89	0.0121	NA	NA	NA	NA	NA
ENSG00000155097	ATP6V1C1	8	104033291	104085279	-2.50428	0.01227	rs10092130	3.35	0.01227	NA	NA	NA	NA	NA
ENSG00000121775	TMEM39B	1	32537632	32568467	-2.5	0.0123	rs16834858	-2.61	0.045113	NA	NA	NA	NA	NA
ENSG00000175352	NRIP3	11	9002123	9025596	-2.50333	0.0123	rs10840114	-3.15	0.06936	NA	NA	NA	NA	NA
ENSG00000168646	AXIN2	17	63524681	63557765	-2.50088	0.012388	rs12451009	3.34	0.04317	NA	NA	NA	NA	NA
ENSG00000114861	FOXP1	3	71003844	71633140	2.50193	0.0124	rs4484160	-3.5	0.02837	NA	NA	NA	NA	NA
ENSG00000143847	PPFIA4	1	202995626	203047868	2.50163	0.0124	rs1774847	2.69	0.045455	NA	NA	NA	NA	NA
ENSG00000263647	BPTFP1	17	62758030	62758828	2.49991	0.012422	rs12451009	3.34	0.070588	NA	NA	NA	NA	NA
ENSG00000244560	LOC155060	7	148982372	148994403	-2.49921	0.012447	rs855736	-2.52	0.00849	NA	NA	NA	NA	NA
ENSG00000262814	MRPL12	17	79670387	79674556	2.49903	0.012453	rs2228306	3.64	0.10435	NA	NA	NA	NA	NA
ENSG00000105928	GSDME	7	24737972	24809244	2.49645	0.01254	rs2106760	-3.03	0.01182	NA	NA	NA	NA	NA
ENSG00000183763	TRAIP	3	49866034	49894007	-2.49462	0.0126	rs739983	2.23	0.00018	NA	NA	NA	NA	NA
ENSG00000136279	DBNL	7	44084239	44109055	2.49327	0.012657	rs2251245	-3.79	0.05634	NA	NA	NA	NA	NA
ENSG00000077420	APBB1IP	10	26727132	26856732	2.49	0.0127	rs17754882	-2.74	0.02429	NA	NA	NA	NA	NA
ENSG00000134250	NOTCH2	1	120454176	120612240	-2.49345	0.0127	rs17258606	-2.71	0.03529	NA	NA	NA	NA	NA
ENSG00000213928	IRF9	14	24630262	24635774	2.4909	0.01274	rs1004664	2.81	0.00751	NA	NA	NA	NA	NA
ENSG00000186111	PIP5K1C	19	3630181	3700477	2.49058	0.01275	rs2230561	-3.08	0.017493	NA	NA	NA	NA	NA
ENSG00000147854	UHRF2	9	6413151	6507054	2.48956	0.01279	rs541378	3.6	0.08219	NA	NA	NA	NA	NA
ENSG00000061918	GUCY1B1	4	156680144	156728743	2.49026	0.0128	rs3796585	-3.78	0.0327	NA	NA	NA	NA	NA
ENSG00000170502	NUDT9	4	88343734	88380606	2.48987	0.0128	rs1037814	-3.17	0.02194	NA	NA	NA	NA	NA
ENSG00000258441	LINC00641	14	21668238	21675059	-2.48884	0.0128	rs716599	3.53	0.02154	NA	NA	NA	NA	NA
ENSG00000144218	AFF3	2	100162323	100759201	2.48916	0.012805	rs7566527	-2.75	0.01022	NA	NA	NA	NA	NA
ENSG00000089916	GPATCH2L	14	76618259	76720685	-2.4868	0.01289	rs8011069	3.99	0.03846	NA	NA	NA	NA	NA
ENSG00000268996	MAN1B1-DT	9	139980807	139981121	-2.48681	0.01289	rs1105221	-2.9	0.01961	NA	NA	NA	NA	NA
ENSG00000188895	MSL1	17	38278551	38293042	2.48585	0.012924	rs2715554	2.73	0.042403	NA	NA	NA	NA	NA
ENSG00000106483	SFRP4	7	37945543	38065297	-2.48516	0.012949	rs2140533	-3.38	0.02464	NA	NA	NA	NA	NA
ENSG00000227345	PARG	10	51026325	51130715	2.48244	0.013	rs3793792	2.1	0.00206	NA	NA	NA	NA	NA
ENSG00000232956	SNHG15	7	45022622	45026560	2.48362	0.013005	rs3735485	3.11	0.03896	NA	NA	NA	NA	NA
ENSG00000146072	TNFRSF21	6	47199268	47277641	2.48209	0.013061	rs2396821	3.05	0.03243	NA	NA	NA	NA	NA
ENSG00000213885	NA	21	26734135	26734745	-2.48134	0.01309	rs718560	-2.88	0.0561	NA	NA	NA	NA	NA
ENSG00000139372	TDG	12	104359582	104382652	-2.48173	0.0131	rs4764967	2.96	0.02516	NA	NA	NA	NA	NA
ENSG00000196628	TCF4	18	52889562	53332018	2.48057	0.01312	rs10513883	-2.73	0.01702	NA	NA	NA	NA	NA
ENSG00000185000	DGAT1	8	145539954	145550573	-2.47937	0.013162	rs6558406	3.43	0.12245	NA	NA	NA	NA	NA
ENSG00000130311	DDA1	19	17420327	17434110	-2.47903	0.01317	rs6512198	2.99	0.013652	NA	NA	NA	NA	NA
ENSG00000153814	JAZF1	7	27870192	28220362	2.47879	0.013183	rs849139	3.34	0.03023	NA	NA	NA	NA	NA
ENSG00000177150	FAM210A	18	13663346	13726662	2.4783	0.0132	rs6505810	2.58	0.00353	NA	NA	NA	NA	NA
ENSG00000178531	CTXN1	19	7989372	7991051	2.47804	0.013211	rs653488	-2.75	0.02899	NA	NA	NA	NA	NA
ENSG00000106261	ZKSCAN1	7	99613204	99639312	2.47763	0.013226	rs1617502	-3.71	0.04286	NA	NA	NA	NA	NA
ENSG00000141524	TMC6	17	76106539	76128488	2.47763	0.013226	rs4969202	-3.03	0.013216	NA	NA	NA	NA	NA
ENSG00000243389	NA	2	113346617	113372008	-2.47624	0.013277	rs11691239	2.94	0.02521	NA	NA	NA	NA	NA
ENSG00000236901	MIR600HG	9	125871773	125877756	2.47557	0.013303	rs12335741	-2.65	0.00745	NA	NA	NA	NA	NA
ENSG00000197093	GAL3ST4	7	99756867	99766373	2.47406	0.013359	rs1617502	-3.71	0.03727	NA	NA	NA	NA	NA
ENSG00000270177	NA	5	133562101	133563518	-2.47368	0.01337	rs10491288	-3.51	0.03797	NA	NA	NA	NA	NA
ENSG00000116670	MAD2L2	1	11734537	11751707	-2.47	0.0134	rs5746001	3.33	0.084507	NA	NA	NA	NA	NA
ENSG00000134247	PTGFRN	1	117452679	117532980	2.47	0.0134	rs41490749	-2.92	0.012565	NA	NA	NA	NA	NA
ENSG00000113761	ZNF346	5	176449697	176508190	2.47256	0.013415	rs10476198	-3.274	0.032	NA	NA	NA	NA	NA
ENSG00000179889	PDXDC1	16	15068448	15233196	2.47233	0.01342	rs4985155	-4.15	0.169014	NA	NA	NA	NA	NA
ENSG00000068796	KIF2A	5	61601989	61833076	-2.47173	0.013446	rs7718484	-3.178	0.06977	NA	NA	NA	NA	NA
ENSG00000053372	MRTO4	1	19578033	19586622	-2.47	0.0135	rs709682	-2.84	0.011788	NA	NA	NA	NA	NA
ENSG00000135940	COX5B	2	98262503	98264846	2.47026	0.0135	rs6748809	2.7	0.02691	NA	NA	NA	NA	NA
ENSG00000139324	TMTC3	12	88536073	88593664	2.47064	0.0135	rs10858760	2.75	0.00683	NA	NA	NA	NA	NA
ENSG00000204388	HSPA1B	6	31795512	31798031	-2.47102	0.0135	rs2239705	-4.95	0.285714	NA	NA	NA	NA	NA
ENSG00000132912	DCTN4	5	150088002	150138671	2.46951	0.01353	rs6891880	-2.594	0.00728	NA	NA	NA	NA	NA
ENSG00000083799	CYLD	16	50775961	50835846	-2.46903	0.013548	rs4785434	3.19	0.01242	NA	NA	NA	NA	NA
ENSG00000174238	PITPNA	17	1421012	1466110	-2.46874	0.013559	rs4510082	2.82	0.023669	NA	NA	NA	NA	NA
ENSG00000170779	CDCA4	14	105475910	105487485	-2.46786	0.01359	rs3924892	2.65	0.00548	NA	NA	NA	NA	NA
ENSG00000143257	NR1I3	1	161199456	161208092	-2.47	0.0136	rs16856590	3.08	0.030534	NA	NA	NA	NA	NA
ENSG00000204396	VWA7	6	31733367	31745108	2.46885	0.0136	rs2239705	-4.95	0.19672	NA	NA	NA	NA	NA
ENSG00000113758	DBN1	5	176883609	176901402	-2.46742	0.01361	rs28932178	2.708	0.01724	NA	NA	NA	NA	NA
ENSG00000231167	NA	7	105222705	105223703	2.46745	0.01361	rs17343349	-3.15	0.00614	NA	NA	NA	NA	NA
ENSG00000128918	ALDH1A2	15	58245622	58790065	2.46559	0.013679	rs7163325	-3.15	0.035608	NA	NA	NA	NA	NA
ENSG00000164440	TXLNB	6	139561198	139613276	-2.465	0.0137	rs9403059	3	0.01604	NA	NA	NA	NA	NA
ENSG00000213722	DDAH2	6	31694815	31698394	-2.46445	0.0137	rs2239705	-4.95	0.34286	NA	NA	NA	NA	NA
ENSG00000169919	GUSB	7	65425671	65447301	-2.46492	0.013704	rs316319	3.17	0.11538	NA	NA	NA	NA	NA
ENSG00000176974	SHMT1	17	18231187	18266856	-2.46263	0.013792	rs2461847	-3.15	0.08511	NA	NA	NA	NA	NA
ENSG00000083642	PDS5B	13	33160564	33352157	-2.46262	0.0138	rs169562	-3.05	0.05286	NA	NA	NA	NA	NA
ENSG00000117676	RPS6KA1	1	26856252	26901521	-2.46216	0.0138	rs34460334	3.12	0.06283	NA	NA	NA	NA	NA
ENSG00000272205	NA	1	167189068	167189749	-2.46	0.0138	rs7524019	3.34	0.051724	NA	NA	NA	NA	NA
ENSG00000164327	RICTOR	5	38938021	39074510	2.4622	0.01381	rs261752	3.337	0.04563	NA	NA	NA	NA	NA
ENSG00000129696	TTI2	8	33330904	33371119	-2.462	0.013816	rs11776207	-2.97	0.3871	NA	NA	NA	NA	NA
ENSG00000161547	SRSF2	17	74730197	74733456	2.46128	0.013844	rs87095	-3.3	0.04286	NA	NA	NA	NA	NA
ENSG00000028137	TNFRSF1B	1	12227060	12269285	2.46	0.0139	rs5746001	3.33	0.044444	NA	NA	NA	NA	NA
ENSG00000095637	SORBS1	10	97071528	97321171	2.46	0.0139	rs11188311	-3.52	0.06	NA	NA	NA	NA	NA
ENSG00000170385	SLC30A1	1	211744910	211752084	-2.45975	0.0139	rs10863904	3.92	0.05742	NA	NA	NA	NA	NA
ENSG00000240849	PEDS1	20	48697663	48770335	2.4599	0.0139	rs941798	3.2	0.0418	NA	NA	NA	NA	NA
ENSG00000141542	RAB40B	17	80612849	80656604	-2.45734	0.013997	rs4356529	3.24	0.02131	NA	NA	NA	NA	NA
ENSG00000158292	GPR153	1	6307406	6321035	2.45843	0.014	rs200448	3.16	0.0553	NA	NA	NA	NA	NA
ENSG00000171757	LRRC34	3	169511216	169530774	-2.45787	0.014	rs756644	3.8	0.13043	NA	NA	NA	NA	NA
ENSG00000137801	THBS1	15	39873280	39891667	2.45708	0.014007	rs12440685	-3.38	0.029268	NA	NA	NA	NA	NA
ENSG00000103043	VAC14	16	70721342	70835064	2.45686	0.014016	rs1018910	-2.93	0.05357	NA	NA	NA	NA	NA
ENSG00000110436	SLC1A2	11	35272753	35441610	2.45541	0.0141	rs17447734	-2.7	0.01014	NA	NA	NA	NA	NA
ENSG00000144306	SCRN3	2	175260458	175294303	2.45507	0.0141	rs16862244	3.8	0.02424	NA	NA	NA	NA	NA
ENSG00000198824	CHAMP1	13	115079988	115092796	-2.45449	0.01411	rs9525204	-2.9	0.04979	NA	NA	NA	NA	NA
ENSG00000232388	SMIM26	20	18548064	18550207	2.4535	0.01415	rs6112087	-2.55	0.0153	NA	NA	NA	NA	NA
ENSG00000106366	SERPINE1	7	100770370	100782547	-2.45263	0.014181	rs2239537	2.86	0.01899	NA	NA	NA	NA	NA
ENSG00000162390	ACOT11	1	55007930	55104865	-2.45	0.0142	rs3753407	-3.68	0.023121	NA	NA	NA	NA	NA
ENSG00000214300	SPDYE3	7	99905325	99919819	2.45187	0.014212	rs1617502	-3.71	0.09677	NA	NA	NA	NA	NA
ENSG00000128891	CCDC32	15	40820882	40857256	-2.4516	0.014222	rs10518693	-3.33	0.096	NA	NA	NA	NA	NA
ENSG00000106636	YKT6	7	44240567	44253893	2.45111	0.01424	rs2251245	-3.79	0.04651	NA	NA	NA	NA	NA
ENSG00000019991	HGF	7	81328322	81399754	-2.45095	0.01425	rs2887115	3.38	0.02864	NA	NA	NA	NA	NA
ENSG00000137161	CNPY3	6	42896938	42907025	2.45063	0.014261	rs1214755	-2.58	0.039474	NA	NA	NA	NA	NA
ENSG00000047457	CP	3	148880197	148939842	-2.44841	0.0143	rs3772589	3.25	0.01533	NA	NA	NA	NA	NA
ENSG00000107959	PITRM1	10	3179920	3215003	-2.45016	0.0143	rs3829916	3.46	0.08333	NA	NA	NA	NA	NA
ENSG00000143190	POU2F1	1	167190066	167396582	-2.44645	0.0144	rs7524019	3.34	0.03324	NA	NA	NA	NA	NA
ENSG00000166833	NAV2	11	19372271	20143144	2.446	0.0144	rs17508740	3.06	0.00592	NA	NA	NA	NA	NA
ENSG00000126267	COX6B1	19	36139125	36149763	2.45	0.01444	rs6510472	3.76	0.07059	NA	NA	NA	NA	NA
ENSG00000003147	ICA1	7	8152814	8302317	-2.44594	0.01445	rs13227417	4.19	0.03715	NA	NA	NA	NA	NA
ENSG00000177125	ZBTB34	9	129622944	129648157	-2.44578	0.01445	rs7030157	2.5	0.00186	NA	NA	NA	NA	NA
ENSG00000146223	RPL7L1	6	42847356	42857663	2.4454	0.01447	rs2395939	-2.57	0.01997	NA	NA	NA	NA	NA
ENSG00000112425	EPM2A	6	145822719	146057160	-2.44518	0.014478	rs387965	2.63	0.00558	NA	NA	NA	NA	NA
ENSG00000237883	DGUOK-AS1	2	74174769	74208568	2.44515	0.014479	rs13404452	-2.64	0.00524	NA	NA	NA	NA	NA
ENSG00000196700	ZNF512B	20	62588055	62680113	-2.44459	0.014502	rs817370	3.7	0.03604	NA	NA	NA	NA	NA
ENSG00000025800	KPNA6	1	32573639	32642169	-2.44154	0.0146	rs16834858	-2.61	0.031746	NA	NA	NA	NA	NA
ENSG00000133316	WDR74	11	62599814	62609281	-2.44334	0.0146	rs11231409	2.63	0.04428	NA	NA	NA	NA	NA
ENSG00000112576	CCND3	6	41902671	42018095	2.4421	0.014602	rs7753653	-3.09	0.01791	NA	NA	NA	NA	NA
ENSG00000256294	ZNF225	19	44616334	44637027	-2.44105	0.014645	rs7255512	2.31	0.01071	NA	NA	NA	NA	NA
ENSG00000125503	PPP1R12C	19	55602281	55628927	2.44081	0.014655	rs12609976	-3.34	0.02277	NA	NA	NA	NA	NA
ENSG00000119048	UBE2B	5	133706870	133727683	2.44037	0.014672	rs10491288	-3.51	0.065934	NA	NA	NA	NA	NA
ENSG00000115694	STK25	2	242432089	242449145	-2.43997	0.014688	rs6716290	3.44	0.0221	NA	NA	NA	NA	NA
ENSG00000243789	JMJD7	15	42120283	42129779	2.43971	0.014699	rs316622	-3.18	0.024691	NA	NA	NA	NA	NA
ENSG00000134153	EMC7	15	34376218	34394149	-2.43867	0.014741	rs7168761	4.37	0.053812	NA	NA	NA	NA	NA
ENSG00000157456	CCNB2	15	59397277	59417244	2.43855	0.014747	rs12908165	-2.56	0.01114	NA	NA	NA	NA	NA
ENSG00000204257	HLA-DMA	6	32916390	32936871	-2.43674	0.0148	rs4148871	3.43	0.023576	NA	NA	NA	NA	NA
ENSG00000255585	LOC651337	9	140682117	140683139	2.43729	0.0148	rs4876925	-3.76	0.06977	NA	NA	NA	NA	NA
ENSG00000124074	ENKD1	16	67696848	67701168	-2.43583	0.014858	rs6499137	-2.69	0.01531	NA	NA	NA	NA	NA
ENSG00000141551	CSNK1D	17	80196899	80231607	-2.43575	0.014861	rs4356529	3.24	0.06742	NA	NA	NA	NA	NA
ENSG00000185129	PURA	5	139487362	139496321	2.43528	0.01488	rs356445	-2.69	0.059701	NA	NA	NA	NA	NA
ENSG00000198018	ENTPD7	10	101419263	101465997	2.43	0.0149	rs10883396	5.23	0.18462	NA	NA	NA	NA	NA
ENSG00000247934	NA	12	28316231	28343299	-2.43406	0.0149	rs2169754	-2.71	0.03069	NA	NA	NA	NA	NA
ENSG00000267439	NA	19	36237958	36244316	2.43421	0.014924	rs3761097	3.19	0.02434	NA	NA	NA	NA	NA
ENSG00000123178	SPRYD7	13	50486842	50510626	-2.43241	0.015	rs716370	-2.78	0.06977	NA	NA	NA	NA	NA
ENSG00000171206	TRIM8	10	104404253	104418164	2.43	0.015	rs7907503	2.65	0.01039	NA	NA	NA	NA	NA
ENSG00000185418	TARS3	15	102193801	102264807	2.43219	0.015	rs8040142	-2.81	0.00922	NA	NA	NA	NA	NA
ENSG00000224186	C5orf66	5	134368970	134691744	2.43137	0.01504	rs17168355	3.197	0.02978	NA	NA	NA	NA	NA
ENSG00000084623	EIF3I	1	32687529	32697205	2.42898	0.0151	rs16834858	-2.61	0.0424	NA	NA	NA	NA	NA
ENSG00000143401	ANP32E	1	150190717	150208504	-2.42926	0.0151	rs2275780	-3.37	0.066298	NA	NA	NA	NA	NA
ENSG00000058404	CAMK2B	7	44256749	44374176	2.4281	0.015178	rs2251245	-3.79	0.06349	NA	NA	NA	NA	NA
ENSG00000254505	CHMP4A	14	24678789	24683075	-2.4277	0.01519	rs1004664	2.81	0.0146	NA	NA	NA	NA	NA
ENSG00000177453	NIM1K	5	43192173	43280952	2.42779	0.015191	rs6451656	-2.352	0.000472	NA	NA	NA	NA	NA
ENSG00000079277	MKNK1	1	47023090	47082515	2.42846	0.0152	rs1258061	-2.86	0.007818	NA	NA	NA	NA	NA
ENSG00000110931	CAMKK2	12	121675497	121736111	2.42742	0.0152	rs12819210	3.17	0.01341	NA	NA	NA	NA	NA
ENSG00000142751	GPN2	1	27202624	27216788	2.42745	0.0152	rs34460334	3.12	0.10435	NA	NA	NA	NA	NA
ENSG00000155313	USP25	21	17102344	17252377	-2.4287	0.0152	rs1297246	-3.67	0.0656	NA	NA	NA	NA	NA
ENSG00000174529	TMEM81	1	205052258	205053645	2.43	0.0152	rs4265484	-3.55	0.066667	NA	NA	NA	NA	NA
ENSG00000204859	ZBTB48	1	6640061	6649340	-2.42719	0.0152	rs200448	3.16	0.036474	NA	NA	NA	NA	NA
ENSG00000070371	CLTCL1	22	19166986	19279239	-2.42701	0.015224	rs2157733	2.71	0.02024	NA	NA	NA	NA	NA
ENSG00000270953	NA	7	130147501	130148123	-2.42695	0.01523	rs290805	-5.66	0.11429	NA	NA	NA	NA	NA
ENSG00000153107	ANAPC1	2	112523848	112642267	2.42591	0.0153	rs6722814	-3.81	0.19355	NA	NA	NA	NA	NA
ENSG00000100991	TRPC4AP	20	33590207	33680674	2.42424	0.01534	rs1886695	-3.46	0.11765	NA	NA	NA	NA	NA
ENSG00000065613	SLK	10	105726959	105788991	2.42348	0.0154	rs6584579	-2.39	0.01688	NA	NA	NA	NA	NA
ENSG00000148429	USP6NL	10	11495945	11653753	2.42189	0.0154	rs10752222	-3.47	0.07895	NA	NA	NA	NA	NA
ENSG00000244510	NA	7	65947788	65955095	-2.42273	0.015404	rs7808826	3.63	0.22222	NA	NA	NA	NA	NA
ENSG00000152056	AP1S3	2	224616403	224702744	-2.42205	0.015433	rs10191694	-3.42	0.00604	NA	NA	NA	NA	NA
ENSG00000136243	NUP42	7	23221446	23240630	2.41987	0.01553	rs6461717	-2.91	0.01681	NA	NA	NA	NA	NA
ENSG00000113068	PFDN1	5	139624624	139682706	2.419	0.01556	rs269783	2.667	0.10435	NA	NA	NA	NA	NA
ENSG00000155463	OXA1L	14	23235731	23241007	2.41743	0.01563	rs761874	-2.91	0.03834	NA	NA	NA	NA	NA
ENSG00000130299	GTPBP3	19	17445729	17453544	2.41652	0.01567	rs6512198	2.99	0.02027	NA	NA	NA	NA	NA
ENSG00000233448	NA	7	76669261	76673093	-2.41649	0.015671	rs11768176	3.29	0.02239	NA	NA	NA	NA	NA
ENSG00000130714	POMT1	9	134378289	134399193	2.41614	0.01569	rs2296949	2.77	0.03053	NA	NA	NA	NA	NA
ENSG00000225342	NA	12	40579811	40617605	2.41514	0.0157	rs4768301	2.85	0.01365	NA	NA	NA	NA	NA
ENSG00000163823	CCR1	3	46243200	46249887	2.41523	0.015725	rs11919943	-3.23	0.07059	NA	NA	NA	NA	NA
ENSG00000166526	ZNF3	7	99661656	99680171	-2.41414	0.015772	rs1617502	-3.71	0.03499	NA	NA	NA	NA	NA
ENSG00000104447	TRPS1	8	116420724	116821899	2.41413	0.015773	rs4422804	-3.45	0.176471	NA	NA	NA	NA	NA
ENSG00000110400	NECTIN1	11	119494120	119599794	2.41455	0.0158	rs11217470	-3.85	0.02685	NA	NA	NA	NA	NA
ENSG00000122550	KLHL7	7	23145353	23217533	2.41351	0.0158	rs6461717	-2.91	0.01552	NA	NA	NA	NA	NA
ENSG00000142556	ZNF614	19	52516018	52533493	-2.41	0.0158	rs7250851	-3.03	0.01872	NA	NA	NA	NA	NA
ENSG00000140948	ZCCHC14	16	87439852	87525651	-2.40959	0.01597	rs17699720	-3.77	0.04563	NA	NA	NA	NA	NA
ENSG00000127554	GFER	16	2034208	2037750	2.40848	0.016019	rs35693349	-3.06	0.00693	NA	NA	NA	NA	NA
ENSG00000213433	NA	5	151145420	151145939	2.40783	0.01605	rs294960	-2.849	0.0249	NA	NA	NA	NA	NA
ENSG00000073849	ST6GAL1	3	186648274	186796341	-2.40577	0.0161	rs7649354	-3.34	0.02564	NA	NA	NA	NA	NA
ENSG00000174137	FAM53A	4	1619642	1686029	2.40672	0.0161	rs86459	-3.19	0.04858	NA	NA	NA	NA	NA
ENSG00000185246	PRPF39	14	45553302	45585485	-2.4076	0.0161	rs807330	3.54	0.0285	NA	NA	NA	NA	NA
ENSG00000118197	DDX59	1	200593024	200639097	2.4	0.0162	rs10920115	3.59	0.104348	NA	NA	NA	NA	NA
ENSG00000023318	ERP44	9	102741461	102861322	2.40392	0.01622	rs2787395	2.81	0.06417	NA	NA	NA	NA	NA
ENSG00000127989	MTERF1	7	91321323	91510034	2.40362	0.016234	rs7796370	2.87	0.08824	NA	NA	NA	NA	NA
ENSG00000104427	ZC2HC1A	8	79578282	79632000	2.40333	0.016247	rs2583778	-3.2	0.068966	NA	NA	NA	NA	NA
ENSG00000091831	ESR1	6	151977826	152450754	-2.4022	0.016297	rs1038304	-3.21	0.04762	NA	NA	NA	NA	NA
ENSG00000117525	F3	1	94994781	95007356	-2.4027	0.0163	rs6681849	3.45	0.045113	NA	NA	NA	NA	NA
ENSG00000077782	FGFR1	8	38268656	38326352	2.40148	0.016329	rs7832232	2.55	0.00932	NA	NA	NA	NA	NA
ENSG00000160172	FAM86C2P	11	67559119	67572807	2.3991	0.0164	rs11601245	-3.21	0.0297	NA	NA	NA	NA	NA
ENSG00000161800	RACGAP1	12	50370706	50426919	-2.40068	0.0164	rs11169141	2.4	0.02312	NA	NA	NA	NA	NA
ENSG00000198208	RPS6KL1	14	75370657	75390099	2.39883	0.0164	rs1468503	3.32	0.02158	NA	NA	NA	NA	NA
ENSG00000168890	TMEM150A	2	85825671	85830319	-2.39964	0.016411	rs1254901	3.5	0.07547	NA	NA	NA	NA	NA
ENSG00000141034	GID4	17	17942606	17971718	2.39908	0.016436	rs2461847	-3.15	0.07407	NA	NA	NA	NA	NA
ENSG00000267342	NA	17	73893141	73896229	-2.39863	0.016456	rs87095	-3.3	0.06557	NA	NA	NA	NA	NA
ENSG00000204438	GPANK1	6	31629006	31634060	2.3966	0.0165	rs2239705	-4.95	0.15789	NA	NA	NA	NA	NA
ENSG00000270426	NA	4	185393078	185393763	-2.39811	0.0165	rs13111690	-3.1	0.02537	NA	NA	NA	NA	NA
ENSG00000260807	CEROX1	16	1025761	1031596	2.39733	0.016515	rs2729597	-2.62	0.02102	NA	NA	NA	NA	NA
ENSG00000166140	ZFYVE19	15	41099284	41106767	-2.3958	0.0166	rs10518693	-3.33	0.13333	NA	NA	NA	NA	NA
ENSG00000104946	TBC1D17	19	50380682	50392005	2.4	0.01661	rs7246090	-2.7	0.03125	NA	NA	NA	NA	NA
ENSG00000148019	CEP78	9	80850978	80894606	2.39504	0.016619	rs4434688	3.89	0.02564	NA	NA	NA	NA	NA
ENSG00000215883	CYB5RL	1	54638009	54665709	-2.39276	0.0167	rs3753407	-3.68	0.026966	NA	NA	NA	NA	NA
ENSG00000161980	POLR3K	16	96407	103628	-2.3914	0.016784	rs7196963	3.25	0.01453	NA	NA	NA	NA	NA
ENSG00000006062	MAP3K14	17	43340488	43394414	2.39131	0.016788	rs9893052	-3.01	0.1	NA	NA	NA	NA	NA
ENSG00000131374	TBC1D5	3	17198654	18486309	-2.39123	0.016792	rs4908967	-2.88	0.12632	NA	NA	NA	NA	NA
ENSG00000136636	KCTD3	1	215740735	215795149	2.39119	0.0168	rs12081526	-2.92	0.01446	NA	NA	NA	NA	NA
ENSG00000167799	NUDT8	11	67395409	67397401	-2.39045	0.0168	rs11601245	-3.56	0.01987	NA	NA	NA	NA	NA
ENSG00000173486	FKBP2	11	64008475	64011604	-2.39031	0.0168	rs12420892	2.72	0.02335	NA	NA	NA	NA	NA
ENSG00000083290	ULK2	17	19674142	19771249	-2.39015	0.016842	rs2453605	2.57	0.03038	NA	NA	NA	NA	NA
ENSG00000153815	CMIP	16	81478775	81745367	2.38952	0.01687	rs11647603	3.58	0.03015	NA	NA	NA	NA	NA
ENSG00000122965	RBM19	12	114254543	114404176	2.38832	0.0169	rs1895595	2.56	0.010178	NA	NA	NA	NA	NA
ENSG00000135766	EGLN1	1	231499497	231560790	-2.38964	0.0169	rs17734675	-3.32	0.084507	NA	NA	NA	NA	NA
ENSG00000235351	NA	2	242664030	242665108	-2.38888	0.0169	rs6716290	3.44	0.08392	NA	NA	NA	NA	NA
ENSG00000166133	RPUSD2	15	40861499	40866659	-2.38858	0.016914	rs10518693	-3.33	0.125	NA	NA	NA	NA	NA
ENSG00000148399	DPH7	9	140449356	140473387	2.38711	0.016982	rs1105221	-2.9	0.0327	NA	NA	NA	NA	NA
ENSG00000162104	ADCY9	16	4003388	4166186	2.38672	0.016999	rs8047038	-3.41	0.02913	NA	NA	NA	NA	NA
ENSG00000145335	SNCA	4	90645250	90759466	-2.38627	0.017	rs10516839	3.38	0.07143	NA	NA	NA	NA	NA
ENSG00000166452	AKIP1	11	8932686	8941631	2.38671	0.017	rs10840114	-3.15	0.1	NA	NA	NA	NA	NA
ENSG00000113742	CPEB4	5	173315283	173388979	-2.38577	0.01704	rs6873528	3.643	0.05941	NA	NA	NA	NA	NA
ENSG00000197601	FAR1	11	13690217	13753893	-2.38424	0.0171	rs7934143	-2.53	0.00733	NA	NA	NA	NA	NA
ENSG00000171992	SYNPO	5	149980642	150038782	2.38375	0.017137	rs887344	2.739	0.02299	NA	NA	NA	NA	NA
ENSG00000130513	GDF15	19	18485541	18499986	2.38363	0.017143	rs11880147	-2.81	0.00948	NA	NA	NA	NA	NA
ENSG00000164116	GUCY1A1	4	156587863	156653501	2.38279	0.0172	rs3796585	-3.78	0.03883	NA	NA	NA	NA	NA
ENSG00000174514	MFSD4A	1	205538013	205572046	2.38167	0.0172	rs7522056	5.22	0.171429	NA	NA	NA	NA	NA
ENSG00000257596	SCAT2	12	54656399	54672847	2.38144	0.0172	rs10219739	-3.14	0.058537	NA	NA	NA	NA	NA
ENSG00000183647	ZNF530	19	58111253	58124090	2.382	0.01722	rs12460048	-2.62	0.013809	NA	NA	NA	NA	NA
ENSG00000232912	NA	1	8484705	8494898	-2.38112	0.0173	rs2038903	-4.26	0.17143	NA	NA	NA	NA	NA
ENSG00000237399	PITRM1-AS1	10	3183824	3210164	-2.38087	0.0173	rs3829916	3.46	0.05581	NA	NA	NA	NA	NA
ENSG00000172264	MACROD2	20	13976015	16033842	-2.37987	0.01732	rs6042333	-2.61	0.0341	NA	NA	NA	NA	NA
ENSG00000172137	CALB2	16	71392616	71424341	-2.37932	0.017344	rs1862816	-2.94	0.08276	NA	NA	NA	NA	NA
ENSG00000131389	SLC6A6	3	14444076	14530857	-2.37931	0.017345	rs7618619	-3.31	0.05021	NA	NA	NA	NA	NA
ENSG00000253854	NA	8	94731802	94733395	2.37883	0.017368	rs7013751	-4.55	0.06383	NA	NA	NA	NA	NA
ENSG00000185262	UBALD2	17	74261283	74267375	2.37777	0.017418	rs87095	-3.3	0.04428	NA	NA	NA	NA	NA
ENSG00000264885	NA	17	18570942	18572774	-2.37706	0.017451	rs2074280	3.38	0.08	NA	NA	NA	NA	NA
ENSG00000078687	TNRC6C	17	76000249	76104916	-2.37692	0.017458	rs870355	2.95	0.01783	NA	NA	NA	NA	NA
ENSG00000126005	MMP24OS	20	33804265	33865934	-2.37639	0.01748	rs761826	-3.8	0.2727	NA	NA	NA	NA	NA
ENSG00000148120	AOPEP	9	97488983	97849441	-2.37655	0.01748	rs7035166	2.88	0.04181	NA	NA	NA	NA	NA
ENSG00000123636	BAZ2B	2	160175490	160473203	-2.37576	0.0175	rs1011770	2.86	0.17647	NA	NA	NA	NA	NA
ENSG00000188522	FAM83G	17	18872102	18908117	-2.37562	0.01752	rs2074280	3.38	0.08759	NA	NA	NA	NA	NA
ENSG00000160949	TONSL	8	145654165	145669827	-2.37471	0.017563	rs11780978	3.04	0.0603	NA	NA	NA	NA	NA
ENSG00000128567	PODXL	7	131185021	131242976	2.37415	0.01759	rs2341028	2.72	0.02069	NA	NA	NA	NA	NA
ENSG00000169902	TPST1	7	65670186	65885530	2.37404	0.01759	rs7808826	3.63	0.25532	NA	NA	NA	NA	NA
ENSG00000243725	TTC4	1	55181495	55208330	2.37495	0.0176	rs3753407	-3.68	0.033058	NA	NA	NA	NA	NA
ENSG00000152223	EPG5	18	43427574	43547240	-2.37338	0.01763	rs4890292	2.71	0.02358	NA	NA	NA	NA	NA
ENSG00000231793	NA	11	67380124	67383728	2.37152	0.0177	rs11601245	-3.57	0.03529	NA	NA	NA	NA	NA
ENSG00000240859	LOC100507642	7	149597	155465	2.37055	0.017761	rs34991976	-2.28	0.00556	NA	NA	NA	NA	NA
ENSG00000174871	CNIH2	11	66045661	66052772	-2.36917	0.0178	rs3741367	6.71	0.24	NA	NA	NA	NA	NA
ENSG00000273243	NA	22	45551420	45551892	-2.3691	0.01783	rs5766188	3.13	0.02609	NA	NA	NA	NA	NA
ENSG00000001631	KRIT1	7	91828283	91875480	2.36904	0.017834	rs7796370	2.87	0.07843	NA	NA	NA	NA	NA
ENSG00000136286	MYO1G	7	45002261	45018697	2.36812	0.01788	rs3735485	3.11	0.05381	NA	NA	NA	NA	NA
ENSG00000113615	SEC24A	5	133984479	134063513	2.36692	0.01794	rs10491288	-3.51	0.06857	NA	NA	NA	NA	NA
ENSG00000183751	TBL3	16	2022038	2032934	-2.36678	0.017944	rs28396225	2.68	0.0125	NA	NA	NA	NA	NA
ENSG00000055070	SZRD1	1	16679070	16724640	2.36608	0.018	rs4661679	2.98	0.04938	NA	NA	NA	NA	NA
ENSG00000167797	CDK2AP2	11	67273968	67276120	2.36556	0.018	rs11601245	-3.09	0.03306	NA	NA	NA	NA	NA
ENSG00000255717	SNHG1	11	62619460	62623386	2.36645	0.018	rs11231409	2.63	0.07229	NA	NA	NA	NA	NA
ENSG00000105866	SP4	7	21467652	21554440	2.36515	0.018023	rs12700325	-4.02	0.04054	NA	NA	NA	NA	NA
ENSG00000128917	DLL4	15	41221538	41231237	2.36393	0.018082	rs12148915	-2.94	0.16438	NA	NA	NA	NA	NA
ENSG00000161533	ACOX1	17	73937588	73975515	2.36393	0.018082	rs87095	-3.3	0.053812	NA	NA	NA	NA	NA
ENSG00000131899	LLGL1	17	18128901	18148189	2.3638	0.018089	rs2461847	-3.15	0.10714	NA	NA	NA	NA	NA
ENSG00000139436	GIT2	12	110367607	110434194	-2.36394	0.0181	rs12306974	-2.76	0.020797	NA	NA	NA	NA	NA
ENSG00000167378	IRGQ	19	44088521	44100287	-2.36	0.01811	rs3213247	-2.91	0.01462	NA	NA	NA	NA	NA
ENSG00000142230	SAE1	19	47616531	47713886	2.36	0.01814	rs12609920	-2.67	0.01719	NA	NA	NA	NA	NA
ENSG00000180917	CMTR2	16	71315292	71323618	-2.36269	0.018143	rs1862816	-2.94	0.05106	NA	NA	NA	NA	NA
ENSG00000154589	LY96	8	74903587	74941322	-2.36203	0.018175	rs11787158	2.67	0.00696	NA	NA	NA	NA	NA
ENSG00000092445	TYRO3	15	41849873	41871536	2.36197	0.0182	rs316622	-3.18	0.04959	NA	NA	NA	NA	NA
ENSG00000228078	NA	6	29901878	29902063	-2.3608	0.0182	rs9501414	-2.16	0.03279	NA	NA	NA	NA	NA
ENSG00000141522	ARHGDIA	17	79825597	79829282	-2.35999	0.018275	rs4356529	3.24	0.23529	NA	NA	NA	NA	NA
ENSG00000272333	KMT2B	19	36208921	36229779	2.35997	0.018276	rs886107	3.38	0.03614	NA	NA	NA	NA	NA
ENSG00000140830	TXNL4B	16	72078188	72128330	-2.35996	0.018277	rs811047	3.5	0.04428	NA	NA	NA	NA	NA
ENSG00000116273	PHF13	1	6673745	6684093	2.36	0.0183	rs200448	3.16	0.066298	NA	NA	NA	NA	NA
ENSG00000169583	CLIC3	9	139889087	139891255	-2.35717	0.01841	rs4489420	-3.1	0.03614	NA	NA	NA	NA	NA
ENSG00000104142	VPS18	15	41186628	41196173	2.3567	0.018438	rs10518693	-3.33	0.069364	NA	NA	NA	NA	NA
ENSG00000101019	UQCC1	20	33890369	33999944	-2.35461	0.01854	rs761826	-3.8	0.3333	NA	NA	NA	NA	NA
ENSG00000119778	ATAD2B	2	23971534	24149984	2.35441	0.018552	rs6721623	-3.47	0.01961	NA	NA	NA	NA	NA
ENSG00000126883	NUP214	9	134000948	134110057	-2.35229	0.01866	rs946486	-3.58	0.08824	NA	NA	NA	NA	NA
ENSG00000269837	NA	19	23437855	23440741	-2.35	0.01869	rs1044095	-2.86	0.07407	NA	NA	NA	NA	NA
ENSG00000237943	PRKCQ-AS1	10	6622381	6658414	2.35	0.0188	rs4420170	-3.07	0.02575	NA	NA	NA	NA	NA
ENSG00000119509	INVS	9	102861538	103063282	2.34914	0.01882	rs2787395	2.81	0.08333	NA	NA	NA	NA	NA
ENSG00000178913	TAF7	5	140698057	140700330	-2.34862	0.018843	rs2907308	-3.065	0.016949	NA	NA	NA	NA	NA
ENSG00000231856	NA	13	52378433	52387356	-2.3474	0.01891	rs17069413	-2.88	0.00539	NA	NA	NA	NA	NA
ENSG00000181458	TMEM45A	3	100211463	100296288	-2.34643	0.018954	rs16841920	-3.21	0.03604	NA	NA	NA	NA	NA
ENSG00000104872	PIH1D1	19	49949555	49956754	2.35	0.01896	rs11083969	3	0.00616	NA	NA	NA	NA	NA
ENSG00000151665	PIGF	2	46808076	46844258	2.34533	0.019	rs896210	-3.16	0.08108	NA	NA	NA	NA	NA
ENSG00000159423	ALDH4A1	1	19197926	19229275	2.34605	0.019	rs709682	-2.84	0.03704	NA	NA	NA	NA	NA
ENSG00000135486	HNRNPA1	12	54673977	54680872	-2.34294	0.0191	rs10219739	-3.14	0.05634	NA	NA	NA	NA	NA
ENSG00000163041	H3-3A	1	226249552	226259702	2.34444	0.0191	rs11577282	2.97	0.029268	NA	NA	NA	NA	NA
ENSG00000115129	TP53I3	2	24300303	24308731	-2.34277	0.019141	rs6721623	-3.47	0.02273	NA	NA	NA	NA	NA
ENSG00000106819	ASPN	9	95218487	95244788	-2.34204	0.01918	rs10992190	2.59	0.01086	NA	NA	NA	NA	NA
ENSG00000269982	NA	3	10000401	10004223	-2.34129	0.0192	rs13097123	-2.77	0.01642	NA	NA	NA	NA	NA
ENSG00000138449	SLC40A1	2	190425305	190448484	-2.34159	0.019202	rs1437887	3.15	0.01929	NA	NA	NA	NA	NA
ENSG00000162878	PKDCC	2	42275160	42285668	2.34155	0.019204	rs10203720	-2.46	0.01855	NA	NA	NA	NA	NA
ENSG00000135452	TSPAN31	12	58131796	58143994	2.33884	0.0193	rs1506884	-2.66	0.06522	NA	NA	NA	NA	NA
ENSG00000160766	GBAP1	1	155183616	155197214	2.34	0.0193	rs7549186	3.8	0.04918	NA	NA	NA	NA	NA
ENSG00000162702	ZNF281	1	200374068	200379184	2.33957	0.0193	rs7554511	-3.57	0.3	NA	NA	NA	NA	NA
ENSG00000168003	SLC3A2	11	62623518	62656352	-2.34034	0.0193	rs11231409	2.63	0.08333	NA	NA	NA	NA	NA
ENSG00000270231	NBPF8	1	120978974	121010467	-2.33969	0.0193	rs17258606	-2.71	0.272727	NA	NA	NA	NA	NA
ENSG00000241697	TMEFF1	9	103204560	103339918	-2.33938	0.01932	rs2787395	2.81	0.08333	NA	NA	NA	NA	NA
ENSG00000113575	PPP2CA	5	133530025	133561833	-2.33915	0.019328	rs10491288	-3.51	0.080537	NA	NA	NA	NA	NA
ENSG00000119596	YLPM1	14	75230069	75322244	2.33851	0.01936	rs8014859	-3.45	0.10435	NA	NA	NA	NA	NA
ENSG00000143119	CD53	1	111415775	111442550	-2.33751	0.0194	rs11102146	-3.48	0.074074	NA	NA	NA	NA	NA
ENSG00000260261	NA	3	195676059	195679566	2.33731	0.019423	rs9990333	2.59	0.00978	NA	NA	NA	NA	NA
ENSG00000179406	LINC00174	7	65841031	65866325	2.33596	0.01949	rs7808826	3.63	0.31579	NA	NA	NA	NA	NA
ENSG00000134109	EDEM1	3	5229331	5261642	-2.33548	0.019518	rs6442905	2.63	0.01653	NA	NA	NA	NA	NA
ENSG00000135966	TGFBRAP1	2	105880871	105946491	2.33547	0.019519	rs10190186	4.6	0.0339	NA	NA	NA	NA	NA
ENSG00000111913	RIPOR2	6	24797601	25042238	-2.3353	0.01953	rs9358795	-3.18	0.04724	NA	NA	NA	NA	NA
ENSG00000141504	SAT2	17	7529552	7531194	2.33479	0.019555	rs1442850	-3.12	0.030769	NA	NA	NA	NA	NA
ENSG00000146574	CCZ1B	7	6833765	6866401	-2.33443	0.019573	rs7810553	-2.56	0.00895	NA	NA	NA	NA	NA
ENSG00000157184	CPT2	1	53662101	53679869	-2.33487	0.0196	rs576891	3.38	0.036364	NA	NA	NA	NA	NA
ENSG00000160408	ST6GALNAC6	9	130647600	130667687	2.33347	0.019624	rs878400	-2.65	0.00446	NA	NA	NA	NA	NA
ENSG00000137880	GCHFR	15	41056218	41059906	2.33322	0.019637	rs10518693	-3.33	0.094488	NA	NA	NA	NA	NA
ENSG00000273061	CDC37L1-DT	9	4676600	4679502	-2.333	0.01965	rs7025858	3.44	0.03085	NA	NA	NA	NA	NA
ENSG00000090273	NUDC	1	27226729	27273353	-2.33	0.0197	rs34460334	3.12	0.060302	NA	NA	NA	NA	NA
ENSG00000159885	ZNF222	19	44529494	44537265	-2.33	0.01983	rs3213247	-2.91	0.02797	NA	NA	NA	NA	NA
ENSG00000090863	GLG1	16	74485856	74641012	2.3295	0.019832	rs16950325	4.03	0.03166	NA	NA	NA	NA	NA
ENSG00000272768	NA	7	44924552	44925992	2.32875	0.01987	rs3735485	3.11	0.08054	NA	NA	NA	NA	NA
ENSG00000187257	RSBN1L	7	77325760	77412339	2.3284	0.01989	rs2868838	-3.61	0.06154	NA	NA	NA	NA	NA
ENSG00000060237	WNK1	12	861759	1020618	2.32753	0.0199	rs11063334	-3.19	0.03934	NA	NA	NA	NA	NA
ENSG00000183814	LIN9	1	226418850	226497570	-2.33	0.0199	rs11577282	2.97	0.016854	NA	NA	NA	NA	NA
ENSG00000213420	GPC2	7	99767229	99774995	2.32663	0.01998	rs1617502	-3.71	0.03822	NA	NA	NA	NA	NA
ENSG00000167701	GPT	8	145728356	145732557	-2.32661	0.019986	rs4925820	2.86	0.04196	NA	NA	NA	NA	NA
ENSG00000140525	FANCI	15	89787180	89860492	-2.32567	0.02	rs1110060	2.63	0.01835	NA	NA	NA	NA	NA
ENSG00000166323	C11orf65	11	108179246	108338258	-2.32633	0.02	rs228591	-3.67	0.26667	NA	NA	NA	NA	NA
ENSG00000168916	ZNF608	5	123972608	124084500	2.32617	0.02001	rs7719886	3.109	0.0143	NA	NA	NA	NA	NA
ENSG00000230071	RPL4P6	22	40982704	40984007	2.3246	0.02009	rs926914	-2.96	0.01581	NA	NA	NA	NA	NA
ENSG00000089157	RPLP0	12	120634489	120639038	-2.32214	0.0202	rs7966478	2.89	0.06857	NA	NA	NA	NA	NA
ENSG00000105227	PRX	19	40899675	40919273	-2.32	0.02026	rs268687	-3.44	0.02564	NA	NA	NA	NA	NA
ENSG00000146587	RBAK	7	5085452	5109119	-2.32156	0.02026	rs7808531	2.47	0.02752	NA	NA	NA	NA	NA
ENSG00000214544	GTF2IRD2P1	7	72656902	72694143	2.32054	0.020312	rs17145732	3.7	0.23077	NA	NA	NA	NA	NA
ENSG00000122707	RECK	9	36036430	36124448	-2.32	0.02034	rs1890590	2.92	0.0274	NA	NA	NA	NA	NA
ENSG00000101546	RBFA	18	77794358	77806397	2.31967	0.02036	rs595953	3.12	0.05854	NA	NA	NA	NA	NA
ENSG00000156973	PDE6D	2	232597135	232650982	-2.31942	0.020372	rs13019807	3.06	0.05769	NA	NA	NA	NA	NA
ENSG00000169884	WNT10B	12	49359123	49365546	2.3187	0.0204	rs2453488	-3.26	0.02286	NA	NA	NA	NA	NA
ENSG00000133112	TPT1	13	45911008	45915505	2.318	0.02045	rs11147961	-2.45	0.03797	NA	NA	NA	NA	NA
ENSG00000244486	SCARF2	22	20778874	20792146	-2.31754	0.02047	rs12628614	-2.63	0.01379	NA	NA	NA	NA	NA
ENSG00000159111	MRPL10	17	45900638	45908900	-2.31752	0.020475	rs2256020	4.09	0.07792	NA	NA	NA	NA	NA
ENSG00000120820	GLT8D2	12	104382762	104457961	-2.31668	0.0205	rs4764967	2.96	0.046693	NA	NA	NA	NA	NA
ENSG00000172167	MTBP	8	121457640	121554373	-2.31704	0.020502	rs4870747	3.34	0.099174	NA	NA	NA	NA	NA
ENSG00000132613	MTSS2	16	70695107	70719969	2.3168	0.02051	rs17248914	2.6	0.050847	NA	NA	NA	NA	NA
ENSG00000272509	NA	8	95896837	95897298	2.31611	0.020552	rs297565	-2.59	0.02784	NA	NA	NA	NA	NA
ENSG00000075651	PLD1	3	171318195	171528740	-2.31575	0.0206	rs6795817	2.54	0.01311	NA	NA	NA	NA	NA
ENSG00000118777	ABCG2	4	89011416	89152474	2.31531	0.0206	rs2602122	-2.95	0.00632	NA	NA	NA	NA	NA
ENSG00000138678	GPAT3	4	84457067	84527028	2.31442	0.0206	rs781429	-2.62	0.04858	NA	NA	NA	NA	NA
ENSG00000162227	TAF6L	11	62538775	62554814	2.31436	0.0206	rs11231409	2.63	0.03488	NA	NA	NA	NA	NA
ENSG00000213654	GPSM3	6	32158543	32163300	-2.31592	0.0206	rs1150752	4.06	0.34286	NA	NA	NA	NA	NA
ENSG00000255517	LOC101928069	11	66240961	66247704	2.31435	0.0206	rs3741367	6.71	0.26087	NA	NA	NA	NA	NA
ENSG00000131409	LRRC4B	19	51020149	51071302	-2.31	0.02066	rs1274688	-3.4	0.04054	NA	NA	NA	NA	NA
ENSG00000107262	BAG1	9	33247818	33264761	2.31279	0.02073	rs10971170	2.59	0.0176	NA	NA	NA	NA	NA
ENSG00000009954	BAZ1B	7	72854728	72936608	-2.31218	0.020768	rs17145732	3.7	0.36364	NA	NA	NA	NA	NA
ENSG00000170647	NA	11	100862811	100864663	-2.31162	0.0208	rs486023	2.83	0.02454	NA	NA	NA	NA	NA
ENSG00000173163	COMMD1	2	62115859	62374382	2.3107	0.0208	rs2122382	-3.9	0.12371	NA	NA	NA	NA	NA
ENSG00000213648	SULT1A4	16	29467127	29476300	-2.31023	0.020875	rs12149514	2.54	0.06122	NA	NA	NA	NA	NA
ENSG00000148362	PAXX	9	139886870	139888436	-2.31005	0.02089	rs4489420	-3.1	0.07895	NA	NA	NA	NA	NA
ENSG00000203965	EFCAB7	1	63989043	64038364	-2.31031	0.0209	rs2269257	-3.02	0.01538	NA	NA	NA	NA	NA
ENSG00000228137	NA	21	47666804	47667596	-2.30921	0.0209	rs2839160	-2.88	0.0909	NA	NA	NA	NA	NA
ENSG00000265354	TIMM23	10	46467922	46484300	-2.30957	0.0209	rs7085433	2.19	0.00143	NA	NA	NA	NA	NA
ENSG00000148090	AUH	9	93976097	94124195	2.30956	0.020913	rs4604577	-3.82	0.11429	NA	NA	NA	NA	NA
ENSG00000187742	SECISBP2	9	91933421	91974557	-2.30898	0.020945	rs10116554	-2.33	0.00328	NA	NA	NA	NA	NA
ENSG00000109814	UGDH	4	39500375	39529931	2.30764	0.021	rs4975032	2.8	0.01338	NA	NA	NA	NA	NA
ENSG00000163734	CXCL3	4	74902306	74904524	2.30733	0.021	rs12508661	3.29	0.08696	NA	NA	NA	NA	NA
ENSG00000204435	CSNK2B	6	31633013	31638120	-2.30808	0.021	rs2239705	-4.95	0.25	NA	NA	NA	NA	NA
ENSG00000141526	SLC16A3	17	80186273	80219005	-2.30731	0.021038	rs4356529	3.24	0.1519	NA	NA	NA	NA	NA
ENSG00000025293	PHF20	20	34359896	34538303	2.30638	0.02109	rs761826	-3.8	1	NA	NA	NA	NA	NA
ENSG00000144645	OSBPL10	3	31699382	32119072	2.3059	0.0211	rs17028984	4.07	0.03352	NA	NA	NA	NA	NA
ENSG00000239332	LINC01119	2	47043836	47086146	2.3061	0.021105	rs896210	-3.16	0.02709	NA	NA	NA	NA	NA
ENSG00000103275	UBE2I	16	1355548	1377019	-2.30498	0.02117	rs2729597	-2.62	0.011257	NA	NA	NA	NA	NA
ENSG00000249936	NA	4	46725793	46726625	2.30486	0.0212	rs16859354	-3.41	0.15385	NA	NA	NA	NA	NA
ENSG00000008853	RHOBTB2	8	22844930	22877712	-2.30415	0.021214	rs4242390	-3.17	0.019737	NA	NA	NA	NA	NA
ENSG00000106049	HIBADH	7	27565061	27702614	-2.30405	0.02122	rs849139	3.34	0.12766	NA	NA	NA	NA	NA
ENSG00000171428	NAT1	8	18027986	18081198	2.30299	0.021279	rs10092031	3.12	0.01232	NA	NA	NA	NA	NA
ENSG00000092330	TINF2	14	24708849	24711880	2.30213	0.0213	rs1004664	2.81	0.0201	NA	NA	NA	NA	NA
ENSG00000105176	URI1	19	30414551	30506611	-2.30103	0.02139	rs8108796	-3.35	0.04819	NA	NA	NA	NA	NA
ENSG00000259658	LOC100128108	15	102277302	102285913	2.30042	0.021425	rs8040142	-2.81	0.023904	NA	NA	NA	NA	NA
ENSG00000083535	PIBF1	13	73356197	73590591	-2.2998	0.02146	rs3812852	3.28	0.07273	NA	NA	NA	NA	NA
ENSG00000109911	ELP4	11	31531297	31805546	-2.29963	0.0215	rs11031367	3.02	0.07186	NA	NA	NA	NA	NA
ENSG00000157873	TNFRSF14	1	2487078	2496821	-2.29878	0.0215	rs3753242	-2.93	0.042553	NA	NA	NA	NA	NA
ENSG00000165895	ARHGAP42	11	100558384	100862668	-2.29894	0.0215	rs486023	2.83	0.0219	NA	NA	NA	NA	NA
ENSG00000166689	PLEKHA7	11	16799842	17035990	-2.29989	0.0215	rs16924899	3.02	0.10435	NA	NA	NA	NA	NA
ENSG00000072864	NDE1	16	15737124	15820210	-2.29884	0.021514	rs7192541	-3.14	0.04211	NA	NA	NA	NA	NA
ENSG00000259536	NA	15	40780240	40850183	-2.29731	0.021601	rs10518693	-3.33	0.141176	NA	NA	NA	NA	NA
ENSG00000164649	CDCA7L	7	21940518	21985702	2.29707	0.02161	rs12700325	-4.02	0.05556	NA	NA	NA	NA	NA
ENSG00000166823	MESP1	15	90291892	90294541	2.29703	0.021617	rs10852122	-2.89	0.03785	NA	NA	NA	NA	NA
ENSG00000182586	LINC00334	21	46654255	46678645	-2.29613	0.0217	rs2838961	-2.97	0.0828	NA	NA	NA	NA	NA
ENSG00000141756	FKBP10	17	39968932	39979465	2.29549	0.021705	rs2019231	3.52	0.05195	NA	NA	NA	NA	NA
ENSG00000196236	XPNPEP3	22	41253081	41363838	2.29517	0.021723	rs926914	-2.96	0.03361	NA	NA	NA	NA	NA
ENSG00000155868	MED7	5	156564423	156586030	-2.29505	0.02173	rs4122648	-2.561	0.016529	NA	NA	NA	NA	NA
ENSG00000171720	HDAC3	5	141000443	141016437	-2.29476	0.021747	rs2907308	-3.065	0.014052	NA	NA	NA	NA	NA
ENSG00000234616	JRK	8	143738874	143763386	2.2943	0.021773	rs6420183	3.09	0.05882	NA	NA	NA	NA	NA
ENSG00000179899	NA	12	55804263	55808633	2.29335	0.0218	rs6581042	2.88	0.068966	NA	NA	NA	NA	NA
ENSG00000064666	CNN2	19	1026298	1039068	2.29379	0.021802	rs12977194	2.77	0.02985	NA	NA	NA	NA	NA
ENSG00000072134	EPN2	17	19118928	19240028	-2.29308	0.021843	rs2074280	3.38	0.07643	NA	NA	NA	NA	NA
ENSG00000104343	UBE2W	8	74692332	74791145	-2.29284	0.021857	rs11787158	2.67	0.01167	NA	NA	NA	NA	NA
ENSG00000104432	IL7	8	79587978	79717758	-2.29227	0.02189	rs2583778	-3.2	0.096	NA	NA	NA	NA	NA
ENSG00000135842	NIBAN1	1	184759858	184943682	-2.29263	0.0219	rs642027	-2.34	0.042553	NA	NA	NA	NA	NA
ENSG00000155438	NIFK	2	122484521	122494499	2.29228	0.0219	rs6745986	-2.72	0.00301	NA	NA	NA	NA	NA
ENSG00000140199	SLC12A6	15	34525460	34630261	2.29113	0.021956	rs7168761	4.37	0.125	NA	NA	NA	NA	NA
ENSG00000205041	NA	19	40779396	40781386	-2.29	0.02196	rs268687	-3.44	0.0411	NA	NA	NA	NA	NA
ENSG00000128272	ATF4	22	39915700	39918691	2.2904	0.022	rs4990919	-2.92	0.03715	NA	NA	NA	NA	NA
ENSG00000135776	ABCB10	1	229652329	229694442	2.29048	0.022	rs976198	-2.58	0.0101	NA	NA	NA	NA	NA
ENSG00000215788	TNFRSF25	1	6521211	6526255	-2.29	0.022	rs200448	3.16	0.057416	NA	NA	NA	NA	NA
ENSG00000101624	CEP76	18	12661832	12702776	2.2894	0.02206	rs2155869	-3.2	0.05085	NA	NA	NA	NA	NA
ENSG00000149782	PLCB3	11	64018995	64036622	-2.28886	0.0221	rs12420892	2.72	0.05687	NA	NA	NA	NA	NA
ENSG00000160256	FAM207A	21	46359925	46396904	2.28847	0.0221	rs4819095	2.67	0.0625	NA	NA	NA	NA	NA
ENSG00000162482	AKR7A3	1	19609052	19615744	-2.29	0.0221	rs709682	-2.84	0.021505	NA	NA	NA	NA	NA
ENSG00000198954	KIFBP	10	70748487	70776738	2.29	0.0221	rs12220144	-3.67	0.06593	NA	NA	NA	NA	NA
ENSG00000250616	NA	16	30107751	30115437	2.28861	0.022102	rs2285459	3.43	0.05479	NA	NA	NA	NA	NA
ENSG00000258704	NA	14	35390064	35451738	-2.2884	0.02211	rs1200332	4.82	0.125	NA	NA	NA	NA	NA
ENSG00000181092	ADIPOQ	3	186560463	186576252	2.2882	0.022126	rs7649354	-3.34	0.02804	NA	NA	NA	NA	NA
ENSG00000102572	STK24	13	99102455	99230194	2.28821	0.02213	rs6956	3.34	0.04839	NA	NA	NA	NA	NA
ENSG00000075292	ZNF638	2	71503691	71662199	2.28808	0.022133	rs10865385	3.39	0.02281	NA	NA	NA	NA	NA
ENSG00000055917	PUM2	2	20448452	20551995	2.28699	0.022197	rs17663045	-2.8	0.02243	NA	NA	NA	NA	NA
ENSG00000127914	AKAP9	7	91570181	91739987	2.28695	0.022198	rs7796370	2.87	0.2069	NA	NA	NA	NA	NA
ENSG00000107957	SH3PXD2A	10	105348285	105615301	2.28646	0.0222	rs6584579	-2.39	0.02344	NA	NA	NA	NA	NA
ENSG00000183765	CHEK2	22	29083731	29138410	2.28655	0.022222	rs5762925	-3.64	0.125	NA	NA	NA	NA	NA
ENSG00000181104	F2R	5	76011868	76031606	-2.28627	0.022239	rs2227827	3.383	0.023301	NA	NA	NA	NA	NA
ENSG00000109390	NDUFC1	4	140188034	140223705	-2.28458	0.0223	rs17050698	3.35	0.10435	NA	NA	NA	NA	NA
ENSG00000138185	ENTPD1	10	97471536	97637023	2.29	0.0223	rs11188311	-3.52	0.0678	NA	NA	NA	NA	NA
ENSG00000204371	EHMT2	6	31847536	31865464	-2.2853	0.0223	rs2239705	-4.95	0.157895	NA	NA	NA	NA	NA
ENSG00000188277	C15orf62	15	41062159	41064643	2.28498	0.022314	rs10518693	-3.33	0.196721	NA	NA	NA	NA	NA
ENSG00000219665	ZNF433-AS1	19	12098432	12157090	2.28435	0.022351	rs17001450	2.6	0.00962	NA	NA	NA	NA	NA
ENSG00000170807	LMOD2	7	123295861	123304344	2.2841	0.02237	rs4731092	-2.55	0.03046	NA	NA	NA	NA	NA
ENSG00000152642	GPD1L	3	32147181	32210205	2.28381	0.0224	rs17028984	4.07	0.02273	NA	NA	NA	NA	NA
ENSG00000165807	PPP1R36	14	65016620	65056098	-2.28279	0.0224	rs3759681	-3.35	0.12	NA	NA	NA	NA	NA
ENSG00000173641	HSPB7	1	16340523	16346089	-2.28271	0.0224	rs4661679	2.98	0.07059	NA	NA	NA	NA	NA
ENSG00000262222	NA	16	11034576	11036878	-2.28341	0.02241	rs27965	3.23	0.118812	NA	NA	NA	NA	NA
ENSG00000110696	C11orf58	11	16634679	16778428	-2.28098	0.0225	rs16924899	3.02	0.08511	NA	NA	NA	NA	NA
ENSG00000163156	SCNM1	1	151129140	151142773	-2.28193	0.0225	rs4971004	-2.69	0.009531	NA	NA	NA	NA	NA
ENSG00000176732	PFN4	2	24338241	24346347	2.28167	0.022509	rs6721623	-3.47	0.05479	NA	NA	NA	NA	NA
ENSG00000186010	NDUFA13	19	19626545	19644285	2.28022	0.02259	rs7256487	2.27	0.023762	NA	NA	NA	NA	NA
ENSG00000100209	HSCB	22	29138019	29153503	-2.27958	0.02263	rs5762925	-3.64	0.08696	NA	NA	NA	NA	NA
ENSG00000087088	BAX	19	49458072	49465055	2.27912	0.02266	rs11083969	3	0.022059	NA	NA	NA	NA	NA
ENSG00000137970	RPL7P9	1	97144430	97145176	-2.28	0.0227	rs11165690	-2.44	0.018321	NA	NA	NA	NA	NA
ENSG00000185479	KRT6B	12	52840435	52845910	2.27823	0.0227	rs3809178	3.08	0.03987	NA	NA	NA	NA	NA
ENSG00000239257	RPL23AP1	6	29694446	29694916	2.2784	0.0227	rs9501414	-2.16	0.0543	NA	NA	NA	NA	NA
ENSG00000254317	NA	8	130844547	130856750	2.27841	0.022702	rs6993530	-4.33	0.08054	NA	NA	NA	NA	NA
ENSG00000159753	CARMIL2	16	67678822	67691472	2.27775	0.022742	rs6499137	-2.69	0.05021	NA	NA	NA	NA	NA
ENSG00000175073	VCPIP1	8	67540722	67579452	-2.27744	0.02276	rs16933097	2.47	0.047431	NA	NA	NA	NA	NA
ENSG00000186470	BTN3A2	6	26365387	26378546	-2.27751	0.0228	rs9358913	-4.17	0.15584	NA	NA	NA	NA	NA
ENSG00000198860	TSEN15	1	184020811	184043346	2.28	0.0228	rs4652825	2.89	0.01451	NA	NA	NA	NA	NA
ENSG00000271151	NA	2	174833079	174834146	-2.27602	0.022845	rs16862244	3.8	0.07273	NA	NA	NA	NA	NA
ENSG00000175305	CCNE2	8	95891998	95908906	-2.27548	0.022877	rs297565	-2.59	0.02007	NA	NA	NA	NA	NA
ENSG00000173418	NAA20	20	19997760	20014299	2.27549	0.02288	rs6035493	2.51	0.0211	NA	NA	NA	NA	NA
ENSG00000241553	ARPC4	3	9834179	9849410	-2.27442	0.0229	rs13097123	-2.77	0.02073	NA	NA	NA	NA	NA
ENSG00000168899	VAMP5	2	85811531	85820535	2.27447	0.022938	rs1254901	3.5	0.11321	NA	NA	NA	NA	NA
ENSG00000187186	LOC730098	9	34664160	34666109	-2.27373	0.02298	rs10972341	2.93	0.02286	NA	NA	NA	NA	NA
ENSG00000079785	DDX1	2	15731302	15771235	2.27273	0.023	rs7560994	2.56	0.03478	NA	NA	NA	NA	NA
ENSG00000169258	GPRIN1	5	176022803	176037134	2.27309	0.023021	rs10476198	-3.274	0.039216	NA	NA	NA	NA	NA
ENSG00000112282	MED23	6	131895106	131949369	-2.27271	0.023043	rs6939185	-2.8	0.031332	NA	NA	NA	NA	NA
ENSG00000150637	CD226	18	67498394	67629039	-2.27256	0.02305	rs12104016	-3.12	0.04211	NA	NA	NA	NA	NA
ENSG00000163155	LYSMD1	1	151132224	151138424	-2.27169	0.0231	rs4971004	-2.69	0.00918	NA	NA	NA	NA	NA
ENSG00000086967	MYBPC2	19	50936160	50969578	-2.27152	0.02312	rs1274688	-2.94	0.031662	NA	NA	NA	NA	NA
ENSG00000162745	OLFML2B	1	161952982	161993644	2.27025	0.0232	rs1027702	-3.56	0.089552	NA	NA	NA	NA	NA
ENSG00000184616	NA	7	74320406	74331163	-2.26855	0.023295	rs3801477	-1.96	0.0013	NA	NA	NA	NA	NA
ENSG00000184363	PKP3	11	392614	404908	-2.26826	0.0233	rs1134578	2.93	0.0212	NA	NA	NA	NA	NA
ENSG00000213609	RPL7AP50	10	65662211	65663005	2.26876	0.0233	rs2578054	2.29	0.01644	NA	NA	NA	NA	NA
ENSG00000267102	NA	17	33736621	33737247	2.26816	0.023319	rs11651240	-3.83	0.07059	NA	NA	NA	NA	NA
ENSG00000214078	CPNE1	20	34213953	34252878	2.26675	0.02341	rs761826	-3.8	0.4286	NA	NA	NA	NA	NA
ENSG00000272143	FGF14-AS2	13	103046980	103048053	-2.26629	0.02343	rs17690152	-2.77	0.00204	NA	NA	NA	NA	NA
ENSG00000106003	LFNG	7	2552163	2568811	-2.26618	0.02344	rs4721904	-3.58	0.03846	NA	NA	NA	NA	NA
ENSG00000166750	SLFN5	17	33570055	33600674	2.26528	0.023496	rs11651240	-3.83	0.06977	NA	NA	NA	NA	NA
ENSG00000030110	BAK1	6	33540329	33548019	2.2654	0.0235	rs1535948	-3.09	0.03509	NA	NA	NA	NA	NA
ENSG00000128346	C22orf23	22	38339528	38349676	-2.26524	0.0235	rs138382	2.65	0.01224	NA	NA	NA	NA	NA
ENSG00000137310	TCF19	6	31126319	31134936	-2.2654	0.0235	rs3130557	5.57	0.27273	NA	NA	NA	NA	NA
ENSG00000152102	FAM168B	2	131805449	131851033	-2.26478	0.023526	rs7574466	2.6	0.13953	NA	NA	NA	NA	NA
ENSG00000141098	GFOD2	16	67708434	67753324	-2.26441	0.023549	rs6499137	-2.69	0.07101	NA	NA	NA	NA	NA
ENSG00000198363	ASPH	8	62413116	62627155	-2.26433	0.023554	rs10091115	-3.05	0.058252	NA	NA	NA	NA	NA
ENSG00000155926	SLA	8	134048973	134115298	2.26379	0.023587	rs180213	-3.3	0.084507	NA	NA	NA	NA	NA
ENSG00000241399	CD302	2	160625364	160654753	-2.26256	0.023663	rs1011770	2.86	0.05195	NA	NA	NA	NA	NA
ENSG00000242798	NA	7	99712837	99724762	-2.26256	0.023663	rs1617502	-3.71	0.05357	NA	NA	NA	NA	NA
ENSG00000148459	PDSS1	10	26986588	27035727	-2.26163	0.0237	rs17754882	-2.74	0.04669	NA	NA	NA	NA	NA
ENSG00000224470	ATXN1L	16	71879894	71919171	2.2618	0.02371	rs811047	3.5	0.04461	NA	NA	NA	NA	NA
ENSG00000164442	CITED2	6	139693393	139695757	-2.26084	0.023769	rs9403059	3	0.020443	NA	NA	NA	NA	NA
ENSG00000182827	ACBD3	1	226332380	226374431	-2.26016	0.0238	rs11577282	2.97	0.01515	NA	NA	NA	NA	NA
ENSG00000227507	LTB	6	31548302	31550299	-2.26107	0.0238	rs3130557	5.57	0.285714	NA	NA	NA	NA	NA
ENSG00000164597	COG5	7	106842000	107204959	2.25961	0.023845	rs2072063	3.02	0.01068	NA	NA	NA	NA	NA
ENSG00000164172	MOCS2	5	52391509	52405893	2.25881	0.0239	rs2303127	-2.91	0.04	NA	NA	NA	NA	NA
ENSG00000261094	NA	9	125699902	125702612	-2.2584	0.02392	rs7873246	2.81	0.05063	NA	NA	NA	NA	NA
ENSG00000100902	PSMA6	14	35747839	35786699	-2.2577	0.02396	rs1200332	4.82	0.08824	NA	NA	NA	NA	NA
ENSG00000115884	SDC1	2	20400558	20425194	2.2569	0.024014	rs17663045	-2.8	0.04898	NA	NA	NA	NA	NA
ENSG00000156966	B3GNT7	2	232260254	232265875	2.25635	0.024049	rs6736980	3.48	0.07742	NA	NA	NA	NA	NA
ENSG00000162086	ZNF75A	16	3355406	3368852	-2.25557	0.024098	rs2239301	2.77	0.0262	NA	NA	NA	NA	NA
ENSG00000227591	HSD11B1-AS1	1	209834709	209897470	2.25553	0.0241	rs17015326	-3.14	0.03008	NA	NA	NA	NA	NA
ENSG00000180900	SCRIB	8	144873090	144897549	-2.25474	0.02415	rs6558406	3.43	0.11215	NA	NA	NA	NA	NA
ENSG00000127526	SLC35E1	19	16660642	16683193	-2.25	0.02419	rs12461400	3.61	0.09449	NA	NA	NA	NA	NA
ENSG00000117242	PINK1-AS	1	20969150	20978686	2.25	0.0242	rs10799647	2.81	0.03681	NA	NA	NA	NA	NA
ENSG00000179218	CALR	19	13049392	13055303	-2.25	0.0242	rs2240659	2.57	0.01037	NA	NA	NA	NA	NA
ENSG00000213413	PVRIG	7	99815864	99819113	2.25346	0.02423	rs1617502	-3.71	0.05882	NA	NA	NA	NA	NA
ENSG00000094963	FMO2	1	171154347	171181822	2.25162	0.0243	rs12072321	-3.3	0.111111	NA	NA	NA	NA	NA
ENSG00000162413	KLHL21	1	6650784	6674667	-2.25	0.0243	rs200448	3.16	0.107143	NA	NA	NA	NA	NA
ENSG00000234694	NA	1	43820355	43824329	2.25125	0.0244	rs2255632	-3.19	0.098361	NA	NA	NA	NA	NA
ENSG00000236778	INTS6-AS1	13	52026503	52126500	2.25034	0.0244	rs17069413	-2.88	0.01926	NA	NA	NA	NA	NA
ENSG00000133111	RFXAP	13	37393361	37403241	-2.25053	0.02442	rs9547735	2.98	0.06218	NA	NA	NA	NA	NA
ENSG00000174989	FBXW8	12	117348761	117468953	2.24974	0.0245	rs7308236	2.77	0.10169	NA	NA	NA	NA	NA
ENSG00000106682	EIF4H	7	73588575	73611431	2.24882	0.024524	rs7796838	3.15	0.10169	NA	NA	NA	NA	NA
ENSG00000159496	RGL4	22	24030323	24041363	-2.24865	0.02453	rs2070457	-3.01	0.0177	NA	NA	NA	NA	NA
ENSG00000246731	MGC16275	17	72206119	72209481	-2.24815	0.024567	rs6501685	3.09	0.014742	NA	NA	NA	NA	NA
ENSG00000122406	RPL5	1	93297582	93307481	-2.24804	0.0246	rs11808092	2.86	0.01914	NA	NA	NA	NA	NA
ENSG00000177105	RHOG	11	3848208	3862213	2.24768	0.0246	rs10835333	3.78	0.26087	NA	NA	NA	NA	NA
ENSG00000272221	NA	6	31362066	31363272	2.247	0.0246	rs3130557	5.57	0.375	NA	NA	NA	NA	NA
ENSG00000177427	MIEF2	17	18163848	18169866	-2.24755	0.024605	rs2461847	-3.15	0.10909	NA	NA	NA	NA	NA
ENSG00000141837	CACNA1A	19	13317256	13734804	2.24721	0.024627	rs12611099	-2.54	0.00943	NA	NA	NA	NA	NA
ENSG00000146122	DAAM2	6	39760142	39872648	2.2468	0.02465	rs1318002	3.7	0.04781	NA	NA	NA	NA	NA
ENSG00000105254	TBCB	19	36605191	36616849	2.24545	0.02474	rs3761097	3.19	0.02439	NA	NA	NA	NA	NA
ENSG00000107796	ACTA2	10	90694831	90751147	2.24525	0.0248	rs6586188	3.28	0.03871	NA	NA	NA	NA	NA
ENSG00000127124	HIVEP3	1	41972036	42501596	-2.24511	0.0248	rs343376	3.5	0.05333	NA	NA	NA	NA	NA
ENSG00000132694	ARHGEF11	1	156904632	157015162	-2.2445	0.0248	rs3795737	4.49	0.10909	NA	NA	NA	NA	NA
ENSG00000164687	FABP5	8	82192598	82197012	2.24389	0.02484	rs3735701	-4.05	0.1791	NA	NA	NA	NA	NA
ENSG00000100842	EFS	14	23825611	23834961	2.24358	0.02486	rs761874	-2.91	0.05687	NA	NA	NA	NA	NA
ENSG00000204618	RNF39	6	30038043	30043664	-2.2424	0.0249	rs9501414	-2.16	0.07895	NA	NA	NA	NA	NA
ENSG00000131398	KCNC3	19	50815194	50836772	-2.24	0.02494	rs7246090	-2.7	0.0531	NA	NA	NA	NA	NA
ENSG00000163322	ABRAXAS1	4	84382092	84444501	2.24107	0.025	rs781429	-2.62	0.08955	NA	NA	NA	NA	NA
ENSG00000187109	NAP1L1	12	76438670	76478813	2.24156	0.025	rs2367440	-2.66	0.038462	NA	NA	NA	NA	NA
ENSG00000266783	NA	18	2561171	2562219	-2.24073	0.02504	rs4622592	-3.23	0.04651	NA	NA	NA	NA	NA
ENSG00000000419	DPM1	20	49551404	49575092	-2.24005	0.02509	rs2426210	3.71	0.10526	NA	NA	NA	NA	NA
ENSG00000126254	RBM42	19	36119932	36128588	-2.23994	0.0251	rs6510472	3.76	0.064516	NA	NA	NA	NA	NA
ENSG00000143228	NUF2	1	163236366	163325554	2.23979	0.0251	rs1000050	2.64	0.01142	NA	NA	NA	NA	NA
ENSG00000152518	ZFP36L2	2	43449541	43453748	2.23865	0.025179	rs10203174	3.41	0.08759	NA	NA	NA	NA	NA
ENSG00000148153	INIP	9	115446206	115480516	-2.23841	0.02519	rs2095971	3.46	0.02268	NA	NA	NA	NA	NA
ENSG00000173372	C1QA	1	22962999	22966101	-2.2382	0.0252	rs620514	2.87	0.06818	NA	NA	NA	NA	NA
ENSG00000159882	ZNF230	19	44507100	44518078	-2.2359	0.02536	rs3213247	-2.91	0.034384	NA	NA	NA	NA	NA
ENSG00000110057	UNC93B1	11	67758575	67772452	-2.23503	0.0254	rs4988331	-2.61	0.04013	NA	NA	NA	NA	NA
ENSG00000111711	GOLT1B	12	21654715	21671342	-2.23472	0.0254	rs3213213	2.58	0.00978	NA	NA	NA	NA	NA
ENSG00000136463	TACO1	17	61678231	61685725	2.23507	0.025413	rs3020619	2.99	0.1791	NA	NA	NA	NA	NA
ENSG00000147437	GNRH1	8	25276776	25282170	-2.23489	0.025424	rs2433072	-3.13	0.0916	NA	NA	NA	NA	NA
ENSG00000243244	STON1	2	48756522	48826025	2.23378	0.025498	rs4296472	-3.65	0.04478	NA	NA	NA	NA	NA
ENSG00000225766	DHRS4L1	14	24505662	24520580	-2.23399	0.0255	rs1004664	2.81	0.02715	NA	NA	NA	NA	NA
ENSG00000160882	CYP11B1	8	143953772	143961262	-2.23333	0.025527	rs6420183	3.09	0.07362	NA	NA	NA	NA	NA
ENSG00000245910	SNHG6	8	67833919	67838633	-2.23314	0.02554	rs16933097	2.47	0.025	NA	NA	NA	NA	NA
ENSG00000181896	ZNF101	19	19779605	19794318	2.23	0.02556	rs7256487	2.27	0.01697	NA	NA	NA	NA	NA
ENSG00000157240	FZD1	7	90893783	90898123	2.2327	0.025569	rs12534295	-3.72	0.05172	NA	NA	NA	NA	NA
ENSG00000049540	ELN	7	73442119	73484237	2.23232	0.02559	rs17145732	3.7	0.13953	NA	NA	NA	NA	NA
ENSG00000254341	SNORD87	8	67834709	67834786	2.23178	0.025629	rs16933097	2.47	0.065934	NA	NA	NA	NA	NA
ENSG00000136169	SETDB2	13	50018429	50069138	2.2311	0.02567	rs6561510	-3.04	0.11429	NA	NA	NA	NA	NA
ENSG00000019144	PHLDB1	11	118477155	118528741	-2.23074	0.0257	rs11216844	-3.09	0.08163	NA	NA	NA	NA	NA
ENSG00000086475	SEPHS1	10	13359424	13390297	2.22997	0.0257	rs4750340	-3.01	0.02151	NA	NA	NA	NA	NA
ENSG00000171492	LRRC8D	1	90286573	90402170	2.23011	0.0257	rs10801784	2.82	0.01168	NA	NA	NA	NA	NA
ENSG00000175482	POLD4	11	67118248	67124443	2.2308	0.0257	rs11601245	-2.97	0.03409	NA	NA	NA	NA	NA
ENSG00000227671	NA	1	247353153	247374158	-2.22999	0.0257	rs4926443	2.73	0.024896	NA	NA	NA	NA	NA
ENSG00000175606	TMEM70	8	74884672	74895018	-2.23061	0.025707	rs11787158	2.67	0.02326	NA	NA	NA	NA	NA
ENSG00000169032	MAP2K1	15	66679155	66784650	-2.22924	0.025798	rs11857642	2.42	0.015171	NA	NA	NA	NA	NA
ENSG00000148926	ADM	11	10326227	10328944	-2.22987	0.0258	rs1065052	2.89	0.06667	NA	NA	NA	NA	NA
ENSG00000167792	NDUFV1	11	67374323	67380006	-2.22909	0.0258	rs11601245	-3.57	0.04444	NA	NA	NA	NA	NA
ENSG00000079156	OSBPL6	2	179059208	179264160	2.22907	0.02581	rs13006877	2.22	0.00834	NA	NA	NA	NA	NA
ENSG00000089902	RCOR1	14	103058998	103196913	2.229	0.02581	rs7158275	3.09	0.04651	NA	NA	NA	NA	NA
ENSG00000067208	EVI5	1	92974253	93257961	-2.22838	0.0259	rs11808092	2.86	0.005803	NA	NA	NA	NA	NA
ENSG00000172197	MBOAT1	6	20100935	20212670	-2.22686	0.025957	rs843318	2.72	0.022472	NA	NA	NA	NA	NA
ENSG00000160216	AGPAT3	21	45285067	45406417	2.22631	0.02599	rs595587	2.63	0.0588	NA	NA	NA	NA	NA
ENSG00000087250	MT3	16	56622986	56625000	2.22627	0.025996	rs7196436	2.47	0.02087	NA	NA	NA	NA	NA
ENSG00000134802	SLC43A3	11	57174427	57195053	2.22572	0.026	rs12419699	2.51	0.01824	NA	NA	NA	NA	NA
ENSG00000168538	TRAPPC11	4	184580420	184634745	2.22584	0.026	rs17075058	2.59	0.01384	NA	NA	NA	NA	NA
ENSG00000259583	LOC101927751	15	101433945	101459488	-2.22616	0.026003	rs4246328	-3.08	0.06897	NA	NA	NA	NA	NA
ENSG00000254198	NA	8	42981138	42981540	2.2256	0.026041	rs16891604	2.93	0.08696	NA	NA	NA	NA	NA
ENSG00000182154	MRPL41	9	140445651	140447007	2.22553	0.02605	rs1105221	-2.9	0.08696	NA	NA	NA	NA	NA
ENSG00000109618	SEPSECS	4	25121627	25162204	-2.22456	0.0261	rs7676077	-2.89	0.04478	NA	NA	NA	NA	NA
ENSG00000138641	HERC3	4	89442199	89629693	-2.22541	0.0261	rs2602122	-2.95	0.02294	NA	NA	NA	NA	NA
ENSG00000139266	MARCHF9	12	58148881	58154190	-2.22502	0.0261	rs1506884	-2.66	0.07317	NA	NA	NA	NA	NA
ENSG00000135070	ISCA1	9	88879461	88897676	-2.22383	0.02616	rs353806	-3.09	0.01264	NA	NA	NA	NA	NA
ENSG00000054267	ARID4B	1	235294949	235491534	-2.22319	0.0262	rs12095653	-2.65	0.097561	NA	NA	NA	NA	NA
ENSG00000135472	FAIM2	12	50260679	50298000	2.2233	0.0262	rs11169141	2.4	0.01902	NA	NA	NA	NA	NA
ENSG00000257698	GIHCG	12	58325311	58329958	2.22344	0.0262	rs1506884	-2.66	0.10811	NA	NA	NA	NA	NA
ENSG00000205726	ITSN1	21	35014706	35272165	2.22292	0.02622	rs9978194	2.57	0.0211	NA	NA	NA	NA	NA
ENSG00000229833	PET100	19	7694623	7696842	-2.22247	0.02625	rs12460755	2.8	0.045113	NA	NA	NA	NA	NA
ENSG00000272711	NA	2	75059782	75061114	2.22202	0.026282	rs1861457	-2.53	0.02586	NA	NA	NA	NA	NA
ENSG00000189283	FHIT	3	59735036	61237133	-2.22129	0.0263	rs4688645	2.51	0.02055	NA	NA	NA	NA	NA
ENSG00000242615	NA	19	12252621	12254137	2.22105	0.02635	rs11882565	-2.41	0.009217	NA	NA	NA	NA	NA
ENSG00000197647	ZNF433	19	12125547	12146556	-2.22091	0.026357	rs11882565	-2.41	0.00577	NA	NA	NA	NA	NA
ENSG00000067533	RRP15	1	218458629	218511325	-2.22	0.0264	rs2009112	3.57	0.013621	NA	NA	NA	NA	NA
ENSG00000111652	COPS7A	12	6832907	6841041	-2.21976	0.0264	rs12354	2.85	0.029412	NA	NA	NA	NA	NA
ENSG00000148158	SNX30	9	115513118	115643951	2.22008	0.02641	rs2095971	3.46	0.01154	NA	NA	NA	NA	NA
ENSG00000259250	NA	15	58879706	58883875	-2.21931	0.026466	rs7163325	-3.15	0.086331	NA	NA	NA	NA	NA
ENSG00000112715	VEGFA	6	43737921	43754224	2.21925	0.02647	rs2487663	-3.4	0.04615	NA	NA	NA	NA	NA
ENSG00000168259	DNAJC7	17	40128451	40173394	2.21883	0.026498	rs2019231	3.52	0.04444	NA	NA	NA	NA	NA
ENSG00000133121	STARD13	13	33677272	33924767	-2.21951	0.0265	rs1334932	2.53	0.01311	NA	NA	NA	NA	NA
ENSG00000138795	LEF1	4	108968701	109090112	-2.21923	0.0265	rs1476086	2.87	0.02906	NA	NA	NA	NA	NA
ENSG00000254093	PINX1	8	10622473	10697394	2.21785	0.026565	rs1469557	2.99	0.13333	NA	NA	NA	NA	NA
ENSG00000134243	SORT1	1	109852192	109940573	-2.21731	0.0266	rs6537876	2.41	0.040678	NA	NA	NA	NA	NA
ENSG00000186642	PDE2A	11	72287185	72385635	-2.21697	0.0266	rs366066	-2.51	0.01142	NA	NA	NA	NA	NA
ENSG00000176919	C8G	9	139839698	139841426	2.21719	0.02661	rs4489420	-3.1	0.06704	NA	NA	NA	NA	NA
ENSG00000131013	PPIL4	6	149825869	149867174	2.21712	0.026615	rs2341551	-2.49	0.01569	NA	NA	NA	NA	NA
ENSG00000160051	IQCC	1	32671236	32674288	2.21607	0.0267	rs16834858	-2.61	0.06977	NA	NA	NA	NA	NA
ENSG00000172935	MRGPRF	11	68771863	68780877	2.21441	0.0268	rs569445	-3.38	0.0543	NA	NA	NA	NA	NA
ENSG00000236263	NA	1	155180942	155183610	-2.21384	0.0268	rs7549186	3.8	0.036254	NA	NA	NA	NA	NA
ENSG00000263335	NA	16	15820531	15826850	-2.2122	0.026953	rs7192541	-3.14	0.06818	NA	NA	NA	NA	NA
ENSG00000100941	PNN	14	39644387	39652422	2.2116	0.02699	rs10162550	-2.31	0.02139	NA	NA	NA	NA	NA
ENSG00000002330	BAD	11	64037302	64052176	2.2117	0.027	rs12420892	2.72	0.01908	NA	NA	NA	NA	NA
ENSG00000078140	UBE2K	4	39699664	39784412	-2.21105	0.027	rs4975032	2.8	0.02649	NA	NA	NA	NA	NA
ENSG00000138777	PPA2	4	106290234	106395238	-2.21084	0.027	rs12643081	4.47	0.14286	NA	NA	NA	NA	NA
ENSG00000197852	INKA2	1	112223252	112298446	-2.21099	0.027	rs9645351	2.74	0.056604	NA	NA	NA	NA	NA
ENSG00000074317	SNCB	5	176047085	176057530	-2.21068	0.027058	rs10476198	-3.274	0.07947	NA	NA	NA	NA	NA
ENSG00000165171	METTL27	7	73248920	73256865	-2.2096	0.027133	rs17145732	3.7	0.12903	NA	NA	NA	NA	NA
ENSG00000101443	WFDC2	20	44098346	44110172	2.20924	0.027158	rs6130840	2.35	0.00515	NA	NA	NA	NA	NA
ENSG00000111727	HCFC2	12	104458235	104498639	2.2092	0.0272	rs4764967	2.96	0.0404	NA	NA	NA	NA	NA
ENSG00000186301	NA	1	16972069	16976914	2.20908	0.0272	rs2647208	-3.3	0.05634	NA	NA	NA	NA	NA
ENSG00000261386	NA	16	67583117	67597861	2.20856	0.02721	rs6499137	-2.69	0.097561	NA	NA	NA	NA	NA
ENSG00000118369	USP35	11	77899858	77925757	-2.20718	0.0273	rs11237465	3.87	0.16216	NA	NA	NA	NA	NA
ENSG00000163611	SPICE1	3	113161565	113234034	-2.20625	0.027367	rs1499896	3.25	0.03468	NA	NA	NA	NA	NA
ENSG00000105204	DYRK1B	19	40315990	40324841	2.20623	0.02737	rs10402122	2.92	0.03681	NA	NA	NA	NA	NA
ENSG00000183735	TBK1	12	64845660	64895888	2.20633	0.0274	rs7959278	2.63	0.01881	NA	NA	NA	NA	NA
ENSG00000197858	GPAA1	8	145137493	145141119	-2.20515	0.027444	rs6558406	3.43	0.04545	NA	NA	NA	NA	NA
ENSG00000165271	NOL6	9	33461439	33473928	-2.20445	0.02749	rs2230122	-2.52	0.00517	NA	NA	NA	NA	NA
ENSG00000078124	ACER3	11	76571911	76737841	-2.20371	0.0275	rs35776264	-3.42	0.05	NA	NA	NA	NA	NA
ENSG00000154146	NRGN	11	124609742	124617106	2.20411	0.0275	rs12289510	3.88	0.048	NA	NA	NA	NA	NA
ENSG00000115556	PLCD4	2	219472488	219501907	2.20289	0.0276	rs3821033	-2.23	0.00535	NA	NA	NA	NA	NA
ENSG00000117461	PIK3R3	1	46505812	46642160	-2.20281	0.0276	rs4660937	-2.61	0.01293	NA	NA	NA	NA	NA
ENSG00000135094	SDS	12	113830250	113864106	-2.20293	0.0276	rs916973	2.56	0.02277	NA	NA	NA	NA	NA
ENSG00000166289	PLEKHF1	19	30155963	30166364	-2.20272	0.02761	rs8108796	-3.35	0.032345	NA	NA	NA	NA	NA
ENSG00000183208	GDPGP1	15	90777040	90785315	-2.20213	0.027656	rs10852122	-2.89	0.04743	NA	NA	NA	NA	NA
ENSG00000116525	TRIM62	1	33611003	33647660	-2.20145	0.0277	rs12564600	2.39	0.01685	NA	NA	NA	NA	NA
ENSG00000251023	NA	5	93196375	93199531	-2.20138	0.027709	rs17369156	-2.853	0.035928	NA	NA	NA	NA	NA
ENSG00000169738	DCXR	17	79993012	79995608	2.20081	0.02775	rs4356529	3.24	0.12	NA	NA	NA	NA	NA
ENSG00000135930	EIF4E2	2	233414762	233448354	2.20001	0.027806	rs6437074	3.89	0.14118	NA	NA	NA	NA	NA
ENSG00000115486	GGCX	2	85771846	85788670	2.19912	0.027869	rs1254901	3.5	0.1	NA	NA	NA	NA	NA
ENSG00000121406	ZNF549	19	58038693	58068910	2.2	0.02789	rs12460048	-2.62	0.02592	NA	NA	NA	NA	NA
ENSG00000137942	FNBP1L	1	93913688	94020218	2.19809	0.0279	rs1011663	-2.58	0.11111	NA	NA	NA	NA	NA
ENSG00000143507	DUSP10	1	221874766	221915518	2.2	0.0279	rs10863650	3.35	0.02381	NA	NA	NA	NA	NA
ENSG00000166016	ABTB2	11	34172535	34379555	2.19802	0.0279	rs12808574	2.8	0.12245	NA	NA	NA	NA	NA
ENSG00000173511	VEGFB	11	64002010	64006259	2.19927	0.0279	rs12420892	2.72	0.03371	NA	NA	NA	NA	NA
ENSG00000241764	LOC101927974	7	107383262	107385026	-2.19811	0.027941	rs2072063	3.02	0.01376	NA	NA	NA	NA	NA
ENSG00000197776	KLHDC1	14	50159823	50219870	-2.1977	0.02797	rs12896873	3.46	0.13636	NA	NA	NA	NA	NA
ENSG00000150527	MIA2	14	39734488	39856156	2.19773	0.028	rs10162550	-2.31	0.01863	NA	NA	NA	NA	NA
ENSG00000188818	ZDHHC11	5	710471	851101	2.19657	0.028051	rs2853677	4.545	0.09524	NA	NA	NA	NA	NA
ENSG00000233578	NA	20	5529486	5530127	2.19645	0.02806	rs236155	-3.3	0.04781	NA	NA	NA	NA	NA
ENSG00000104835	SARS2	19	39405906	39440495	2.19595	0.028095	rs11083490	2.95	0.05505	NA	NA	NA	NA	NA
ENSG00000198064	NPIPB13	16	30234258	30265831	-2.19579	0.028107	rs2285459	3.43	0.06316	NA	NA	NA	NA	NA
ENSG00000176903	PNMA1	14	74178494	74181128	-2.19558	0.02812	rs7523	-2.91	0.01316	NA	NA	NA	NA	NA
ENSG00000061656	SPAG4	20	34203814	34208971	-2.19466	0.02819	rs761826	-3.8	0.5	NA	NA	NA	NA	NA
ENSG00000165525	NEMF	14	50249997	50319921	2.19499	0.0282	rs12896873	3.46	0.16901	NA	NA	NA	NA	NA
ENSG00000198355	PIM3	22	50354161	50357728	-2.19409	0.02823	rs12167775	-2.72	0.0181	NA	NA	NA	NA	NA
ENSG00000100036	SLC35E4	22	31031639	31065003	-2.19392	0.02824	rs4574206	3.66	0.06417	NA	NA	NA	NA	NA
ENSG00000226243	NA	20	43095204	43095482	2.19347	0.028274	rs17755028	-2.81	0.03093	NA	NA	NA	NA	NA
ENSG00000146281	PM20D2	6	89855769	89875284	2.1933	0.02829	rs12216134	3.14	0.04152	NA	NA	NA	NA	NA
ENSG00000126091	ST3GAL3	1	44171495	44396831	-2.19322	0.0283	rs2255632	-3.19	0.130435	NA	NA	NA	NA	NA
ENSG00000118960	HS1BP3	2	20760208	20850849	2.19113	0.0284	rs17663045	-2.8	0.04688	NA	NA	NA	NA	NA
ENSG00000125611	CHCHD5	2	113341817	113346852	-2.19199	0.0284	rs11691239	2.94	0.03458	NA	NA	NA	NA	NA
ENSG00000148677	ANKRD1	10	92671853	92681033	2.19	0.0284	rs12241950	2.53	0.04598	NA	NA	NA	NA	NA
ENSG00000196204	RNF216P1	7	5013619	5080306	2.19107	0.02845	rs17134910	-2.64	0.04494	NA	NA	NA	NA	NA
ENSG00000104129	DNAJC17	15	41060067	41099675	-2.19095	0.028456	rs10518693	-3.33	0.206897	NA	NA	NA	NA	NA
ENSG00000120217	CD274	9	5450503	5470566	-2.1909	0.02846	rs6476985	-3.22	0.09756	NA	NA	NA	NA	NA
ENSG00000160345	C9orf116	9	138387027	138393580	2.19068	0.02847	rs7020956	3.12	0.04332	NA	NA	NA	NA	NA
ENSG00000026103	FAS	10	90750414	90775542	-2.19017	0.0285	rs6586188	3.28	0.05333	NA	NA	NA	NA	NA
ENSG00000160703	NLRX1	11	119037277	119054725	2.19084	0.0285	rs4412764	-3.3	0.04615	NA	NA	NA	NA	NA
ENSG00000273265	CNNM3-DT	2	97477976	97479394	-2.18999	0.0285	rs6715329	2.73	0.08571	NA	NA	NA	NA	NA
ENSG00000241506	PSMC1P1	3	68684856	68686175	-2.19017	0.028512	rs4615083	3.27	0.08889	NA	NA	NA	NA	NA
ENSG00000145907	G3BP1	5	151150606	151192346	2.19015	0.028513	rs294960	-2.849	0.06186	NA	NA	NA	NA	NA
ENSG00000273311	DGCR11	22	19033675	19035888	-2.18955	0.02856	rs2073776	2.66	0.06897	NA	NA	NA	NA	NA
ENSG00000160233	LRRC3	21	45875369	45878739	2.18848	0.0286	rs2070947	2.66	0.0411	NA	NA	NA	NA	NA
ENSG00000162614	NEXN	1	78354198	78409580	-2.1895	0.0286	rs17391694	3.84	0.11215	NA	NA	NA	NA	NA
ENSG00000197312	DDI2	1	15943995	15995539	-2.18955	0.0286	rs4661679	2.98	0.05381	NA	NA	NA	NA	NA
ENSG00000124596	OARD1	6	41001366	41065526	-2.18752	0.028705	rs2477831	3.49	0.11538	NA	NA	NA	NA	NA
ENSG00000123908	AGO2	8	141541264	141645718	2.18704	0.02874	rs4577934	-2.57	0.02335	NA	NA	NA	NA	NA
ENSG00000162511	LAPTM5	1	31205316	31230667	-2.18658	0.0288	rs6697774	-3.22	0.058824	NA	NA	NA	NA	NA
ENSG00000270096	NA	3	169512750	169514001	-2.18554	0.0288	rs756644	3.8	0.375	NA	NA	NA	NA	NA
ENSG00000173801	JUP	17	39775692	39943183	-2.1853	0.028867	rs2019231	3.52	0.08955	NA	NA	NA	NA	NA
ENSG00000267322	SCARNA17	18	47340393	47377429	-2.18532	0.02887	rs948667	2.86	0.07692	NA	NA	NA	NA	NA
ENSG00000135535	CD164	6	109687717	109703762	-2.18474	0.028908	rs7744035	-2.97	0.03077	NA	NA	NA	NA	NA
ENSG00000130590	SAMD10	20	62605466	62611361	-2.18475	0.02891	rs817370	3.7	0.07843	NA	NA	NA	NA	NA
ENSG00000169992	NLGN2	17	7308193	7323179	-2.18431	0.02894	rs3785794	3.37	0.04494	NA	NA	NA	NA	NA
ENSG00000198231	DDX42	17	61850963	61896677	-2.18411	0.028954	rs3020619	2.99	0.085714	NA	NA	NA	NA	NA
ENSG00000009724	MASP2	1	11086580	11107290	-2.18319	0.029	rs7556039	2.82	0.07843	NA	NA	NA	NA	NA
ENSG00000090530	P3H2	3	189674517	189840226	-2.18325	0.029	rs1920266	2.55	0.03361	NA	NA	NA	NA	NA
ENSG00000173457	PPP1R14B	11	64011956	64014413	-2.18327	0.029	rs12420892	2.72	0.02864	NA	NA	NA	NA	NA
ENSG00000174807	CD248	11	66081958	66084515	-2.18358	0.029	rs3741367	6.71	0.6	NA	NA	NA	NA	NA
ENSG00000206341	NA	6	29855350	29858259	-2.1837	0.029	rs9501414	-2.16	0.06704	NA	NA	NA	NA	NA
ENSG00000125753	VASP	19	46009837	46030241	2.18275	0.02905	rs28367893	2.83	0.027778	NA	NA	NA	NA	NA
ENSG00000268858	LOC112268269	20	62492879	62493217	-2.18247	0.02907	rs817370	3.7	0.07547	NA	NA	NA	NA	NA
ENSG00000105808	RASA4	7	102220093	102257204	2.18229	0.02909	rs6465890	2.69	0.04068	NA	NA	NA	NA	NA
ENSG00000261438	NA	10	90775593	90776816	-2.18194	0.0291	rs6586188	3.28	0.0531	NA	NA	NA	NA	NA
ENSG00000103932	RPAP1	15	41809374	41836467	-2.18126	0.029164	rs316622	-3.18	0.16	NA	NA	NA	NA	NA
ENSG00000011021	CLCN6	1	11866207	11903201	-2.18	0.0292	rs5746001	3.33	0.115385	NA	NA	NA	NA	NA
ENSG00000074696	HACD3	15	65822756	65870687	-2.18035	0.0292	rs2280345	-3.23	0.01339	NA	NA	NA	NA	NA
ENSG00000213593	TMX2	11	57480072	57508445	2.18054	0.0292	rs1447167	-2.78	0.04396	NA	NA	NA	NA	NA
ENSG00000115935	WIPF1	2	175424300	175547644	-2.17982	0.029271	rs11891208	-2.92	0.03499	NA	NA	NA	NA	NA
ENSG00000155621	C9orf85	9	74526426	74600970	2.17928	0.029311	rs10869041	3.1	0.10811	NA	NA	NA	NA	NA
ENSG00000105698	USF2	19	35759881	35770724	-2.18	0.02939	rs6510472	3.76	0.08108	NA	NA	NA	NA	NA
ENSG00000057294	PKP2	12	32943679	33049774	-2.17814	0.0294	rs16920101	3.33	0.05556	NA	NA	NA	NA	NA
ENSG00000153391	INO80C	18	33032194	33077955	2.17808	0.0294	rs9955322	2.59	0.0303	NA	NA	NA	NA	NA
ENSG00000165060	FXN	9	71650175	71715094	-2.1781	0.0294	rs10511963	-3.41	0.15385	NA	NA	NA	NA	NA
ENSG00000161281	COX7A1	19	36641824	36643771	-2.18	0.02942	rs3761097	3.19	0.0375	NA	NA	NA	NA	NA
ENSG00000204380	PKP4-AS1	2	159514849	159591514	2.17777	0.029423	rs264663	2.43	0.009	NA	NA	NA	NA	NA
ENSG00000118217	ATF6	1	161736084	161933860	-2.18	0.0296	rs1027702	-3.56	0.09375	NA	NA	NA	NA	NA
ENSG00000126106	TMEM53	1	45100910	45140227	2.17519	0.0296	rs12132722	3.22	0.02913	NA	NA	NA	NA	NA
ENSG00000244482	LILRA6	19	54720737	54746649	-2.17537	0.029602	rs11084325	-2.54	0.01829	NA	NA	NA	NA	NA
ENSG00000233836	NA	19	23945746	24016116	-2.17502	0.029629	rs1044095	-2.86	0.13333	NA	NA	NA	NA	NA
ENSG00000081041	CXCL2	4	74962752	74965010	2.17414	0.0297	rs10010575	-2.92	0.08955	NA	NA	NA	NA	NA
ENSG00000177106	EPS8L2	11	694438	727727	2.17406	0.0297	rs1134578	2.93	0.01813	NA	NA	NA	NA	NA
ENSG00000198700	IPO9	1	201798269	201853422	2.17439	0.0297	rs16848494	-2.64	0.04332	NA	NA	NA	NA	NA
ENSG00000135837	CEP350	1	179923873	180084015	2.17293	0.0298	rs4652453	2.82	0.01747	NA	NA	NA	NA	NA
ENSG00000136052	SLC41A2	12	105196331	105352522	2.17254	0.0298	rs7301655	-2.92	0.01633	NA	NA	NA	NA	NA
ENSG00000184545	DUSP8	11	1575274	1593150	2.17309	0.0298	rs7938305	2.68	0.02685	NA	NA	NA	NA	NA
ENSG00000230082	PRRT3-AS1	3	9989088	9996471	-2.17291	0.0298	rs13097123	-2.77	0.03834	NA	NA	NA	NA	NA
ENSG00000269176	NA	11	62553498	62554257	2.17335	0.0298	rs11231409	2.63	0.08759	NA	NA	NA	NA	NA
ENSG00000234684	SDCBP2-AS1	20	1306049	1359378	2.17218	0.029842	rs6105333	2.9	0.01262	NA	NA	NA	NA	NA
ENSG00000137824	RMDN3	15	41028082	41048049	2.17186	0.029866	rs10518693	-3.33	0.13187	NA	NA	NA	NA	NA
ENSG00000198894	CIPC	14	77564440	77583630	-2.1717	0.02987	rs376645	-3.76	0.07143	NA	NA	NA	NA	NA
ENSG00000174943	KCTD13	16	29916333	29938356	-2.17127	0.029911	rs2071390	3.37	0.04563	NA	NA	NA	NA	NA
ENSG00000182934	SRPRA	11	126132814	126139039	-2.17021	0.03	rs12281146	-3.16	0.02414	NA	NA	NA	NA	NA
ENSG00000005243	COPZ2	17	46103533	46115392	2.16953	0.030042	rs2256020	4.09	0.11429	NA	NA	NA	NA	NA
ENSG00000104081	BMF	15	40380091	40401093	-2.16914	0.030072	rs10518693	-3.33	0.091603	NA	NA	NA	NA	NA
ENSG00000115762	PLEKHB2	2	131862420	132111282	2.16908	0.0301	rs7574466	2.6	0.07143	NA	NA	NA	NA	NA
ENSG00000116954	RRAGC	1	39303870	39325495	-2.17	0.0301	rs17478958	-2.58	0.029484	NA	NA	NA	NA	NA
ENSG00000188185	NA	7	39773231	39832691	2.16793	0.030164	rs4410807	2.25	0.00544	NA	NA	NA	NA	NA
ENSG00000130958	SLC35D2	9	99082988	99145992	-2.16681	0.03025	rs17305728	-2.86	0.03715	NA	NA	NA	NA	NA
ENSG00000103502	CDIPT	16	29869678	29875057	2.16628	0.03029	rs2071390	3.37	0.03519	NA	NA	NA	NA	NA
ENSG00000267414	SETBP1-DT	18	42256892	42259682	-2.16633	0.03029	rs2614992	4.35	0.17143	NA	NA	NA	NA	NA
ENSG00000162627	SNX7	1	99127236	99226056	2.17	0.0303	rs12751197	3.02	0.057971	NA	NA	NA	NA	NA
ENSG00000235374	SSR4P1	21	46491648	46494080	2.16596	0.0303	rs2838961	-2.97	0.0667	NA	NA	NA	NA	NA
ENSG00000259381	NA	15	101185639	101186860	2.16668	0.0303	rs4965600	3.34	0.07595	NA	NA	NA	NA	NA
ENSG00000163069	SGCB	4	52886872	52904648	2.16454	0.0304	rs7697973	3.36	0.08759	NA	NA	NA	NA	NA
ENSG00000115902	SLC1A4	2	65215611	65250999	2.1641	0.0305	rs3732062	-2.77	0.0257	NA	NA	NA	NA	NA
ENSG00000246985	SOCS2-AS1	12	93936239	93965544	-2.16064	0.0307	rs501222	-3	0.088235	NA	NA	NA	NA	NA
ENSG00000273466	NA	2	219497979	219498737	-2.16129	0.0307	rs3821033	-2.23	0.01958	NA	NA	NA	NA	NA
ENSG00000121104	FAM117A	17	47787694	47866542	2.16052	0.030733	rs17551103	3.15	0.030534	NA	NA	NA	NA	NA
ENSG00000131094	C1QL1	17	43037061	43045439	-2.15975	0.030792	rs9893052	-3.01	0.04615	NA	NA	NA	NA	NA
ENSG00000078902	TOLLIP	11	1295601	1330884	-2.16001	0.0308	rs11246353	3.03	0.04858	NA	NA	NA	NA	NA
ENSG00000107789	MINPP1	10	89264632	89313217	-2.15982	0.0308	rs7068856	2.99	0.0603	NA	NA	NA	NA	NA
ENSG00000018869	ZNF582	19	56887413	56904914	2.16	0.03085	rs6509992	-3.94	0.07018	NA	NA	NA	NA	NA
ENSG00000078018	MAP2	2	210288782	210598842	2.15848	0.030891	rs876010	-3.08	0.05195	NA	NA	NA	NA	NA
ENSG00000119900	OGFRL1	6	71998506	72018653	-2.1584	0.030897	rs17779253	2.54	0.013746	NA	NA	NA	NA	NA
ENSG00000127663	KDM4B	19	4969125	5153606	2.15754	0.030964	rs2613776	3.32	0.07947	NA	NA	NA	NA	NA
ENSG00000042062	RIPOR3	20	49202645	49308065	-2.15714	0.03099	rs2426210	3.71	0.11111	NA	NA	NA	NA	NA
ENSG00000261505	NA	16	1367892	1372846	-2.15684	0.031018	rs2729597	-2.62	0.0427	NA	NA	NA	NA	NA
ENSG00000213927	CCL27	9	34661877	34664045	-2.15659	0.031038	rs10972341	2.93	0.02424	NA	NA	NA	NA	NA
ENSG00000165802	NSMF	9	140342022	140353786	2.15603	0.031081	rs1105221	-2.9	0.14815	NA	NA	NA	NA	NA
ENSG00000162396	PARS2	1	55222571	55230187	2.1561	0.0311	rs3753407	-3.68	0.076923	NA	NA	NA	NA	NA
ENSG00000102837	OLFM4	13	53602894	53626192	-2.1545	0.0312	rs876642	3.58	0.0597	NA	NA	NA	NA	NA
ENSG00000066427	ATXN3	14	92524896	92572965	2.15345	0.03128	rs10143486	-3.35	0.04651	NA	NA	NA	NA	NA
ENSG00000089693	MLF2	12	6857170	6876641	2.15315	0.0313	rs12354	2.85	0.06742	NA	NA	NA	NA	NA
ENSG00000110651	CD81	11	2397407	2418649	2.153	0.0313	rs2651829	2.89	0.03235	NA	NA	NA	NA	NA
ENSG00000140416	TPM1	15	63334831	63364114	-2.15305	0.0313	rs1817732	-3.12	0.06	NA	NA	NA	NA	NA
ENSG00000167645	YIF1B	19	38795753	38807913	2.15298	0.03132	rs2368524	2.83	0.017143	NA	NA	NA	NA	NA
ENSG00000100815	TRIP11	14	92432335	92507240	2.15208	0.03139	rs10143486	-3.35	0.07362	NA	NA	NA	NA	NA
ENSG00000140153	WDR20	14	102605840	102691184	2.15208	0.03139	rs7158275	3.09	0.06154	NA	NA	NA	NA	NA
ENSG00000133059	DSTYK	1	205111632	205180727	2.15183	0.0314	rs4245718	4.23	0.176471	NA	NA	NA	NA	NA
ENSG00000072364	AFF4	5	132211071	132299326	-2.15176	0.031417	rs4958168	3.371	0.12245	NA	NA	NA	NA	NA
ENSG00000076356	PLXNA2	1	208195587	208417665	-2.1513	0.0315	rs10494901	3.03	0.11321	NA	NA	NA	NA	NA
ENSG00000260296	NA	4	40168295	40169451	-2.15087	0.0315	rs4975032	2.8	0.02632	NA	NA	NA	NA	NA
ENSG00000160439	RDH13	19	55550476	55582659	2.15	0.03155	rs12609976	-3.34	0.05455	NA	NA	NA	NA	NA
ENSG00000161914	ZNF653	19	11594242	11616738	-2.15	0.03165	rs17001450	2.6	0.01357	NA	NA	NA	NA	NA
ENSG00000256806	C17orf100	17	6555059	6556617	-2.14855	0.03167	rs3785794	3.37	0.05455	NA	NA	NA	NA	NA
ENSG00000160299	PCNT	21	47744036	47865682	-2.14842	0.0317	rs2839160	-2.88	0.0945	NA	NA	NA	NA	NA
ENSG00000258940	LOC100288846	14	39734907	39736265	2.1473	0.03177	rs10162550	-2.31	0.04651	NA	NA	NA	NA	NA
ENSG00000182782	HCAR2	12	123185840	123187890	2.14689	0.0318	rs11060180	2.88	0.12766	NA	NA	NA	NA	NA
ENSG00000087245	MMP2	16	55423612	55540603	2.14671	0.03182	rs2576561	-3.07	0.102564	NA	NA	NA	NA	NA
ENSG00000118495	PLAGL1	6	144261437	144385735	2.14629	0.03185	rs9321928	-3.37	0.08333	NA	NA	NA	NA	NA
ENSG00000237753	NA	2	113399409	113403267	-2.14599	0.031874	rs11691239	2.94	0.09231	NA	NA	NA	NA	NA
ENSG00000067082	KLF6	10	3818188	3827473	2.14519	0.0319	rs7914924	-3.28	0.04211	NA	NA	NA	NA	NA
ENSG00000158828	PINK1	1	20959948	20978004	2.14613	0.0319	rs10799647	2.81	0.075	NA	NA	NA	NA	NA
ENSG00000160055	TMEM234	1	32680073	32687972	2.15	0.0319	rs16834858	-2.61	0.129032	NA	NA	NA	NA	NA
ENSG00000145817	YIPF5	5	143537723	143550278	2.14563	0.031903	rs4623178	2.461	0.018576	NA	NA	NA	NA	NA
ENSG00000230510	PPP5D1	19	46984053	47104457	-2.14489	0.031962	rs41439644	-2.7	0.04461	NA	NA	NA	NA	NA
ENSG00000204611	ZNF616	19	52616344	52643175	2.14477	0.031971	rs7250851	-3.03	0.02733	NA	NA	NA	NA	NA
ENSG00000170734	POLH	6	43543887	43586701	2.1443	0.03201	rs2487663	-3.4	0.07453	NA	NA	NA	NA	NA
ENSG00000205155	PSENEN	19	36236015	36237911	2.14382	0.032047	rs3761097	3.19	0.06	NA	NA	NA	NA	NA
ENSG00000136444	RSAD1	17	48556161	48563336	-2.14295	0.032117	rs1122634	3.15	0.04478	NA	NA	NA	NA	NA
ENSG00000130244	FAM98C	19	38893775	38899728	-2.14285	0.03213	rs2368524	2.83	0.053333	NA	NA	NA	NA	NA
ENSG00000059769	DNAJC25	9	114393632	114432508	-2.14238	0.032163	rs2273788	2.93	0.05556	NA	NA	NA	NA	NA
ENSG00000167565	SERTAD3	19	40946751	40950612	2.14085	0.032287	rs268687	-3.44	0.0381	NA	NA	NA	NA	NA
ENSG00000165416	SUGT1	13	53226844	53275044	-2.1403	0.03233	rs11617841	3.03	0.03361	NA	NA	NA	NA	NA
ENSG00000227799	NA	2	55451416	55453044	-2.14	0.032355	rs10179627	2.97	0.0566	NA	NA	NA	NA	NA
ENSG00000167653	PSCA	8	143751726	143764142	-2.13964	0.032384	rs6420183	3.09	0.102564	NA	NA	NA	NA	NA
ENSG00000145675	PIK3R1	5	67511548	67597649	-2.1393	0.032411	rs33344	-3.574	0.10256	NA	NA	NA	NA	NA
ENSG00000197815	NA	17	17761583	17762295	-2.1386	0.032468	rs12373156	3.01	0.144578	NA	NA	NA	NA	NA
ENSG00000136874	STX17	9	102668915	102732618	2.13852	0.03247	rs2787395	2.81	0.13333	NA	NA	NA	NA	NA
ENSG00000082212	ME2	18	48405419	48474691	2.13808	0.03251	rs9948324	-3.24	0.07101	NA	NA	NA	NA	NA
ENSG00000151929	BAG3	10	121410882	121437331	2.13665	0.0326	rs4752269	-3.65	0.10526	NA	NA	NA	NA	NA
ENSG00000078319	PMS2P1	7	99918615	99939531	-2.13631	0.032654	rs1617502	-3.71	0.16	NA	NA	NA	NA	NA
ENSG00000136870	ZNF189	9	104161155	104172942	-2.13565	0.03271	rs1415657	-2.42	0.0202	NA	NA	NA	NA	NA
ENSG00000133874	RNF122	8	33405273	33424643	2.13455	0.032798	rs11776207	-2.97	0.66667	NA	NA	NA	NA	NA
ENSG00000186056	MATN1-AS1	1	31191351	31199674	2.13	0.0328	rs6697774	-3.22	0.057692	NA	NA	NA	NA	NA
ENSG00000072310	SREBF1	17	17713713	17740325	-2.13386	0.032854	rs12373156	3.01	0.12	NA	NA	NA	NA	NA
ENSG00000157617	C2CD2	21	43305221	43373999	-2.13391	0.0329	rs2838059	3.18	0.0405	NA	NA	NA	NA	NA
ENSG00000260032	NORAD	20	34633544	34638882	-2.133	0.03293	rs761826	-3.8	0.5455	NA	NA	NA	NA	NA
ENSG00000041982	TNC	9	117782806	117880536	-2.13267	0.03295	rs13288003	3.41	0.05085	NA	NA	NA	NA	NA
ENSG00000258682	NA	14	58731380	58736399	2.13257	0.03296	rs11846707	-3.03	0.06977	NA	NA	NA	NA	NA
ENSG00000178821	TMEM52	1	1849029	1850712	-2.13182	0.033	rs2281173	3.04	0.037152	NA	NA	NA	NA	NA
ENSG00000254633	NA	9	100038848	100058041	-2.1317	0.033032	rs2031999	-3.34	0.03409	NA	NA	NA	NA	NA
ENSG00000242372	EIF6	20	33866714	33872788	2.1309	0.033097	rs761826	-3.8	0.375	NA	NA	NA	NA	NA
ENSG00000142599	RERE	1	8412457	8877702	-2.13	0.0331	rs2038903	-4.26	0.218182	NA	NA	NA	NA	NA
ENSG00000163219	ARHGAP25	2	68906733	69053965	2.13065	0.033118	rs10172004	-3	0.03571	NA	NA	NA	NA	NA
ENSG00000272842	NA	9	19371384	19371943	2.12966	0.0332	rs4977476	-2.79	0.02791	NA	NA	NA	NA	NA
ENSG00000145545	SRD5A1	5	6633456	6669675	2.1285	0.033296	rs4701734	3.209	0.0603	NA	NA	NA	NA	NA
ENSG00000102531	FNDC3A	13	49550048	49783915	-2.128	0.0333	rs6561510	-3.04	0.048	NA	NA	NA	NA	NA
ENSG00000239415	NA	21	47671463	47674047	-2.12787	0.0333	rs2839160	-2.88	0.1	NA	NA	NA	NA	NA
ENSG00000272301	NA	11	76100692	76101172	-2.12903	0.0333	rs7943599	2.84	0.07186	NA	NA	NA	NA	NA
ENSG00000271659	NA	9	98276327	98276802	2.12754	0.033375	rs17305728	-2.86	0.04615	NA	NA	NA	NA	NA
ENSG00000178096	BOLA1	1	149859440	149872351	-2.12751	0.0334	rs2275780	-3.37	0.068571	NA	NA	NA	NA	NA
ENSG00000262001	NA	18	3602998	3608334	2.12716	0.03341	rs11659558	4.06	0.02771	NA	NA	NA	NA	NA
ENSG00000113532	ST8SIA4	5	100142639	100238970	2.12678	0.03344	rs10055969	2.898	0.04255	NA	NA	NA	NA	NA
ENSG00000179632	MAF1	8	145159402	145162514	2.12622	0.033485	rs6558406	3.43	0.071006	NA	NA	NA	NA	NA
ENSG00000136478	TEX2	17	62224587	62340661	2.12613	0.033493	rs9303470	-3.29	0.07143	NA	NA	NA	NA	NA
ENSG00000089163	SIRT4	12	120740119	120751052	-2.12582	0.0335	rs7966478	2.89	0.08	NA	NA	NA	NA	NA
ENSG00000131386	GALNT15	3	16216156	16273499	2.12546	0.0335	rs11711765	-3.04	0.04938	NA	NA	NA	NA	NA
ENSG00000247134	NA	8	32853696	32902373	-2.12532	0.03356	rs6982890	-2.82	0.07273	NA	NA	NA	NA	NA
ENSG00000169193	CCDC126	7	23636998	23684327	2.12488	0.033596	rs10252371	3.16	0.0524	NA	NA	NA	NA	NA
ENSG00000203760	CENPW	6	126661320	126670021	-2.12479	0.033604	rs9372837	-3.76	0.28571	NA	NA	NA	NA	NA
ENSG00000102977	ACD	16	67691415	67694713	-2.124	0.03367	rs6499137	-2.69	0.05263	NA	NA	NA	NA	NA
ENSG00000035403	VCL	10	75757872	75879918	-2.12	0.0337	rs7095800	-2.32	0.04478	NA	NA	NA	NA	NA
ENSG00000185596	NA	15	102501356	102516768	-2.12311	0.0337	rs8040142	-2.81	0.05106	NA	NA	NA	NA	NA
ENSG00000140990	NDUFB10	16	2009509	2011976	-2.12271	0.033778	rs28396225	2.68	0.0156	NA	NA	NA	NA	NA
ENSG00000197121	PGAP1	2	197697728	197792520	-2.12102	0.0339	rs13389482	-2.96	0.00952	NA	NA	NA	NA	NA
ENSG00000089195	TRMT6	20	5917881	5931182	2.12065	0.033952	rs236155	-3.3	0.06218	NA	NA	NA	NA	NA
ENSG00000089091	DZANK1	20	18364011	18447925	-2.12026	0.03398	rs6112087	-2.55	0.0198	NA	NA	NA	NA	NA
ENSG00000234160	NA	9	37509147	37510296	2.11996	0.03401	rs182543	-2.55	0.02655	NA	NA	NA	NA	NA
ENSG00000232442	MHENCR	20	62258580	62260177	-2.11906	0.034086	rs817370	3.7	0.125	NA	NA	NA	NA	NA
ENSG00000145824	CXCL14	5	134906373	134914969	-2.11903	0.03409	rs17168355	3.197	0.10714	NA	NA	NA	NA	NA
ENSG00000266405	CBX3P2	18	2652169	2655394	2.11898	0.03409	rs4622592	-3.23	0.07362	NA	NA	NA	NA	NA
ENSG00000183955	KMT5A	12	123868320	123893905	2.11889	0.0341	rs28475177	3.39	0.11538	NA	NA	NA	NA	NA
ENSG00000261326	NA	1	23607802	23613245	-2.12	0.0341	rs2298632	-2.98	0.129032	NA	NA	NA	NA	NA
ENSG00000140553	UNC45A	15	91473410	91497323	-2.11836	0.034145	rs11634165	-2.79	0.011184	NA	NA	NA	NA	NA
ENSG00000182173	TSEN54	17	73512141	73520820	-2.1182	0.034158	rs1671022	-3.08	0.04301	NA	NA	NA	NA	NA
ENSG00000125386	FAM193A	4	2626988	2734292	2.11773	0.0342	rs86459	-3.19	0.08955	NA	NA	NA	NA	NA
ENSG00000048405	ZNF800	7	126986844	127071978	-2.11766	0.034203	rs7805944	-3.25	0.07792	NA	NA	NA	NA	NA
ENSG00000204685	NA	2	96874154	96908359	-2.1173	0.034234	rs12717775	-2.58	0.05854	NA	NA	NA	NA	NA
ENSG00000182676	PPP1R27	17	79791368	79792926	-2.11704	0.034257	rs4356529	3.24	0.15	NA	NA	NA	NA	NA
ENSG00000272899	ATP6V1FNB	7	128510821	128512098	2.11643	0.034308	rs1565630	-2.65	0.02691	NA	NA	NA	NA	NA
ENSG00000167685	ZNF444	19	56643968	56672262	2.12	0.03433	rs6509992	-3.94	0.11111	NA	NA	NA	NA	NA
ENSG00000147804	SLC39A4	8	145635126	145642279	-2.11573	0.034368	rs6558406	3.43	0.29268	NA	NA	NA	NA	NA
ENSG00000135821	GLUL	1	182350839	182361341	-2.12	0.0344	rs17509621	2.44	0.022857	NA	NA	NA	NA	NA
ENSG00000089057	SLC23A2	20	4833002	4990939	-2.11509	0.03442	rs6139593	-2.73	0.042	NA	NA	NA	NA	NA
ENSG00000128609	NDUFA5	7	123177051	123198309	2.11398	0.034517	rs4731092	-2.55	0.03922	NA	NA	NA	NA	NA
ENSG00000197937	ZNF347	19	53627325	53662328	2.11	0.03455	rs10426414	-3.02	0.02516	NA	NA	NA	NA	NA
ENSG00000166924	NYAP1	7	100081550	100092422	-2.11304	0.034598	rs1617502	-3.71	0.09231	NA	NA	NA	NA	NA
ENSG00000135045	C9orf40	9	77561497	77567802	-2.11293	0.03461	rs1176811	3.51	0.02837	NA	NA	NA	NA	NA
ENSG00000168275	COA6	1	234509202	234519795	-2.11168	0.0347	rs12077100	-3.75	0.037152	NA	NA	NA	NA	NA
ENSG00000179941	BBS10	12	76738254	76742222	-2.11151	0.0347	rs2367440	-2.66	0.02892	NA	NA	NA	NA	NA
ENSG00000272690	LINC02018	3	75484499	75506637	-2.11192	0.0347	rs2091870	2.9	0.0603	NA	NA	NA	NA	NA
ENSG00000175866	BAIAP2	17	79008948	79091232	2.11148	0.034731	rs8075393	-2.81	0.02424	NA	NA	NA	NA	NA
ENSG00000267288	LOC105371795	17	43246172	43248951	-2.11116	0.034759	rs9893052	-3.01	0.085106	NA	NA	NA	NA	NA
ENSG00000198265	HELZ	17	65066554	65242105	-2.11098	0.034774	rs4247360	-2.9	0.02429	NA	NA	NA	NA	NA
ENSG00000226979	LTA	6	31539831	31542101	-2.11084	0.0348	rs3130557	5.57	0.375	NA	NA	NA	NA	NA
ENSG00000168395	ING5	2	242641450	242668893	2.11013	0.034847	rs6716290	3.44	0.04364	NA	NA	NA	NA	NA
ENSG00000262482	NA	16	2989715	3004277	2.1101	0.03485	rs2239301	2.77	0.036474	NA	NA	NA	NA	NA
ENSG00000205268	PDE7A	8	66629745	66754557	2.10915	0.034931	rs6472227	-3.09	0.244898	NA	NA	NA	NA	NA
ENSG00000164266	SPINK1	5	147204131	147211349	-2.10906	0.034939	rs6580514	-2.722	0.19048	NA	NA	NA	NA	NA
ENSG00000106635	BCL7B	7	72950686	72972332	-2.1085	0.034988	rs17145732	3.7	0.1875	NA	NA	NA	NA	NA
ENSG00000156381	ANKRD9	14	102973179	102976136	2.10803	0.035	rs7158275	3.09	0.07186	NA	NA	NA	NA	NA
ENSG00000157014	TATDN2	3	10289707	10322902	-2.10829	0.035	rs13097123	-2.77	0.01724	NA	NA	NA	NA	NA
ENSG00000171608	PIK3CD	1	9711790	9789172	-2.10781	0.035	rs564709	-3.18	0.1875	NA	NA	NA	NA	NA
ENSG00000165244	ZNF367	9	99148223	99180611	-2.10762	0.03506	rs17305728	-2.86	0.01866	NA	NA	NA	NA	NA
ENSG00000158691	ZSCAN12	6	28346732	28367511	-2.1073	0.0351	rs1029328	2.28	0.03785	NA	NA	NA	NA	NA
ENSG00000063322	MED29	19	39881943	39891277	2.10643	0.03517	rs11083490	2.95	0.083333	NA	NA	NA	NA	NA
ENSG00000092531	SNAP23	15	42783431	42837547	2.10576	0.0352	rs12323990	-3.14	0.06936	NA	NA	NA	NA	NA
ENSG00000213300	NA	3	75263782	75264787	-2.10583	0.0352	rs2091870	2.9	0.06593	NA	NA	NA	NA	NA
ENSG00000237489	C10orf143	10	131864638	131909081	2.10584	0.0352	rs4750814	-3.56	0.08696	NA	NA	NA	NA	NA
ENSG00000020256	ZFP64	20	50668202	50820847	-2.10546	0.03525	rs6097050	-3.07	0.06417	NA	NA	NA	NA	NA
ENSG00000021776	AQR	15	35147732	35262040	-2.1033	0.0354	rs764231	3.02	0.06154	NA	NA	NA	NA	NA
ENSG00000260920	NA	1	40929991	40932436	2.10341	0.0354	rs4660469	-3.32	0.051502	NA	NA	NA	NA	NA
ENSG00000108590	MED31	17	6546635	6554954	-2.10364	0.03541	rs3785794	3.37	0.09677	NA	NA	NA	NA	NA
ENSG00000204634	TBC1D8	2	101624079	101869328	2.10333	0.035437	rs1369482	-3.33	0.03279	NA	NA	NA	NA	NA
ENSG00000173894	CBX2	17	77751931	77761782	-2.103	0.035466	rs3751956	-2.7	0.02673	NA	NA	NA	NA	NA
ENSG00000137776	SLTM	15	59171244	59225852	-2.10265	0.035497	rs12908165	-2.56	0.018433	NA	NA	NA	NA	NA
ENSG00000126803	HSPA2	14	65002623	65009955	-2.10251	0.0355	rs3759681	-3.35	0.1791	NA	NA	NA	NA	NA
ENSG00000175727	MLXIP	12	122516628	122631894	2.10311	0.0355	rs709284	-2.91	0.03681	NA	NA	NA	NA	NA
ENSG00000204421	LY6G6C	6	31686425	31689622	-2.10234	0.0355	rs2239705	-4.95	0.266667	NA	NA	NA	NA	NA
ENSG00000255737	AGAP2-AS1	12	58120054	58122139	2.10255	0.0355	rs1506884	-2.66	0.13483	NA	NA	NA	NA	NA
ENSG00000156853	ZNF689	16	30613879	30635333	-2.10196	0.035557	rs2285459	3.43	0.0367	NA	NA	NA	NA	NA
ENSG00000170946	DNAJC24	11	31391387	31453396	-2.1019	0.0356	rs11031367	3.02	0.31579	NA	NA	NA	NA	NA
ENSG00000068912	ERLEC1	2	54014181	54045956	2.10113	0.03563	rs6749860	-2.74	0.03279	NA	NA	NA	NA	NA
ENSG00000115828	QPCT	2	37571717	37600465	2.10112	0.03563	rs10171461	2.76	0.04651	NA	NA	NA	NA	NA
ENSG00000184277	TM2D3	15	102161847	102192594	-2.10086	0.035653	rs8040142	-2.81	0.02469	NA	NA	NA	NA	NA
ENSG00000251455	NA	4	152595635	152599045	2.09983	0.0357	rs11732407	3.38	0.11429	NA	NA	NA	NA	NA
ENSG00000071127	WDR1	4	10075963	10118573	2.0995	0.0358	rs993173	2.75	0.04494	NA	NA	NA	NA	NA
ENSG00000204632	HLA-G	6	29794744	29798902	2.0994	0.0358	rs9501414	-2.16	0.06452	NA	NA	NA	NA	NA
ENSG00000124782	RREB1	6	7107830	7252213	2.09839	0.035871	rs115560	3.12	0.038585	NA	NA	NA	NA	NA
ENSG00000174370	C11orf45	11	128769460	128775930	2.09806	0.0359	rs675482	-4.09	0.07895	NA	NA	NA	NA	NA
ENSG00000058091	CDK14	7	90095738	90839905	-2.09801	0.035904	rs12534295	-3.72	0.13793	NA	NA	NA	NA	NA
ENSG00000100226	GTPBP1	22	39101728	39134304	2.09792	0.03591	rs138382	2.65	0.04013	NA	NA	NA	NA	NA
ENSG00000129226	CD68	17	7482785	7485429	-2.09776	0.035927	rs3785794	3.37	0.02459	NA	NA	NA	NA	NA
ENSG00000009950	MLXIPL	7	73007524	73038873	-2.09765	0.035936	rs17145732	3.7	0.25532	NA	NA	NA	NA	NA
ENSG00000165264	NDUFB6	9	32552997	32573160	2.09757	0.03594	rs1556138	-3.62	0.0916	NA	NA	NA	NA	NA
ENSG00000176396	EID2	19	40028890	40030870	2.09722	0.035974	rs10402122	2.92	0.10619	NA	NA	NA	NA	NA
ENSG00000127528	KLF2	19	16435628	16438685	-2.09717	0.035978	rs12461400	3.61	0.05714	NA	NA	NA	NA	NA
ENSG00000126432	PRDX5	11	64085560	64089283	-2.09658	0.036	rs12420892	2.72	0.11765	NA	NA	NA	NA	NA
ENSG00000115526	CHST10	2	101008327	101034118	-2.09654	0.036034	rs1369482	-3.33	0.11881	NA	NA	NA	NA	NA
ENSG00000236015	NA	7	39608975	39609797	-2.0965	0.036038	rs4410807	2.25	0.01091	NA	NA	NA	NA	NA
ENSG00000100714	MTHFD1	14	64854749	64926722	-2.09614	0.0361	rs1467573	-3.1	0.07643	NA	NA	NA	NA	NA
ENSG00000125734	GPR108	19	6729925	6737614	-2.09564	0.036114	rs1613070	2.81	0.01846	NA	NA	NA	NA	NA
ENSG00000136319	TTC5	14	20724717	20774153	-2.095	0.03617	rs8010599	4.69	0.07018	NA	NA	NA	NA	NA
ENSG00000131116	ZNF428	19	44111371	44124026	-2.09482	0.036187	rs3213247	-2.91	0.03333	NA	NA	NA	NA	NA
ENSG00000165633	VSTM4	10	50222290	50323554	-2.09429	0.0362	rs11101493	3.11	0.06936	NA	NA	NA	NA	NA
ENSG00000134490	TMEM241	18	20777108	21017925	-2.09387	0.03627	rs10502437	-2.66	0.02109	NA	NA	NA	NA	NA
ENSG00000049323	LTBP1	2	33172039	33624576	-2.0931	0.0363	rs1058840	-2.74	0.07843	NA	NA	NA	NA	NA
ENSG00000144136	SLC20A1	2	113403434	113421404	2.09335	0.0363	rs11691239	2.94	0.08759	NA	NA	NA	NA	NA
ENSG00000198198	SZT2	1	43855553	43918321	-2.09372	0.0363	rs2255632	-3.19	0.14634	NA	NA	NA	NA	NA
ENSG00000169567	HINT1	5	130494720	130507428	2.0935	0.036304	rs3822311	-2.425	0.009852	NA	NA	NA	NA	NA
ENSG00000034152	MAP2K3	17	21187984	21218552	2.09291	0.036357	rs11657348	-2.76	0.06936	NA	NA	NA	NA	NA
ENSG00000205517	RGL3	19	11495017	11530018	2.09195	0.03644	rs17001450	2.6	0.019967	NA	NA	NA	NA	NA
ENSG00000148346	LCN2	9	130911350	130915734	2.0919	0.03645	rs878400	-2.65	0.00936	NA	NA	NA	NA	NA
ENSG00000182197	EXT1	8	118806729	119124092	2.09147	0.036486	rs7005520	-4.41	0.11538	NA	NA	NA	NA	NA
ENSG00000170890	PLA2G1B	12	120759914	120765592	2.09148	0.0365	rs7966478	2.89	0.107143	NA	NA	NA	NA	NA
ENSG00000271857	NA	6	45388816	45389742	2.0911	0.036519	rs6458478	2.82	0.02586	NA	NA	NA	NA	NA
ENSG00000131943	C19orf12	19	30191721	30206364	-2.09073	0.03655	rs8108796	-3.35	0.080537	NA	NA	NA	NA	NA
ENSG00000111364	DDX55	12	124086624	124105488	2.08999	0.0366	rs28475177	3.39	0.19355	NA	NA	NA	NA	NA
ENSG00000158435	CNOT11	2	101869264	101886778	-2.09012	0.0366	rs1369482	-3.33	0.04938	NA	NA	NA	NA	NA
ENSG00000198915	RASGEF1A	10	43689983	43762367	-2.08994	0.0366	rs7068859	3.46	0.1519	NA	NA	NA	NA	NA
ENSG00000102547	CAB39L	13	49882786	50018262	2.0894	0.03667	rs6561510	-3.04	0.13483	NA	NA	NA	NA	NA
ENSG00000058272	PPP1R12A	12	80167343	80329240	-2.08905	0.0367	rs7305173	3.01	0.08451	NA	NA	NA	NA	NA
ENSG00000101493	ZNF516	18	74069644	74207146	2.08801	0.0368	rs17562537	-2.52	0.01423	NA	NA	NA	NA	NA
ENSG00000131504	DIAPH1	5	140894583	140998622	-2.08776	0.03682	rs2907308	-3.065	0.0143	NA	NA	NA	NA	NA
ENSG00000130844	ZNF331	19	54024235	54083523	2.09	0.03683	rs8103620	2.25	0.01342	NA	NA	NA	NA	NA
ENSG00000100302	RASD2	22	35936915	35950048	2.087	0.036888	rs5999726	2.54	0.03175	NA	NA	NA	NA	NA
ENSG00000109771	LRP2BP	4	186285032	186317053	2.08696	0.0369	rs11946193	-3.1	0.05286	NA	NA	NA	NA	NA
ENSG00000154473	BUB3	10	124913793	124924886	2.09	0.037	rs11595408	2.48	0.0297	NA	NA	NA	NA	NA
ENSG00000186891	TNFRSF18	1	1138888	1142071	2.09	0.037	rs4970405	-2.8	0.015171	NA	NA	NA	NA	NA
ENSG00000113578	FGF1	5	141971743	142077617	-2.08485	0.037083	rs2304041	-3.661	0.083916	NA	NA	NA	NA	NA
ENSG00000162408	NOL9	1	6581407	6614595	-2.08	0.0371	rs200448	3.16	0.09375	NA	NA	NA	NA	NA
ENSG00000166484	MAPK7	17	19281034	19286857	2.08438	0.037126	rs2074280	3.38	0.11765	NA	NA	NA	NA	NA
ENSG00000154822	PLCL2	3	16844159	17132086	2.08432	0.037131	rs4367042	2.9	0.08696	NA	NA	NA	NA	NA
ENSG00000254893	NA	5	75465911	75470171	-2.08431	0.037132	rs6453195	-3.473	0.05825	NA	NA	NA	NA	NA
ENSG00000105699	LSR	19	35739233	35758867	2.08	0.03718	rs6510472	3.76	0.30769	NA	NA	NA	NA	NA
ENSG00000119953	SMNDC1	10	112050488	112064709	2.08361	0.0372	rs7082097	-3.2	0.05911	NA	NA	NA	NA	NA
ENSG00000123159	GIPC1	19	14588572	14606944	2.08288	0.037262	rs2420538	2.87	0.0515	NA	NA	NA	NA	NA
ENSG00000141580	WDR45B	17	80572438	80606429	-2.08249	0.037297	rs4356529	3.24	0.10084	NA	NA	NA	NA	NA
ENSG00000187860	CCDC157	22	30752624	30774647	2.08249	0.0373	rs4574206	3.66	0.23077	NA	NA	NA	NA	NA
ENSG00000196505	GDAP2	1	118406107	118472253	-2.08	0.0373	rs10923444	3.08	0.12	NA	NA	NA	NA	NA
ENSG00000116455	WDR77	1	111982512	111991998	2.08121	0.0374	rs9645351	2.74	0.09524	NA	NA	NA	NA	NA
ENSG00000173905	GOLIM4	3	167726465	167813763	2.08114	0.0374	rs16852423	2.74	0.03046	NA	NA	NA	NA	NA
ENSG00000164494	PDSS2	6	107473761	107780768	2.0808	0.03745	rs9480726	2.44	0.0274	NA	NA	NA	NA	NA
ENSG00000144744	UBA3	3	69103881	69129559	2.08079	0.0375	rs4615083	3.9	0.0916	NA	NA	NA	NA	NA
ENSG00000156802	ATAD2	8	124332090	124428590	2.07905	0.037613	rs13250325	-3.34	0.07843	NA	NA	NA	NA	NA
ENSG00000240616	RPS6P25	19	13004947	13005694	2.08	0.03763	rs2240659	2.57	0.02709	NA	NA	NA	NA	NA
ENSG00000163170	BOLA3	2	74362525	74375121	2.07864	0.037651	rs13404452	-2.64	0.03659	NA	NA	NA	NA	NA
ENSG00000164402	SEPTIN8	5	132086509	132142933	2.07856	0.037658	rs4958168	3.371	0.07143	NA	NA	NA	NA	NA
ENSG00000205534	NA	16	29538889	29606395	-2.07852	0.037662	rs2071390	3.37	0.03785	NA	NA	NA	NA	NA
ENSG00000101558	VAPA	18	9913999	9960018	2.07845	0.03767	rs2267568	-3.51	0.08392	NA	NA	NA	NA	NA
ENSG00000137409	MTCH1	6	36935917	36954074	-2.07811	0.0377	rs6930271	3.04	0.059113	NA	NA	NA	NA	NA
ENSG00000104419	NDRG1	8	134249414	134314265	-2.07765	0.037741	rs180213	-3.3	0.06186	NA	NA	NA	NA	NA
ENSG00000114354	TFG	3	100428205	100467810	-2.07718	0.037785	rs3772701	-2.72	0.05714	NA	NA	NA	NA	NA
ENSG00000196141	SPATS2L	2	201170604	201346986	-2.07703	0.037799	rs3754794	3.48	0.05941	NA	NA	NA	NA	NA
ENSG00000172201	ID4	6	19837617	19840915	2.07684	0.037816	rs1495977	-2.86	0.05	NA	NA	NA	NA	NA
ENSG00000171681	ATF7IP	12	14518610	14651697	2.0754	0.0379	rs12829455	3.84	0.09524	NA	NA	NA	NA	NA
ENSG00000228801	LOC102724330	8	52811885	52859733	2.07591	0.037903	rs1346159	-2.83	0.08333	NA	NA	NA	NA	NA
ENSG00000126882	FAM78A	9	134133463	134151934	-2.07562	0.03793	rs2251403	-3.41	0.11111	NA	NA	NA	NA	NA
ENSG00000089154	GCN1	12	120565007	120632513	-2.07475	0.038	rs7966478	2.89	0.12632	NA	NA	NA	NA	NA
ENSG00000136457	CHAD	17	48541857	48546327	-2.07483	0.038002	rs1122634	3.15	0.08333	NA	NA	NA	NA	NA
ENSG00000167291	TBC1D16	17	77906142	78009647	2.07483	0.038002	rs3751956	-2.7	0.11321	NA	NA	NA	NA	NA
ENSG00000169750	RAC3	17	79989500	79992080	2.07432	0.038049	rs4356529	3.24	0.33333	NA	NA	NA	NA	NA
ENSG00000100393	EP300	22	41487790	41576081	-2.07271	0.0382	rs926914	-2.96	0.05825	NA	NA	NA	NA	NA
ENSG00000104213	PDGFRL	8	17433942	17501580	-2.07244	0.038224	rs3780121	-2.63	0.02824	NA	NA	NA	NA	NA
ENSG00000222011	FAM185A	7	102389418	102449672	2.07107	0.03835	rs11532769	2.87	0.08108	NA	NA	NA	NA	NA
ENSG00000175662	TOM1L2	17	17746828	17875736	-2.07082	0.038376	rs2461847	-3.15	0.2069	NA	NA	NA	NA	NA
ENSG00000196867	ZFP28	19	57050317	57068169	-2.07081	0.038376	rs6509992	-3.94	0.08511	NA	NA	NA	NA	NA
ENSG00000050820	BCAR1	16	75262928	75301951	2.07044	0.03841	rs16950325	4.03	0.068182	NA	NA	NA	NA	NA
ENSG00000204304	PBX2	6	32152512	32157963	2.06896	0.0385	rs1150752	4.06	0.226415	NA	NA	NA	NA	NA
ENSG00000117597	UTP25	1	210001352	210030910	-2.06855	0.0386	rs17015326	-3.14	0.03822	NA	NA	NA	NA	NA
ENSG00000160862	AZGP1	7	99564343	99573780	2.06766	0.03867	rs1617502	-3.71	0.06977	NA	NA	NA	NA	NA
ENSG00000023572	GLRX2	1	193065598	193075244	2.06778	0.0387	rs16829458	-2.91	0.01206	NA	NA	NA	NA	NA
ENSG00000143418	CERS2	1	150933059	150947479	2.06739	0.0387	rs4971004	-2.69	0.098361	NA	NA	NA	NA	NA
ENSG00000154655	L3MBTL4	18	5954705	6415236	-2.06671	0.03876	rs10853337	2.73	0.04428	NA	NA	NA	NA	NA
ENSG00000137871	ZNF280D	15	56922379	57210769	2.06607	0.0388	rs2566844	-3.85	0.10345	NA	NA	NA	NA	NA
ENSG00000204310	AGPAT1	6	32135989	32145873	2.06546	0.0389	rs1150752	4.06	0.157895	NA	NA	NA	NA	NA
ENSG00000183688	RFLNB	17	289769	295730	-2.06502	0.038921	rs17054921	-3.1	0.190476	NA	NA	NA	NA	NA
ENSG00000101695	RNF125	18	29598335	29653176	-2.06446	0.03897	rs16962699	-3.19	0.04878	NA	NA	NA	NA	NA
ENSG00000241978	NA	9	112542769	112934792	-2.06442	0.03898	rs12380040	-3.17	0.0603	NA	NA	NA	NA	NA
ENSG00000057704	TMCC3	12	94960900	95044338	-2.06421	0.039	rs10859730	3.37	0.04839	NA	NA	NA	NA	NA
ENSG00000151876	FBXO4	5	41925356	41941845	2.06405	0.039013	rs6864343	2.767	0.19355	NA	NA	NA	NA	NA
ENSG00000184916	JAG2	14	105607318	105635161	-2.0632	0.03909	rs3924892	2.65	0.02439	NA	NA	NA	NA	NA
ENSG00000189159	JPT1	17	73131343	73164376	-2.06314	0.0391	rs1671022	-3.08	0.070588	NA	NA	NA	NA	NA
ENSG00000162522	KIAA1522	1	33207486	33240571	-2.06257	0.0392	rs194659	2.34	0.04898	NA	NA	NA	NA	NA
ENSG00000250479	CHCHD10	22	24108021	24110630	2.06204	0.0392	rs2070457	-3.01	0.06061	NA	NA	NA	NA	NA
ENSG00000239521	CASTOR3	7	99798276	99869837	2.06192	0.039215	rs1617502	-3.71	0.2	NA	NA	NA	NA	NA
ENSG00000185339	TCN2	22	31002825	31023265	-2.06172	0.03923	rs4574206	3.66	0.10909	NA	NA	NA	NA	NA
ENSG00000103202	NME4	16	446725	460367	-2.06157	0.039249	rs7196963	3.25	0.03715	NA	NA	NA	NA	NA
ENSG00000142546	NOSIP	19	50058968	50093519	-2.0614	0.039265	rs11083969	3	0.04938	NA	NA	NA	NA	NA
ENSG00000181396	OGFOD3	17	80347099	80376513	2.06127	0.039277	rs4356529	3.24	0.19355	NA	NA	NA	NA	NA
ENSG00000129235	TXNDC17	17	6544078	6547861	2.06099	0.039304	rs3785794	3.37	0.08163	NA	NA	NA	NA	NA
ENSG00000188612	SUMO2	17	73163408	73179078	-2.06098	0.039305	rs1671022	-3.08	0.07143	NA	NA	NA	NA	NA
ENSG00000144161	ZC3H8	2	112969102	113012713	-2.06037	0.039364	rs6722814	-3.81	0.30769	NA	NA	NA	NA	NA
ENSG00000163132	MSX1	4	4861393	4865663	-2.05991	0.0394	rs4689961	2.77	0.06486	NA	NA	NA	NA	NA
ENSG00000178386	ZNF223	19	44555520	44572144	-2.05888	0.03951	rs3213247	-2.91	0.048387	NA	NA	NA	NA	NA
ENSG00000232838	PET117	20	18118517	18123813	-2.05871	0.03952	rs6080869	3.74	0.0553	NA	NA	NA	NA	NA
ENSG00000148331	ASB6	9	132399171	132404444	2.05815	0.03958	rs10819503	3.55	0.05769	NA	NA	NA	NA	NA
ENSG00000117586	TNFSF4	1	173152873	173176452	-2.05787	0.0396	rs10489272	-2.84	0.041812	NA	NA	NA	NA	NA
ENSG00000150316	CWC15	11	94695787	94706776	-2.05775	0.0396	rs10831300	3.23	0.13333	NA	NA	NA	NA	NA
ENSG00000173898	SPTBN2	11	66452719	66496697	2.05832	0.0396	rs3741367	6.71	0.4	NA	NA	NA	NA	NA
ENSG00000245958	SEPTIN7P14	4	120375946	120473180	-2.05772	0.0396	rs6815775	-2.83	0.11111	NA	NA	NA	NA	NA
ENSG00000139998	RAB15	14	65412532	65439494	2.05775	0.03961	rs3759681	-3.35	0.13187	NA	NA	NA	NA	NA
ENSG00000179859	RNF227	17	7816642	7819271	-2.05774	0.039615	rs1442850	-3.12	0.031662	NA	NA	NA	NA	NA
ENSG00000124224	NA	20	56806188	56884495	-2.05716	0.039671	rs749210	3.32	0.09231	NA	NA	NA	NA	NA
ENSG00000273300	NA	22	19441702	19442128	-2.05709	0.039677	rs2157733	2.71	0.07692	NA	NA	NA	NA	NA
ENSG00000135205	CCDC146	7	76751751	76958850	-2.05675	0.03971	rs11768176	3.29	0.07792	NA	NA	NA	NA	NA
ENSG00000011260	UTP18	17	49337889	49375297	2.05615	0.039768	rs4239171	2.82	0.04563	NA	NA	NA	NA	NA
ENSG00000170100	ZNF778	16	89284118	89295363	2.05589	0.03979	rs2911266	2.7	0.034286	NA	NA	NA	NA	NA
ENSG00000214063	TSPAN4	11	842808	867116	-2.05623	0.0398	rs1134578	2.93	0.03409	NA	NA	NA	NA	NA
ENSG00000165698	SPACA9	9	135753414	135765588	-2.05476	0.039903	rs2073924	3.15	0.05769	NA	NA	NA	NA	NA
ENSG00000110048	OSBP	11	59341871	59383617	2.05353	0.04	rs17153783	2.42	0.09836	NA	NA	NA	NA	NA
ENSG00000136271	DDX56	7	44605016	44614650	-2.05375	0.04	rs3735485	3.11	0.12371	NA	NA	NA	NA	NA
ENSG00000142731	PLK4	4	128802016	128820350	-2.05346	0.04	rs3214038	2.64	0.0524	NA	NA	NA	NA	NA
ENSG00000179886	TIGD5	8	144680074	144682485	2.05321	0.040052	rs6558406	3.43	0.12766	NA	NA	NA	NA	NA
ENSG00000110888	CAPRIN2	12	30862486	30907885	2.05306	0.0401	rs33227	3.05	0.10435	NA	NA	NA	NA	NA
ENSG00000198561	CTNND1	11	57520715	57587018	2.05321	0.0401	rs1447167	-2.78	0.02948	NA	NA	NA	NA	NA
ENSG00000168928	CTRB2	16	75237994	75241083	-2.05234	0.040137	rs16950325	4.03	0.19355	NA	NA	NA	NA	NA
ENSG00000205765	C5orf51	5	41904290	41921738	2.05124	0.040243	rs6864343	2.767	0.11881	NA	NA	NA	NA	NA
ENSG00000229474	PATL2	15	44957930	45003514	2.05095	0.040272	rs11634010	2.17	0.034384	NA	NA	NA	NA	NA
ENSG00000269482	NA	16	140629	141100	2.05027	0.040338	rs7196963	3.25	0.04428	NA	NA	NA	NA	NA
ENSG00000179583	CIITA	16	10971055	11026079	-2.05028	0.04034	rs27965	3.23	0.104348	NA	NA	NA	NA	NA
ENSG00000170345	FOS	14	75745477	75748933	-2.0501	0.04035	rs175495	-2.55	0.08219	NA	NA	NA	NA	NA
ENSG00000042088	TDP1	14	90421283	90511106	-2.0499	0.04037	rs10148415	-2.76	0.03509	NA	NA	NA	NA	NA
ENSG00000175489	LRRC25	19	18501954	18508427	2.04944	0.040419	rs11880147	-2.81	0.02105	NA	NA	NA	NA	NA
ENSG00000096696	DSP	6	7541808	7586950	2.0487	0.04049	rs6910546	-3.07	0.03069	NA	NA	NA	NA	NA
ENSG00000182446	NPLOC4	17	79523913	79615495	2.04865	0.040497	rs2228306	3.43	0.04918	NA	NA	NA	NA	NA
ENSG00000162695	SLC30A7	1	101361632	101447309	-2.04828	0.0405	rs12127134	-3.21	0.07101	NA	NA	NA	NA	NA
ENSG00000224152	NA	2	160471807	160473593	2.04838	0.040522	rs1011770	2.86	0.06667	NA	NA	NA	NA	NA
ENSG00000006194	ZNF263	16	3313743	3351401	2.04828	0.040532	rs2239301	2.77	0.06742	NA	NA	NA	NA	NA
ENSG00000134548	SPX	12	21679241	21690311	-2.04733	0.0406	rs16924550	-2.97	0.01707	NA	NA	NA	NA	NA
ENSG00000108448	TRIM16L	17	18601311	18639431	2.04756	0.040603	rs2074280	3.38	0.16216	NA	NA	NA	NA	NA
ENSG00000158710	TAGLN2	1	159887897	159895522	2.0461	0.0407	rs17371401	-2.52	0.02581	NA	NA	NA	NA	NA
ENSG00000238795	SCARNA12	12	7076500	7076769	-2.04704	0.0407	rs7309525	-2.44	0.027335	NA	NA	NA	NA	NA
ENSG00000116120	FARSB	2	223435255	223521056	-2.04605	0.040751	rs2033694	2.75	0.04938	NA	NA	NA	NA	NA
ENSG00000204577	LILRB3	19	54720147	54746602	2.04479	0.040876	rs11084325	-2.54	0.02697	NA	NA	NA	NA	NA
ENSG00000005812	FBXL3	13	77566740	77601330	-2.0446	0.0409	rs9600788	-3.08	0.10345	NA	NA	NA	NA	NA
ENSG00000100060	MFNG	22	37865101	37882439	-2.04451	0.0409	rs7290488	3.32	0.03625	NA	NA	NA	NA	NA
ENSG00000101213	PTK6	20	62159778	62168723	-2.04458	0.0409	rs817370	3.7	0.0916	NA	NA	NA	NA	NA
ENSG00000127483	HP1BP3	1	21069154	21113816	2.04442	0.0409	rs212526	-2.96	0.166667	NA	NA	NA	NA	NA
ENSG00000119684	MLH3	14	75480467	75518235	2.04406	0.04095	rs175495	-2.55	0.096	NA	NA	NA	NA	NA
ENSG00000250565	ATP6V1E2	2	46717889	46769696	-2.04383	0.041	rs896210	-3.16	0.06452	NA	NA	NA	NA	NA
ENSG00000055130	CUL1	7	148395006	148498128	2.04352	0.041002	rs720894	-2.74	0.06742	NA	NA	NA	NA	NA
ENSG00000133710	SPINK5	5	147405246	147516852	2.04308	0.041045	rs6580514	-2.722	0.17647	NA	NA	NA	NA	NA
ENSG00000214485	RPL7P1	5	149473860	149474619	-2.04285	0.04107	rs6864267	-2.987	0.06	NA	NA	NA	NA	NA
ENSG00000225259	NA	8	134420249	134421471	-2.0418	0.041171	rs7844761	3.1	0.12245	NA	NA	NA	NA	NA
ENSG00000108953	YWHAE	17	1247566	1303672	2.04171	0.041181	rs4510082	2.82	0.06186	NA	NA	NA	NA	NA
ENSG00000083223	TUT7	9	88902648	88969369	2.04139	0.041212	rs353806	-3.09	0.02609	NA	NA	NA	NA	NA
ENSG00000269815	NA	19	17407005	17407504	-2.04127	0.041224	rs6512198	2.99	0.10345	NA	NA	NA	NA	NA
ENSG00000244462	RBM12	20	34236847	34252878	2.04108	0.04124	rs761826	-3.8	0.3429	NA	NA	NA	NA	NA
ENSG00000214391	TUBAP2	11	90015728	90017340	2.04003	0.0413	rs11018975	-2.56	0.08824	NA	NA	NA	NA	NA
ENSG00000242071	RPL7AP6	14	70352057	70352869	-2.0406	0.0413	rs17107526	-2.49	0.02094	NA	NA	NA	NA	NA
ENSG00000108641	B9D1	17	19240867	19281495	-2.03952	0.041398	rs2074280	3.38	0.09023	NA	NA	NA	NA	NA
ENSG00000137642	SORL1	11	121322912	121504402	-2.03997	0.0414	rs10892723	-2.74	0.08633	NA	NA	NA	NA	NA
ENSG00000179715	PCED1B	12	47473386	47630443	-2.03899	0.0415	rs1029429	-3.89	0.06349	NA	NA	NA	NA	NA
ENSG00000138495	COX17	3	119373360	119396301	2.03848	0.041502	rs4568126	-2.89	0.08889	NA	NA	NA	NA	NA
ENSG00000076944	STXBP2	19	7701767	7712759	2.03824	0.04153	rs12460755	2.8	0.081081	NA	NA	NA	NA	NA
ENSG00000122971	ACADS	12	121163538	121177811	-2.0372	0.0416	rs12819210	3.17	0.07362	NA	NA	NA	NA	NA
ENSG00000134253	TRIM45	1	117653682	117665209	2.03794	0.0416	rs41490749	-2.92	0.10345	NA	NA	NA	NA	NA
ENSG00000183718	TRIM52	5	180681417	180688119	2.03715	0.041635	rs17080884	-2.822	0.02864	NA	NA	NA	NA	NA
ENSG00000267254	ZNF790-AS1	19	37288420	37319017	-2.03656	0.041694	rs2290681	2.83	0.02733	NA	NA	NA	NA	NA
ENSG00000197746	PSAP	10	73576055	73611126	2.03643	0.0417	rs9299508	-2.95	0.03974	NA	NA	NA	NA	NA
ENSG00000143353	LYPLAL1	1	219347186	219386207	2.03591	0.0418	rs6671991	2.73	0.05505	NA	NA	NA	NA	NA
ENSG00000112078	KCTD20	6	36410544	36458920	2.03401	0.04195	rs941816	-3.48	0.07692	NA	NA	NA	NA	NA
ENSG00000138794	CASP6	4	110609785	110624739	-2.03376	0.042	rs2214376	2.58	0.04878	NA	NA	NA	NA	NA
ENSG00000198298	ZNF485	10	44101855	44113351	-2.03	0.042	rs7068859	3.46	0.22222	NA	NA	NA	NA	NA
ENSG00000239883	NA	10	46349541	46411619	2.03324	0.042	rs7085433	2.19	0.00683	NA	NA	NA	NA	NA
ENSG00000172366	MCRIP2	16	691813	698474	2.03184	0.04217	rs7196963	3.25	0.04332	NA	NA	NA	NA	NA
ENSG00000136937	NCBP1	9	100395908	100436030	2.0318	0.042174	rs2031999	-3.34	0.05357	NA	NA	NA	NA	NA
ENSG00000117791	MTARC2	1	220921567	220958150	2.03203	0.0422	rs4846645	-3.39	0.084507	NA	NA	NA	NA	NA
ENSG00000121552	CSTA	3	122044091	122060819	2.03187	0.0422	rs17203299	-3.21	0.05172	NA	NA	NA	NA	NA
ENSG00000159346	ADIPOR1	1	202909951	202927700	-2.03	0.0422	rs1774847	2.69	0.04461	NA	NA	NA	NA	NA
ENSG00000163625	WDFY3	4	85590704	85887544	-2.0311	0.0422	rs7699871	2.95	0.1875	NA	NA	NA	NA	NA
ENSG00000272501	NA	6	31162977	31165814	-2.0311	0.0422	rs3130557	5.57	0.2449	NA	NA	NA	NA	NA
ENSG00000105887	MTPN	7	135611509	135662101	2.03141	0.042213	rs1097151	2.75	0.03681	NA	NA	NA	NA	NA
ENSG00000097046	CDC7	1	91966408	91991321	2.03103	0.0423	rs925190	-2.7	0.040404	NA	NA	NA	NA	NA
ENSG00000162735	PEX19	1	160246602	160256138	-2.03	0.0423	rs12757461	-2.79	0.121212	NA	NA	NA	NA	NA
ENSG00000205476	CCDC85C	14	99977603	100070363	-2.03037	0.0423	rs7153295	-2.82	0.06857	NA	NA	NA	NA	NA
ENSG00000157837	SPPL3	12	121200313	121342174	-2.02918	0.0424	rs12819210	3.17	0.04762	NA	NA	NA	NA	NA
ENSG00000166896	ATP23	12	58335324	58351052	-2.02964	0.0424	rs1506884	-2.66	0.10811	NA	NA	NA	NA	NA
ENSG00000256269	HMBS	11	118955576	118964259	2.02917	0.0424	rs2239896	-3.03	0.04545	NA	NA	NA	NA	NA
ENSG00000197081	IGF2R	6	160390131	160534539	2.02883	0.042475	rs12192410	-3.1	0.117647	NA	NA	NA	NA	NA
ENSG00000219626	FAM228B	2	24299396	24392509	2.02851	0.0425	rs6721623	-3.47	0.075	NA	NA	NA	NA	NA
ENSG00000124440	HIF3A	19	46800303	46846690	-2.03	0.04254	rs16980145	2.73	0.07692	NA	NA	NA	NA	NA
ENSG00000119616	FCF1	14	75179847	75203394	2.0279	0.04257	rs8014859	-3.45	0.10811	NA	NA	NA	NA	NA
ENSG00000183605	SFXN4	10	120900279	120925179	2.02758	0.0426	rs4752269	-3.65	0.0515	NA	NA	NA	NA	NA
ENSG00000232024	NA	8	35382694	35383281	-2.02756	0.042605	rs2980407	2.67	0.169014	NA	NA	NA	NA	NA
ENSG00000197483	ZNF628	19	55987699	55995854	-2.02723	0.042639	rs12609976	-3.34	0.03571	NA	NA	NA	NA	NA
ENSG00000100320	RBFOX2	22	36134783	36424473	2.02721	0.04264	rs8136069	4.06	0.04545	NA	NA	NA	NA	NA
ENSG00000163528	CHCHD4	3	14153580	14166370	2.027	0.042662	rs7618619	-3.31	0.09836	NA	NA	NA	NA	NA
ENSG00000215154	LOC652276	16	2653351	2680495	2.02687	0.042676	rs2239301	2.77	0.04082	NA	NA	NA	NA	NA
ENSG00000110446	SLC15A3	11	60704556	60720002	2.02643	0.0427	rs11230586	-2.63	0.03715	NA	NA	NA	NA	NA
ENSG00000132846	ZBED3	5	76367897	76383148	-2.02641	0.04272	rs2227827	3.383	0.05581	NA	NA	NA	NA	NA
ENSG00000091536	MYO15A	17	18012020	18083116	2.02635	0.042729	rs2461847	-3.15	0.272727	NA	NA	NA	NA	NA
ENSG00000104888	SLC17A7	19	49932658	49945617	-2.03	0.04274	rs11083969	3	0.03488	NA	NA	NA	NA	NA
ENSG00000112237	CCNC	6	99990256	100016849	2.0261	0.04276	rs500526	2.75	0.02444	NA	NA	NA	NA	NA
ENSG00000102805	CLN5	13	77564795	77576652	2.0248	0.04288	rs9600788	-3.08	0.07895	NA	NA	NA	NA	NA
ENSG00000237977	NA	22	31298206	31298768	2.02481	0.04289	rs5753298	3.27	0.08633	NA	NA	NA	NA	NA
ENSG00000140262	TCF12	15	57210821	57591479	-2.02479	0.0429	rs2566844	-3.85	0.41379	NA	NA	NA	NA	NA
ENSG00000124574	ABCC10	6	43395104	43418168	2.0239	0.04298	rs2487663	-3.4	0.09756	NA	NA	NA	NA	NA
ENSG00000103226	NOMO3	16	16326352	16388668	-2.02377	0.04299	rs7192541	-3.14	0.046875	NA	NA	NA	NA	NA
ENSG00000167508	MVD	16	88718343	88729569	2.02375	0.042996	rs12927804	-2.52	0.03715	NA	NA	NA	NA	NA
ENSG00000040633	PHF23	17	7138347	7143041	-2.02373	0.042998	rs3785794	3.37	0.05687	NA	NA	NA	NA	NA
ENSG00000006831	ADIPOR2	12	1797740	1897844	-2.02347	0.043	rs10734999	-3.99	0.04332	NA	NA	NA	NA	NA
ENSG00000166455	C16orf46	16	81087102	81110872	2.02355	0.043017	rs16955417	-3.09	0.03762	NA	NA	NA	NA	NA
ENSG00000126461	SCAF1	19	50145382	50161899	-2.02	0.04308	rs11083969	3	0.03488	NA	NA	NA	NA	NA
ENSG00000122970	IFT81	12	110562140	110656602	-2.02287	0.0431	rs12306974	-2.76	0.09091	NA	NA	NA	NA	NA
ENSG00000163682	RPL9	4	39455744	39460568	2.02253	0.0431	rs11096969	-2.97	0.05581	NA	NA	NA	NA	NA
ENSG00000226084	RPL17P6	1	77594768	77595384	-2.02	0.0431	rs199665	3.82	0.064865	NA	NA	NA	NA	NA
ENSG00000126603	GLIS2	16	4364762	4389598	2.0223	0.043146	rs8047038	-3.41	0.0678	NA	NA	NA	NA	NA
ENSG00000134987	WDR36	5	110427414	110466200	2.02227	0.04315	rs6869774	3.616	0.13793	NA	NA	NA	NA	NA
ENSG00000232818	RPS2P32	7	23530092	23530983	-2.02215	0.043161	rs10252371	3.16	0.09302	NA	NA	NA	NA	NA
ENSG00000005810	MYCBP2	13	77618792	77901185	-2.02127	0.04325	rs9600788	-3.08	0.07895	NA	NA	NA	NA	NA
ENSG00000043143	JADE2	5	133860003	133918918	-2.02109	0.043271	rs10491288	-3.51	0.184615	NA	NA	NA	NA	NA
ENSG00000186832	KRT16	17	39766030	39772151	-2.02106	0.043273	rs2019231	3.52	0.1519	NA	NA	NA	NA	NA
ENSG00000038210	PI4K2B	4	25162263	25280714	-2.02117	0.0433	rs7676077	-2.89	0.0208	NA	NA	NA	NA	NA
ENSG00000108055	SMC3	10	112327449	112364394	-2.02108	0.0433	rs12258923	3.37	0.07692	NA	NA	NA	NA	NA
ENSG00000162377	COA7	1	53152508	53164038	2.02056	0.0433	rs576891	3.38	0.074534	NA	NA	NA	NA	NA
ENSG00000173653	RCE1	11	66610306	66614017	2.02088	0.0433	rs6591216	5.48	0.2449	NA	NA	NA	NA	NA
ENSG00000145919	BOD1	5	173034517	173043663	2.02072	0.043308	rs6873528	3.643	0.137931	NA	NA	NA	NA	NA
ENSG00000212719	LINC02693	17	21428051	21477722	2.02069	0.043311	rs11657348	-2.76	0.116505	NA	NA	NA	NA	NA
ENSG00000121989	ACVR2A	2	148602086	148688393	2.02069	0.043312	rs4425033	3.84	0.15584	NA	NA	NA	NA	NA
ENSG00000106290	TAF6	7	99704693	99717464	-2.0203	0.043352	rs1617502	-3.71	0.12121	NA	NA	NA	NA	NA
ENSG00000095380	NANS	9	100819021	100845357	2.02004	0.043379	rs2031999	-3.34	0.05742	NA	NA	NA	NA	NA
ENSG00000011405	PIK3C2A	11	17099277	17229530	-2.01998	0.0434	rs16924899	3.02	0.13953	NA	NA	NA	NA	NA
ENSG00000048649	RSF1	11	77371041	77532063	2.01982	0.0434	rs4944176	-3.57	0.48	NA	NA	NA	NA	NA
ENSG00000054967	RELT	11	73087309	73108519	2.0198	0.0434	rs7129470	-3.25	0.01997	NA	NA	NA	NA	NA
ENSG00000102804	TSC22D1	13	45007655	45151283	-2.01984	0.0434	rs9590821	3.11	0.06383	NA	NA	NA	NA	NA
ENSG00000245261	NA	6	43181539	43191598	2.01958	0.043427	rs2487663	-3.4	0.072289	NA	NA	NA	NA	NA
ENSG00000183426	NPIPA1	16	15016659	15045915	2.01926	0.04346	rs4985155	-4.15	0.20339	NA	NA	NA	NA	NA
ENSG00000116514	RNF19B	1	33402046	33430286	2.02	0.0435	rs12564600	2.39	0.086331	NA	NA	NA	NA	NA
ENSG00000250073	LOC101929340	11	124629025	124635832	2.01833	0.0436	rs12289510	3.88	0.21818	NA	NA	NA	NA	NA
ENSG00000184992	BRI3BP	12	125478246	125515777	2.01704	0.0437	rs7296783	3.28	0.02655	NA	NA	NA	NA	NA
ENSG00000140688	RUSF1	16	31500792	31520630	2.01675	0.04372	rs3116150	-2.84	0.031579	NA	NA	NA	NA	NA
ENSG00000132819	RBM38	20	55966463	55984389	-2.01605	0.043794	rs11086611	-2.66	0.04124	NA	NA	NA	NA	NA
ENSG00000170955	CAVIN3	11	6340176	6341877	-2.01617	0.0438	rs11040876	2.47	0.01281	NA	NA	NA	NA	NA
ENSG00000081177	EXD2	14	69658228	69709075	-2.0154	0.04386	rs2105269	-2.82	0.0524	NA	NA	NA	NA	NA
ENSG00000119760	SUPT7L	2	27873679	27886676	-2.01531	0.043873	rs10189562	-2.39	0.02335	NA	NA	NA	NA	NA
ENSG00000119912	IDE	10	94211441	94333833	-2.01	0.0439	rs11186879	-3.11	0.18462	NA	NA	NA	NA	NA
ENSG00000186222	BLOC1S4	4	6717842	6719387	-2.01497	0.0439	rs3857174	3.1	0.10909	NA	NA	NA	NA	NA
ENSG00000215021	PHB2	12	7074490	7079988	-2.01526	0.0439	rs7309525	-2.44	0.02564	NA	NA	NA	NA	NA
ENSG00000235618	FAM21EP	10	51780942	51827563	-2.01543	0.0439	rs3793792	2.1	0.01467	NA	NA	NA	NA	NA
ENSG00000251247	ZNF345	19	37341263	37403931	-2.01503	0.043902	rs2290681	2.83	0.03429	NA	NA	NA	NA	NA
ENSG00000261474	NA	16	31460856	31464814	2.01496	0.043909	rs3116150	-2.84	0.02837	NA	NA	NA	NA	NA
ENSG00000133069	TMCC2	1	205197304	205242471	-2.01	0.0441	rs3761919	4.29	0.222222	NA	NA	NA	NA	NA
ENSG00000256092	NA	12	123848415	123850660	-2.01319	0.0441	rs28475177	3.39	0.16216	NA	NA	NA	NA	NA
ENSG00000081059	TCF7	5	133450402	133487556	2.01227	0.044191	rs10491288	-3.51	0.10256	NA	NA	NA	NA	NA
ENSG00000067057	PFKP	10	3108525	3179904	-2.01	0.0442	rs3829916	3.46	0.08824	NA	NA	NA	NA	NA
ENSG00000175792	RUVBL1	3	127783621	127872757	-2.01253	0.0442	rs2253144	-4.21	0.15385	NA	NA	NA	NA	NA
ENSG00000204219	TCEA3	1	23707554	23751233	2.01	0.0442	rs2298632	-2.98	0.176471	NA	NA	NA	NA	NA
ENSG00000254604	NA	11	70128473	70209474	-2.01252	0.0442	rs2509141	2.67	0.03297	NA	NA	NA	NA	NA
ENSG00000108784	NAGLU	17	40688190	40696467	-2.01134	0.044289	rs8064416	-2.97	0.01394	NA	NA	NA	NA	NA
ENSG00000103888	CEMIP	15	81071684	81244117	2.01147	0.0443	rs4301984	2.78	0.08955	NA	NA	NA	NA	NA
ENSG00000139318	DUSP6	12	89741009	89747048	2.01139	0.0443	rs2085997	3.18	0.060914	NA	NA	NA	NA	NA
ENSG00000231160	NA	4	38614322	38666504	2.01113	0.0443	rs10008032	-4.53	0.18462	NA	NA	NA	NA	NA
ENSG00000149743	TRPT1	11	63991271	63993726	2.01043	0.0444	rs12420892	2.72	0.10909	NA	NA	NA	NA	NA
ENSG00000100911	PSME2	14	24612574	24616779	2.00959	0.0445	rs1004664	2.81	0.02194	NA	NA	NA	NA	NA
ENSG00000163527	STT3B	3	31574130	31679112	-2.00906	0.044531	rs7650972	-2.44	0.06818	NA	NA	NA	NA	NA
ENSG00000028116	VRK2	2	58134786	58387055	2.00866	0.044573	rs10460564	-2.98	0.05556	NA	NA	NA	NA	NA
ENSG00000176834	VSIG10	12	118501398	118573831	2.00822	0.0446	rs983421	-2.79	0.0597	NA	NA	NA	NA	NA
ENSG00000220785	NA	1	32697259	32707221	2.01	0.0446	rs16834858	-2.61	0.181818	NA	NA	NA	NA	NA
ENSG00000121073	SLC35B1	17	47778305	47786376	-2.00818	0.044624	rs17551103	3.15	0.03166	NA	NA	NA	NA	NA
ENSG00000063169	BICRA	19	48111453	48206533	-2.00774	0.044671	rs445505	-3.2	0.07143	NA	NA	NA	NA	NA
ENSG00000197566	ZNF624	17	16524051	16557170	2.00756	0.04469	rs12942194	3	0.05941	NA	NA	NA	NA	NA
ENSG00000109586	GALNT7	4	174089904	174245118	2.0073	0.0447	rs13150320	-3.29	0.13793	NA	NA	NA	NA	NA
ENSG00000168818	STX18	4	4417469	4544073	-2.00707	0.0447	rs4689961	2.77	0.02824	NA	NA	NA	NA	NA
ENSG00000121064	SCPEP1	17	55055466	55084129	-2.00612	0.044843	rs17220805	-2.89	0.02339	NA	NA	NA	NA	NA
ENSG00000155755	TMEM237	2	202484907	202508293	2.00593	0.044863	rs2110646	-3.13	0.08571	NA	NA	NA	NA	NA
ENSG00000169896	ITGAM	16	31271311	31344213	2.00583	0.044874	rs3116150	-2.84	0.06349	NA	NA	NA	NA	NA
ENSG00000115325	DOK1	2	74776153	74784681	2.00577	0.04488	rs7589197	-2.48	0.01878	NA	NA	NA	NA	NA
ENSG00000100167	SEPTIN3	22	42372276	42394225	2.00507	0.04496	rs2070116	-2.46	0.01671	NA	NA	NA	NA	NA
ENSG00000154511	DIPK1A	1	93307724	93427057	2	0.045	rs11808092	2.86	0.066667	NA	NA	NA	NA	NA
ENSG00000197622	CDC42SE1	1	151023447	151042801	2.00476	0.045	rs4971004	-2.69	0.09375	NA	NA	NA	NA	NA
ENSG00000099338	CATSPERG	19	38826415	38861589	-2.00461	0.045005	rs2368524	2.83	0.08163	NA	NA	NA	NA	NA
ENSG00000130584	ZBTB46	20	62375019	62462597	2.00318	0.045158	rs817370	3.7	0.10435	NA	NA	NA	NA	NA
ENSG00000178028	DMAP1	1	44679127	44686353	-2.00323	0.0452	rs12132722	3.22	0.054545	NA	NA	NA	NA	NA
ENSG00000197114	ZGPAT	20	62338817	62367494	-2.00249	0.04523	rs817370	3.7	0.1714	NA	NA	NA	NA	NA
ENSG00000270039	NA	12	58197621	58198198	-2.00162	0.0453	rs1506884	-2.66	0.24	NA	NA	NA	NA	NA
ENSG00000001629	ANKIB1	7	91875548	92030698	2.00167	0.04532	rs7796370	2.87	0.32432	NA	NA	NA	NA	NA
ENSG00000146676	PURB	7	44915896	44924960	2.00095	0.045397	rs3735485	3.11	0.06186	NA	NA	NA	NA	NA
ENSG00000245614	DDX11-AS1	12	31173697	31226781	2.00097	0.0454	rs33227	3.05	0.09375	NA	NA	NA	NA	NA
ENSG00000105676	ARMC6	19	19144384	19170563	2.0008	0.045414	rs1122821	2.37	0.01917	NA	NA	NA	NA	NA
ENSG00000038532	CLEC16A	16	11038345	11276046	2.00012	0.04549	rs27965	3.23	0.171429	NA	NA	NA	NA	NA
ENSG00000184347	SLIT3	5	168088745	168728133	2.00002	0.045498	rs6868507	2.857	0.054054	NA	NA	NA	NA	NA
ENSG00000183785	TUBA8	22	18593097	18629321	-2	0.0455	rs17742344	3.26	0.08824	NA	NA	NA	NA	NA
ENSG00000100380	ST13	22	41220539	41253026	1.999	0.045609	rs926914	-2.96	0.07101	NA	NA	NA	NA	NA
ENSG00000023287	RB1CC1	8	53535016	53658403	1.99895	0.045613	rs1425892	-2.69	0.07947	NA	NA	NA	NA	NA
ENSG00000162062	TEDC2	16	2510081	2514964	1.99841	0.04567	rs35693349	-3.39	0.026258	NA	NA	NA	NA	NA
ENSG00000228929	RPS13P2	1	53237866	53238320	1.99818	0.0457	rs576891	3.38	0.125	NA	NA	NA	NA	NA
ENSG00000255529	POLR2M	15	57884231	58074960	-1.99742	0.0458	rs2733330	-3.75	0.14634	NA	NA	NA	NA	NA
ENSG00000087206	UIMC1	5	176332006	176449634	1.99714	0.04581	rs10476198	-3.274	0.08633	NA	NA	NA	NA	NA
ENSG00000104894	CD37	19	49838428	49846592	-1.99661	0.045867	rs11083969	3	0.02505	NA	NA	NA	NA	NA
ENSG00000020129	NCDN	1	36023074	36032875	1.99635	0.0459	rs7523017	-2.35	0.0315	NA	NA	NA	NA	NA
ENSG00000117395	EBNA1BP2	1	43629846	43736607	1.99674	0.0459	rs2255632	-3.19	0.10526	NA	NA	NA	NA	NA
ENSG00000151233	GXYLT1	12	42475647	42538681	1.99623	0.0459	rs11181433	-2.59	0.03243	NA	NA	NA	NA	NA
ENSG00000162378	ZYG11B	1	53192126	53293014	-1.99639	0.0459	rs576891	3.38	0.083333	NA	NA	NA	NA	NA
ENSG00000176463	SLCO3A1	15	92396925	92715665	-1.99612	0.0459	rs207960	-3.82	0.13636	NA	NA	NA	NA	NA
ENSG00000140694	PARN	16	14529558	14726585	1.99588	0.045947	rs4985155	-4.15	0.2	NA	NA	NA	NA	NA
ENSG00000140682	TGFB1I1	16	31482906	31489281	1.99579	0.04596	rs3116150	-2.84	0.061224	NA	NA	NA	NA	NA
ENSG00000268006	PTOV1-AS1	19	50341896	50354933	-2	0.04596	rs7246090	-2.7	0.07692	NA	NA	NA	NA	NA
ENSG00000112739	PRPF4B	6	4021501	4065217	-1.99537	0.046003	rs226918	3.3	0.0339	NA	NA	NA	NA	NA
ENSG00000255857	NA	12	120639094	120650941	-1.99418	0.0461	rs7966478	2.89	0.07362	NA	NA	NA	NA	NA
ENSG00000131196	NFATC1	18	77155856	77289325	1.99298	0.04626	rs595953	3.12	0.13043	NA	NA	NA	NA	NA
ENSG00000100632	ERH	14	69846848	69865344	-1.99269	0.0463	rs2105269	-2.82	0.02135	NA	NA	NA	NA	NA
ENSG00000143434	SEMA6C	1	151104161	151119104	1.99275	0.0463	rs4971004	-2.69	0.039735	NA	NA	NA	NA	NA
ENSG00000231346	NA	1	112142277	112151345	-1.99	0.0463	rs9645351	2.74	0.086957	NA	NA	NA	NA	NA
ENSG00000100934	SEC23A	14	39501123	39578850	-1.9922	0.04635	rs10162550	-2.31	0.06316	NA	NA	NA	NA	NA
ENSG00000124602	UNC5CL	6	40994772	41006928	-1.99165	0.046409	rs2477831	3.49	0.07143	NA	NA	NA	NA	NA
ENSG00000120837	NFYB	12	104510855	104532067	-1.99118	0.0465	rs7978310	2.66	0.04528	NA	NA	NA	NA	NA
ENSG00000166477	LEO1	15	52230222	52264003	1.98992	0.046599	rs11633035	-3.11	0.06186	NA	NA	NA	NA	NA
ENSG00000107937	GTPBP4	10	1034338	1065876	1.99013	0.0466	rs4880848	3.12	0.03762	NA	NA	NA	NA	NA
ENSG00000111412	SPRING1	12	117153593	117175875	1.99008	0.0466	rs952416	3	0.11215	NA	NA	NA	NA	NA
ENSG00000161940	BCL6B	17	6926339	6933609	1.98991	0.046601	rs3785794	3.37	0.10435	NA	NA	NA	NA	NA
ENSG00000196743	GM2A	5	150591711	150650001	-1.98968	0.04663	rs3734050	-2.702	0.04255	NA	NA	NA	NA	NA
ENSG00000198832	SELENOM	22	31500758	31516055	1.98951	0.04664	rs5753298	3.27	0.07101	NA	NA	NA	NA	NA
ENSG00000105058	FAM32A	19	16296191	16302857	1.98954	0.046641	rs12461400	3.61	0.05797	NA	NA	NA	NA	NA
ENSG00000154945	ANKRD40	17	48770551	48785285	-1.98943	0.046654	rs1122634	3.15	0.07273	NA	NA	NA	NA	NA
ENSG00000219891	NA	6	28058932	28061442	1.9894	0.0467	rs1029328	2.28	0.00855	NA	NA	NA	NA	NA
ENSG00000183336	BOLA2	16	29464914	29466285	-1.98895	0.04671	rs12149514	2.56	0.015584	NA	NA	NA	NA	NA
ENSG00000161544	CYGB	17	74523438	74547257	1.98879	0.046724	rs87095	-3.3	0.052632	NA	NA	NA	NA	NA
ENSG00000115993	TRAK2	2	202241930	202316302	1.98876	0.046728	rs2110646	-3.13	0.08889	NA	NA	NA	NA	NA
ENSG00000108061	SHOC2	10	112679301	112773425	1.99	0.0468	rs12258923	3.37	0.03361	NA	NA	NA	NA	NA
ENSG00000133321	PLAAT4	11	63304281	63313934	-1.98814	0.0468	rs11231409	2.63	0.27907	NA	NA	NA	NA	NA
ENSG00000185745	IFIT1	10	91152303	91163745	-1.98786	0.0468	rs6586188	3.28	0.08276	NA	NA	NA	NA	NA
ENSG00000198730	CTR9	11	10772534	10801290	-1.98794	0.0468	rs2722779	-3.33	0.09524	NA	NA	NA	NA	NA
ENSG00000122484	RPAP2	1	92764522	92867613	1.9869	0.0469	rs11808092	2.86	0.02632	NA	NA	NA	NA	NA
ENSG00000054148	PHPT1	9	139743176	139745488	-1.98675	0.04695	rs4489420	-3.1	0.22222	NA	NA	NA	NA	NA
ENSG00000140993	TIGD7	16	3348832	3355729	1.98634	0.047	rs2239301	2.77	0.070588	NA	NA	NA	NA	NA
ENSG00000135114	OASL	12	121458095	121477045	1.9851	0.0471	rs12819210	3.17	0.087591	NA	NA	NA	NA	NA
ENSG00000103489	XYLT1	16	17195626	17564738	1.98539	0.047101	rs7200407	-2.84	0.02178	NA	NA	NA	NA	NA
ENSG00000108604	SMARCD2	17	61909444	61920425	1.98532	0.047108	rs9303470	-3.29	0.19672	NA	NA	NA	NA	NA
ENSG00000119782	FKBP1B	2	24272571	24286551	-1.98465	0.047183	rs6721623	-3.47	0.10169	NA	NA	NA	NA	NA
ENSG00000148803	FUOM	10	135168658	135171529	-1.98	0.0472	rs4326710	-2.7	0.05505	NA	NA	NA	NA	NA
ENSG00000230487	PSMG3-AS1	7	1609709	1629262	1.98424	0.047229	rs4621709	-2.81	0.06818	NA	NA	NA	NA	NA
ENSG00000104936	DMPK	19	46272975	46285810	-1.98411	0.04724	rs16980145	2.73	0.02864	NA	NA	NA	NA	NA
ENSG00000159199	ATP5MC1	17	46970127	46973233	-1.98404	0.047251	rs953259	2.98	0.07895	NA	NA	NA	NA	NA
ENSG00000139514	SLC7A1	13	30083547	30169825	1.9839	0.04726	rs1986717	2.78	0.03125	NA	NA	NA	NA	NA
ENSG00000164506	STXBP5	6	147525561	147706866	-1.98314	0.047352	rs17253422	4.29	0.13043	NA	NA	NA	NA	NA
ENSG00000137962	ARHGAP29	1	94614544	94740624	-1.98	0.0474	rs6681849	3.45	0.171429	NA	NA	NA	NA	NA
ENSG00000165813	CCDC186	10	115880621	115933979	-1.98307	0.0474	rs485305	-3.58	0.02516	NA	NA	NA	NA	NA
ENSG00000039319	ZFYVE16	5	79703832	79775169	1.98242	0.047432	rs249633	-3.205	0.07947	NA	NA	NA	NA	NA
ENSG00000071462	BUD23	7	73097355	73119491	1.98231	0.04744	rs17145732	3.7	0.33333	NA	NA	NA	NA	NA
ENSG00000119950	MXI1	10	111967363	112047123	1.98226	0.0475	rs7082097	-3.2	0.09524	NA	NA	NA	NA	NA
ENSG00000233892	PAIP1P1	6	30154575	30156391	1.9815	0.0475	rs2072898	-1.91	0.12121	NA	NA	NA	NA	NA
ENSG00000273151	NA	7	919427	926184	-1.98152	0.04753	rs4621709	-2.81	0.03419	NA	NA	NA	NA	NA
ENSG00000151882	CCL28	5	43376747	43412493	-1.9814	0.047546	rs6451656	-2.352	0.048	NA	NA	NA	NA	NA
ENSG00000188760	TMEM198	2	220408385	220415317	1.98114	0.047575	rs1043833	-3.23	0.08219	NA	NA	NA	NA	NA
ENSG00000168298	H1-4	6	26156559	26157343	1.9805	0.0476	rs9358913	-4.17	0.12	NA	NA	NA	NA	NA
ENSG00000132207	SLX1A	16	30205208	30208882	-1.98074	0.04762	rs2285459	3.43	0.10619	NA	NA	NA	NA	NA
ENSG00000260742	NA	2	182752578	182756390	-1.9804	0.047659	rs16823156	2.95	0.14815	NA	NA	NA	NA	NA
ENSG00000127948	POR	7	75528518	75616173	-1.9803	0.047669	rs6960110	-3	0.05854	NA	NA	NA	NA	NA
ENSG00000251161	NA	15	41199009	41201540	-1.98025	0.047676	rs10518693	-3.33	0.181818	NA	NA	NA	NA	NA
ENSG00000160712	IL6R	1	154377669	154441926	1.98	0.0477	rs7521837	-2.53	0.029703	NA	NA	NA	NA	NA
ENSG00000175701	MTLN	2	110969106	111002997	1.98028	0.0477	rs7572507	-2.35	0.03093	NA	NA	NA	NA	NA
ENSG00000220848	NA	6	149915220	149915679	-1.98	0.0477	rs2341551	-2.49	0.02321	NA	NA	NA	NA	NA
ENSG00000136682	CBWD2	2	114195268	114253766	1.97999	0.047705	rs6542118	-3.17	0.06316	NA	NA	NA	NA	NA
ENSG00000059691	GATB	4	152591656	152682175	1.979	0.0478	rs11732407	3.38	0.13333	NA	NA	NA	NA	NA
ENSG00000120051	CFAP58	10	106113522	106214848	1.97877	0.0478	rs12255544	3.37	0.14118	NA	NA	NA	NA	NA
ENSG00000181610	MRPS23	17	55916842	55927417	1.97878	0.047841	rs7220432	-3.26	0.07947	NA	NA	NA	NA	NA
ENSG00000249042	NA	5	79778112	79783882	-1.97833	0.047892	rs249633	-3.205	0.078947	NA	NA	NA	NA	NA
ENSG00000132196	HSD17B7	1	162760492	162782607	-1.98	0.0479	rs905717	-2.65	0.040956	NA	NA	NA	NA	NA
ENSG00000184743	ATL3	11	63391559	63439393	-1.97844	0.0479	rs12420892	2.72	0.2069	NA	NA	NA	NA	NA
ENSG00000164171	ITGA2	5	52285156	52390609	1.97808	0.04792	rs11958309	-3.232	0.17391	NA	NA	NA	NA	NA
ENSG00000103494	RPGRIP1L	16	53631595	53737850	-1.97787	0.047943	rs10521306	2.96	0.05479	NA	NA	NA	NA	NA
ENSG00000240583	AQP1	7	30893010	30965131	1.97782	0.047949	rs2267727	2.58	0.02358	NA	NA	NA	NA	NA
ENSG00000159685	CHCHD6	3	126423063	126679249	1.97728	0.048	rs7611422	3.45	0.13793	NA	NA	NA	NA	NA
ENSG00000204758	LOC100268168	5	172381789	172386395	1.97709	0.04803	rs11745626	3.31	0.07895	NA	NA	NA	NA	NA
ENSG00000198925	ATG9A	2	220074494	220094439	-1.97692	0.048051	rs1043833	-3.23	0.03883	NA	NA	NA	NA	NA
ENSG00000137628	DDX60	4	169137444	169239958	-1.97622	0.0481	rs13144693	-2.75	0.01729	NA	NA	NA	NA	NA
ENSG00000247373	NA	12	124066767	124069662	1.9765	0.0481	rs28475177	3.39	0.171429	NA	NA	NA	NA	NA
ENSG00000167085	PHB	17	47481414	47492246	1.97622	0.048129	rs2671683	2.96	0.08333	NA	NA	NA	NA	NA
ENSG00000259917	NA	15	34781203	34782772	-1.97616	0.048136	rs7168761	4.37	0.153846	NA	NA	NA	NA	NA
ENSG00000165688	PMPCA	9	139305110	139318213	-1.97502	0.04827	rs4489420	-3.1	0.11881	NA	NA	NA	NA	NA
ENSG00000089050	RBBP9	20	18467184	18477887	-1.97481	0.04829	rs6112087	-2.55	0.0694	NA	NA	NA	NA	NA
ENSG00000089639	GMIP	19	19740285	19754476	1.97484	0.04829	rs7256487	2.27	0.041237	NA	NA	NA	NA	NA
ENSG00000136280	CCM2	7	45039074	45116068	1.97409	0.048372	rs3735485	3.11	0.12371	NA	NA	NA	NA	NA
ENSG00000119630	PGF	14	75408537	75422487	-1.97404	0.0484	rs1468503	3.32	0.12121	NA	NA	NA	NA	NA
ENSG00000180628	PCGF5	10	92979908	93044088	1.97	0.0484	rs12241950	2.53	0.05714	NA	NA	NA	NA	NA
ENSG00000185088	RPS27L	15	63418071	63450220	1.97326	0.048466	rs1817732	-3.12	0.11215	NA	NA	NA	NA	NA
ENSG00000102753	KPNA3	13	50273447	50367057	-1.97306	0.04849	rs4444233	2.98	0.13187	NA	NA	NA	NA	NA
ENSG00000141965	FEM1A	19	4791728	4795571	1.97228	0.04858	rs11085073	3.44	0.184615	NA	NA	NA	NA	NA
ENSG00000183828	NUDT14	14	105639275	105647660	-1.97248	0.0486	rs3924892	2.65	0.03604	NA	NA	NA	NA	NA
ENSG00000064547	LPAR2	19	19734477	19739739	-1.97197	0.048613	rs7256487	2.27	0.01189	NA	NA	NA	NA	NA
ENSG00000065268	WDR18	19	983174	994569	-1.97	0.04868	rs970101	-2.73	0.07101	NA	NA	NA	NA	NA
ENSG00000135953	MFSD9	2	103332299	103353347	-1.97113	0.048709	rs2160205	2.25	0.02344	NA	NA	NA	NA	NA
ENSG00000115594	IL1R1	2	102681004	102796334	-1.9711	0.048713	rs1922294	2.65	0.04412	NA	NA	NA	NA	NA
ENSG00000123374	CDK2	12	56360553	56366568	-1.9704	0.0488	rs4408905	2.58	0.05607	NA	NA	NA	NA	NA
ENSG00000181029	TRAPPC5	19	7745729	7747744	-1.97013	0.04882	rs12460755	2.8	0.088235	NA	NA	NA	NA	NA
ENSG00000189376	C8orf76	8	124232196	124253638	-1.96994	0.048845	rs13250325	-3.34	0.08219	NA	NA	NA	NA	NA
ENSG00000100038	TOP3B	22	22311397	22337213	1.96963	0.04888	rs4821116	3.68	0.10084	NA	NA	NA	NA	NA
ENSG00000197965	MPZL1	1	167690429	167761156	-1.97	0.0489	rs7524019	3.34	0.090909	NA	NA	NA	NA	NA
ENSG00000180089	TMEM86B	19	55738007	55741647	-1.96915	0.04894	rs12609976	-3.34	0.06	NA	NA	NA	NA	NA
ENSG00000100416	TRMU	22	46726772	46753237	-1.96848	0.04901	rs7410618	2.73	0.02395	NA	NA	NA	NA	NA
ENSG00000116604	MEF2D	1	156433519	156470620	1.96763	0.0491	rs3795737	4.49	0.1165	NA	NA	NA	NA	NA
ENSG00000164109	MAD2L1	4	120976763	120988229	-1.96805	0.0491	rs11727480	-3.38	0.12903	NA	NA	NA	NA	NA
ENSG00000232931	NA	2	96472866	96481963	1.96758	0.0491	rs12717775	-2.58	0.01807	NA	NA	NA	NA	NA
ENSG00000137413	TAF8	6	42018251	42055199	-1.96768	0.049105	rs7753653	-3.09	0.078431	NA	NA	NA	NA	NA
ENSG00000104833	TUBB4A	19	6494330	6502859	-1.96749	0.049126	rs10411604	2.91	0.04138	NA	NA	NA	NA	NA
ENSG00000007376	RPUSD1	16	834974	838397	1.967	0.049183	rs7196963	3.25	0.0262	NA	NA	NA	NA	NA
ENSG00000166145	SPINT1	15	41136216	41150405	-1.96693	0.049191	rs10518693	-3.33	0.19355	NA	NA	NA	NA	NA
ENSG00000166272	WBP1L	10	104503727	104576021	1.97	0.0492	rs7907503	2.65	0.04096	NA	NA	NA	NA	NA
ENSG00000164828	SUN1	7	855528	936072	1.96634	0.04926	rs6978402	-2.51	0.02395	NA	NA	NA	NA	NA
ENSG00000125319	HROB	17	42219274	42239844	-1.96541	0.049366	rs9902563	4.08	0.06417	NA	NA	NA	NA	NA
ENSG00000266028	SRGAP2	1	206266906	206527996	1.96516	0.0494	rs7522056	5.22	0.413793	NA	NA	NA	NA	NA
ENSG00000142186	SCYL1	11	65292548	65306175	-1.96468	0.0495	rs558114	-3.88	0.11009	NA	NA	NA	NA	NA
ENSG00000239617	RPL32P27	12	49297201	49297596	1.96454	0.0495	rs2453488	-3.26	0.13636	NA	NA	NA	NA	NA
ENSG00000263327	TAPT1-AS1	4	16228286	16321763	-1.96469	0.0495	rs6449223	2.7	0.04781	NA	NA	NA	NA	NA
ENSG00000170860	LSM3	3	14219858	14242619	-1.96362	0.049575	rs7618619	-3.31	0.06452	NA	NA	NA	NA	NA
ENSG00000119242	CCDC92	12	124403207	124457378	1.9638	0.0496	rs1794942	-2.57	0.042553	NA	NA	NA	NA	NA
ENSG00000184574	LPAR5	12	6728001	6745613	-1.96331	0.0496	rs12354	2.85	0.05195	NA	NA	NA	NA	NA
ENSG00000014216	CAPN1	11	64948037	64979477	-1.96229	0.0497	rs1144926	-2.07	0.01587	NA	NA	NA	NA	NA
ENSG00000165434	PGM2L1	11	74041363	74109518	1.96274	0.0497	rs17132610	-3.93	0.23077	NA	NA	NA	NA	NA
ENSG00000178537	SLC25A20	3	48894369	48936426	1.9619	0.0498	rs11720964	-1.73	0.01329	NA	NA	NA	NA	NA
ENSG00000069849	ATP1B3	3	141594966	141645356	1.96066	0.049919	rs17787796	2.47	0.19672	NA	NA	NA	NA	NA
ENSG00000176018	LYSMD3	5	89811428	89825401	-1.96066	0.049919	rs3112539	2.582	0.06593	NA	NA	NA	NA	NA
ENSG00000171345	KRT19	17	39679869	39684560	-1.96048	0.04994	rs2019231	3.52	0.24	NA	NA	NA	NA	NA
ENSG00000260083	MIR762HG	16	30886543	30906541	1.95961	0.05004	rs2285459	3.43	NA	NA	NA	NA	NA	NA
ENSG00000151461	UPF2	10	11962021	12085169	1.96	0.0501	rs10752222	-3.47	NA	NA	NA	NA	NA	NA
ENSG00000137804	NUSAP1	15	41624892	41673248	-1.95905	0.050107	rs316622	-3.18	NA	NA	NA	NA	NA	NA
ENSG00000011454	RABGAP1	9	125703112	125867145	-1.95831	0.05019	rs7873246	2.81	NA	NA	NA	NA	NA	NA
ENSG00000165322	ARHGAP12	10	32094365	32217742	1.96	0.0502	rs4747764	3.11	NA	NA	NA	NA	NA	NA
ENSG00000165983	PTER	10	16478942	16555736	-1.96	0.0502	rs7076779	-3.46	NA	NA	NA	NA	NA	NA
ENSG00000150995	ITPR1	3	4535032	4889524	-1.95805	0.050224	rs310724	3.05	NA	NA	NA	NA	NA	NA
ENSG00000175221	MED16	19	867962	893218	-1.9574	0.0503	rs970101	-2.73	NA	NA	NA	NA	NA	NA
ENSG00000095303	PTGS1	9	125132824	125157982	1.95722	0.05032	rs4144644	3.08	NA	NA	NA	NA	NA	NA
ENSG00000123119	NECAB1	8	91803778	91971636	1.95685	0.050365	rs7341609	3.74	NA	NA	NA	NA	NA	NA
ENSG00000177943	MAMDC4	9	139745395	139755249	-1.95681	0.050369	rs4489420	-3.1	NA	NA	NA	NA	NA	NA
ENSG00000179954	SSC5D	19	55999771	56030465	-1.95671	0.050381	rs12609976	-3.34	NA	NA	NA	NA	NA	NA
ENSG00000057019	DCBLD2	3	98514785	98620533	-1.95615	0.0504	rs4303908	2.42	NA	NA	NA	NA	NA	NA
ENSG00000076706	MCAM	11	119179241	119192231	-1.95638	0.0504	rs11217470	-3.85	NA	NA	NA	NA	NA	NA
ENSG00000119922	IFIT2	10	91061712	91069033	-1.95649	0.0504	rs6586188	3.28	NA	NA	NA	NA	NA	NA
ENSG00000104980	TIMM44	19	7991603	8008805	1.9564	0.05042	rs653488	-2.75	NA	NA	NA	NA	NA	NA
ENSG00000221946	FXYD7	19	35634154	35645204	1.96	0.05044	rs6510472	3.76	NA	NA	NA	NA	NA	NA
ENSG00000141385	AFG3L2	18	12328943	12377313	-1.9559	0.05048	rs630110	3.15	NA	NA	NA	NA	NA	NA
ENSG00000253669	NA	8	103817745	103822199	1.95544	0.050531	rs10092130	3.35	NA	NA	NA	NA	NA	NA
ENSG00000166401	SERPINB8	18	61637159	61672278	-1.95464	0.05063	rs2959470	-3.42	NA	NA	NA	NA	NA	NA
ENSG00000162733	DDR2	1	162601163	162757190	1.95392	0.0507	rs6427659	3.16	NA	NA	NA	NA	NA	NA
ENSG00000125834	STK35	20	2082257	2157684	1.95381	0.05072	rs6136983	-2.56	NA	NA	NA	NA	NA	NA
ENSG00000231731	NA	2	128221218	128263373	1.95366	0.050741	rs3771291	2.91	NA	NA	NA	NA	NA	NA
ENSG00000123268	ATF1	12	51157493	51214905	-1.9525	0.0509	rs2700482	-2.26	NA	NA	NA	NA	NA	NA
ENSG00000266490	NA	17	29119390	29119851	-1.95232	0.050901	rs6505211	2.63	NA	NA	NA	NA	NA	NA
ENSG00000188559	RALGAPA2	20	20370196	20693131	-1.95208	0.05093	rs6082156	3.53	NA	NA	NA	NA	NA	NA
ENSG00000095564	BTAF1	10	93683526	93790082	1.95	0.051	rs11186879	-3.11	NA	NA	NA	NA	NA	NA
ENSG00000064490	RFXANK	19	19303008	19312678	-1.95111	0.05104	rs1122821	2.37	NA	NA	NA	NA	NA	NA
ENSG00000174640	SLCO2A1	3	133651540	133771028	1.95061	0.0511	rs1880666	2.08	NA	NA	NA	NA	NA	NA
ENSG00000124201	ZNFX1	20	47854483	47894963	1.9502	0.05115	rs6090978	2.9	NA	NA	NA	NA	NA	NA
ENSG00000242779	ZNF702P	19	53471504	53541151	-1.95022	0.05115	rs10426414	-3.02	NA	NA	NA	NA	NA	NA
ENSG00000157954	WIPI2	7	5229819	5273457	1.95013	0.05116	rs7808531	2.47	NA	NA	NA	NA	NA	NA
ENSG00000170430	MGMT	10	131265448	131566271	-1.95	0.0512	rs10829663	-3.06	NA	NA	NA	NA	NA	NA
ENSG00000235092	NA	2	8806766	8821993	1.95022	0.0512	rs1606306	2.57	NA	NA	NA	NA	NA	NA
ENSG00000163463	KRTCAP2	1	155141884	155145951	-1.94855	0.0513	rs7549186	3.8	NA	NA	NA	NA	NA	NA
ENSG00000174720	LARP7	4	113558120	113578748	1.94888	0.0513	rs17443969	2.9	NA	NA	NA	NA	NA	NA
ENSG00000172354	GNB2	7	100271154	100276797	1.9489	0.051307	rs1617502	-3.71	NA	NA	NA	NA	NA	NA
ENSG00000081087	OSTM1	6	108362613	108487058	1.94889	0.051309	rs17069280	-2.37	NA	NA	NA	NA	NA	NA
ENSG00000170584	NUDCD2	5	162873532	162887146	-1.94852	0.05135	rs959011	2.688	NA	NA	NA	NA	NA	NA
ENSG00000115956	PLEK	2	68592305	68624585	1.94813	0.051399	rs10172004	-3	NA	NA	NA	NA	NA	NA
ENSG00000164120	HPGD	4	175411328	175444305	1.94801	0.0514	rs17060818	-2.4	NA	NA	NA	NA	NA	NA
ENSG00000176261	ZBTB8OS	1	33065773	33116504	-1.94775	0.0514	rs35178513	-2.44	NA	NA	NA	NA	NA	NA
ENSG00000203804	ADAMTSL4-AS1	1	150533480	150533969	-1.94796	0.0514	rs2275780	-3.37	NA	NA	NA	NA	NA	NA
ENSG00000115457	IGFBP2	2	217497551	217529159	-1.94734	0.051494	rs12694405	3.08	NA	NA	NA	NA	NA	NA
ENSG00000134453	RBM17	10	6130950	6159420	-1.94711	0.0515	rs8177636	3.33	NA	NA	NA	NA	NA	NA
ENSG00000149196	HIKESHI	11	86013253	86056969	-1.94736	0.0515	rs664629	2.83	NA	NA	NA	NA	NA	NA
ENSG00000166439	RNF169	11	74459913	74553458	1.94698	0.0515	rs17132914	-3.76	NA	NA	NA	NA	NA	NA
ENSG00000182472	CAPN12	19	39220827	39260544	-1.95	0.05151	rs11083490	2.95	NA	NA	NA	NA	NA	NA
ENSG00000101220	C20orf27	20	3734155	3749034	-1.94676	0.05156	rs2670305	3.24	NA	NA	NA	NA	NA	NA
ENSG00000085982	USP40	2	234384166	234475428	-1.94651	0.051593	rs2971855	-3.21	NA	NA	NA	NA	NA	NA
ENSG00000237641	RPL28P2	2	232654191	232654597	1.9465	0.0516	rs13019807	3.06	NA	NA	NA	NA	NA	NA
ENSG00000075568	TMEM131	2	98372799	98612388	1.94637	0.051611	rs6748809	2.7	NA	NA	NA	NA	NA	NA
ENSG00000128908	INO80	15	41271078	41408552	1.94632	0.051616	rs316622	-3.18	NA	NA	NA	NA	NA	NA
ENSG00000241081	RPL22P2	14	77352720	77353093	1.94593	0.05166	rs748783	-3.86	NA	NA	NA	NA	NA	NA
ENSG00000187688	TRPV2	17	16318856	16340317	-1.94527	0.051742	rs12942194	3	NA	NA	NA	NA	NA	NA
ENSG00000134452	FBH1	10	5931535	5979556	-1.94497	0.0518	rs8177636	3.33	NA	NA	NA	NA	NA	NA
ENSG00000139289	PHLDA1	12	76419227	76427712	-1.94488	0.0518	rs2367440	-2.66	NA	NA	NA	NA	NA	NA
ENSG00000240005	NA	4	26861428	26862221	-1.94472	0.0518	rs13108758	-3.33	NA	NA	NA	NA	NA	NA
ENSG00000127220	ABHD8	19	17402940	17421045	1.94	0.05181	rs6512198	2.99	NA	NA	NA	NA	NA	NA
ENSG00000088256	GNA11	19	3094408	3124002	-1.94444	0.05184	rs4806887	2.19	NA	NA	NA	NA	NA	NA
ENSG00000155980	KIF5A	12	57943781	57980415	1.94368	0.0519	rs1506884	-2.66	NA	NA	NA	NA	NA	NA
ENSG00000246263	NA	8	103251622	103265561	-1.94382	0.051917	rs10092130	3.35	NA	NA	NA	NA	NA	NA
ENSG00000103160	HSDL1	16	84155886	84178797	1.94356	0.051948	rs4782945	3.08	NA	NA	NA	NA	NA	NA
ENSG00000166813	KIF7	15	90152020	90198682	-1.9435	0.051955	rs10852122	-2.89	NA	NA	NA	NA	NA	NA
ENSG00000122304	PRM2	16	11369496	11370337	-1.94332	0.05198	rs27965	3.23	NA	NA	NA	NA	NA	NA
ENSG00000013503	POLR3B	12	106751436	106903976	-1.9428	0.052	rs1215605	2.96	NA	NA	NA	NA	NA	NA
ENSG00000120833	SOCS2	12	93963590	93977263	-1.94281	0.052	rs501222	-3	NA	NA	NA	NA	NA	NA
ENSG00000164022	AIMP1	4	107236701	107270383	1.9433	0.052	rs10516531	2.64	NA	NA	NA	NA	NA	NA
ENSG00000092421	SEMA6A	5	115779312	115910630	1.94222	0.05211	rs1027292	-3.023	NA	NA	NA	NA	NA	NA
ENSG00000088247	KHSRP	19	6413359	6424805	1.94203	0.052133	rs10411604	2.91	NA	NA	NA	NA	NA	NA
ENSG00000176170	SPHK1	17	74372665	74383941	1.94165	0.052179	rs87095	-3.3	NA	NA	NA	NA	NA	NA
ENSG00000084207	GSTP1	11	67351066	67354131	1.94188	0.0522	rs11601245	-3.54	NA	NA	NA	NA	NA	NA
ENSG00000132510	KDM6B	17	7743222	7758114	-1.94143	0.052207	rs1442850	-3.12	NA	NA	NA	NA	NA	NA
ENSG00000142252	GEMIN7	19	45582453	45594782	1.94123	0.05223	rs28367893	2.83	NA	NA	NA	NA	NA	NA
ENSG00000103343	ZNF174	16	3451235	3459370	1.94076	0.052288	rs2239301	2.77	NA	NA	NA	NA	NA	NA
ENSG00000111145	ELK3	12	96588160	96663613	-1.94025	0.0523	rs3858656	-3.01	NA	NA	NA	NA	NA	NA
ENSG00000116266	STXBP3	1	109289296	109352148	1.94035	0.0523	rs10494097	3.68	NA	NA	NA	NA	NA	NA
ENSG00000117266	CDK18	1	205473723	205501921	-1.94	0.0523	rs7522056	5.22	NA	NA	NA	NA	NA	NA
ENSG00000164877	MICALL2	7	1468101	1499138	1.94049	0.05232	rs4621709	-2.81	NA	NA	NA	NA	NA	NA
ENSG00000115183	TANC1	2	159825146	160089170	1.94027	0.052347	rs1011770	2.86	NA	NA	NA	NA	NA	NA
ENSG00000129515	SNX6	14	35030300	35099389	1.94014	0.05236	rs1200332	4.82	NA	NA	NA	NA	NA	NA
ENSG00000177732	SOX12	20	306207	310865	1.93995	0.05239	rs1884637	-2.55	NA	NA	NA	NA	NA	NA
ENSG00000271895	NA	1	11089716	11090585	1.94003	0.0524	rs7556039	2.82	NA	NA	NA	NA	NA	NA
ENSG00000234284	ZNF879	5	178450753	178462065	1.93948	0.05244	rs2278222	3.059	NA	NA	NA	NA	NA	NA
ENSG00000155090	KLF10	8	103661007	103668130	-1.93911	0.052488	rs10092130	3.35	NA	NA	NA	NA	NA	NA
ENSG00000006042	TMEM98	17	31254928	31272124	1.93905	0.052495	rs17184147	-3.36	NA	NA	NA	NA	NA	NA
ENSG00000260193	NA	9	138999654	139001270	-1.93856	0.052555	rs7020956	3.12	NA	NA	NA	NA	NA	NA
ENSG00000176994	SMCR8	17	18218624	18226517	-1.93853	0.052558	rs2461847	-3.15	NA	NA	NA	NA	NA	NA
ENSG00000114062	UBE3A	15	25582381	25684128	1.9385	0.052562	rs17643428	-2.67	NA	NA	NA	NA	NA	NA
ENSG00000085465	OVGP1	1	111956936	111970399	-1.93846	0.0526	rs9645351	2.74	NA	NA	NA	NA	NA	NA
ENSG00000154832	CXXC1	18	47808713	47814674	1.93784	0.05264	rs2969964	2.88	NA	NA	NA	NA	NA	NA
ENSG00000136026	CKAP4	12	106631655	106698057	-1.937	0.0527	rs1215605	2.96	NA	NA	NA	NA	NA	NA
ENSG00000162757	C1orf74	1	209955661	209957904	-1.93777	0.0527	rs17015326	-3.14	NA	NA	NA	NA	NA	NA
ENSG00000172766	NAA16	13	41885341	41951166	-1.93705	0.0527	rs4427698	-3.34	NA	NA	NA	NA	NA	NA
ENSG00000165115	KIF27	9	86451613	86536342	1.93642	0.05282	rs7029362	-3.43	NA	NA	NA	NA	NA	NA
[truncated: 10,942 more rows]

## Sheet: Supplementary Data 3
Supplementary Data 3: GrimAge TWAS Unique Results (TWAS-significant genes shown in bold)
Gene	Gene name	Chromosome	Start position	End position	TWAS Z-score	TWAS P-val	Best GWAS SNP ID	Best GWAS SNP Z-score	Permutation test P-val	COLOC.PP0	COLOC.PP1	COLOC.PP2	COLOC.PP3	COLOC.PP4
ENSG00000108344	PSMD3	17	38137050	38154213	-5.03099	4.88e-07	rs4065321	5.75	0.019048	0	0.002	0	0.198	0.801
ENSG00000272540	NA	6	30690882	30691654	5.00297	5.65e-07	rs3094220	4.942	0.00501	0.051	0.006	0.064	0.007	0.872
ENSG00000008838	MED24	17	38175350	38217468	4.85648	1.19e-06	rs4065321	5.75	0.022599	0	0.001	0	0.141	0.858
ENSG00000080546	SESN1	6	109307640	109416022	-4.85451	1.21e-06	rs9386796	6.74	0.02151	0	0	0.039	0.018	0.943
ENSG00000115183	TANC1	2	159825146	160089170	4.7251	2.3e-06	rs10194768	4.79	0.00016	NA	NA	NA	NA	NA
ENSG00000137411	VARS2	6	30876019	30894236	-4.7147	2.42e-06	rs3094220	4.942	0.02797	NA	NA	NA	NA	NA
ENSG00000160111	CPAMD8	19	17003758	17137625	4.58199	4.61e-06	rs773853	4.85	0.000419	NA	NA	NA	NA	NA
ENSG00000204536	CCHCR1	6	31110216	31126015	-4.4873	7.21e-06	rs3094220	4.942	0.01945	NA	NA	NA	NA	NA
ENSG00000137312	FLOT1	6	30695486	30710510	4.4357	9.18e-06	rs3094220	4.942	0.04528	NA	NA	NA	NA	NA
ENSG00000240065	PSMB9	6	32811913	32827362	4.4156	1.01e-05	rs2071534	4.407	0.00251	NA	NA	NA	NA	NA
ENSG00000174720	LARP7	4	113558120	113578748	4.40208	1.07e-05	rs4555714	-5.36	0.00127	NA	NA	NA	NA	NA
[truncated: 12,929 more rows]

## Sheet: Supplementary Data 4
Supplementary Data 4: PhenoAge TWAS Unique Results (TWAS-significant genes shown in bold)
[truncated: 12,941 more rows]

[truncated: 44 more sheets: Supplementary Data 5, Supplementary Data 6, Supplementary Data 7, Supplementary Data 8, Supplementary Data 9, Supplementary Data 10, Supplementary Data 11, Table S10-GSEA (GWAS cat.), Supplementary Data 12, Supplementary Data 13, Supplementary Data 14, Supplementary Data 15, Supplementary Data 16, Supplementary Data 17, Supplementary Data 18, Supplementary Data 19, Supplementary Data 20, Supplementary Data 21, Supplementary Data 22, Supplementary Data 23 …]
