# Supplementary material for: Multi-omic underpinnings of epigenetic aging and human longevity
Source: Nat Commun. 2023 Apr 19;14:2236. doi: 10.1038/s41467-023-37729-w (PMC10115892; doi:10.1038/s41467-023-37729-w)
Supplement: Supplementary file 6 — Source Data [file 41467_2023_37729_MOESM6_ESM.zip]

Archive with 30 entries (29 files):
- Source Data/
- __MACOSX/._Source Data
- Source Data/Figure_3_source.csv
- __MACOSX/Source Data/._Figure_3_source.csv
- Source Data/Supplementary_Figure_2_source.csv
- __MACOSX/Source Data/._Supplementary_Figure_2_source.csv
- Source Data/.DS_Store
- __MACOSX/Source Data/._.DS_Store
- Source Data/Supplementary_Figure_7_source.csv
- __MACOSX/Source Data/._Supplementary_Figure_7_source.csv
- Source Data/Supplementary_Figure_8_source.csv
- __MACOSX/Source Data/._Supplementary_Figure_8_source.csv
- Source Data/Supplementary_Figure_5_source.csv
- __MACOSX/Source Data/._Supplementary_Figure_5_source.csv
- Source Data/Figure_4_source.csv
- __MACOSX/Source Data/._Figure_4_source.csv
- Source Data/Supplementary_Figure_6_source.csv
- __MACOSX/Source Data/._Supplementary_Figure_6_source.csv
- Source Data/Figure_2_source.csv
- __MACOSX/Source Data/._Figure_2_source.csv
- Source Data/Supplementary_Figure_3_source.csv
- __MACOSX/Source Data/._Supplementary_Figure_3_source.csv
- Source Data/Supplementary_Figure_9_source.csv
- __MACOSX/Source Data/._Supplementary_Figure_9_source.csv
- Source Data/Supplementary_Figure_4_source.csv
- __MACOSX/Source Data/._Supplementary_Figure_4_source.csv
- Source Data/Supplementary_Figure_1_source.csv
- __MACOSX/Source Data/._Supplementary_Figure_1_source.csv
- Source Data/Supplementary_Figure_10_source.csv
- __MACOSX/Source Data/._Supplementary_Figure_10_source.csv
