# Supplementary material for: Multi-omic underpinnings of epigenetic aging and human longevity
Source: Nat Commun. 2023 Apr 19;14:2236. doi: 10.1038/s41467-023-37729-w (PMC10115892; doi:10.1038/s41467-023-37729-w)
Supplement: Supplementary file 6 — Source Data [file 41467_2023_37729_MOESM6_ESM.zip › Source Data/Figure_3_source.csv]

Exposure	Code	Beta	SE	P-value	Ratio	Sign	Z	log_P
Ratio of apolipoprotein B to apolipoprotein A1 || id:met-d-ApoB_by_ApoA1	ApoB.by.ApoA1	-0.082214659	0.005938156	1.36E-43		-1	-13.8451497400877	4.28664610916298E+01
Clinical LDL cholesterol || id:met-d-Clinical_LDL_C	Clinical.LDL.C	-0.079283789	0.006365753	1.32E-35		-1	-12.45473850462	3.48794260687942E+01
Phospholipids in small LDL || id:met-d-S_LDL_PL	S.LDL.PL	-0.071502077	0.005826344	1.28E-34		-1	-12.2722031174266	3.38927900303521E+01
Cholesteryl esters in medium VLDL || id:met-d-M_VLDL_CE	M.VLDL.CE	-0.077503881	0.006469404	4.52E-33		-1	-11.9800650879123	3.23448615651886E+01
Cholesterol in medium VLDL || id:met-d-M_VLDL_C	M.VLDL.C	-0.076102503	0.006511434	1.48E-31		-1	-11.6875181411652	3.0829738284605E+01
Free cholesterol in LDL || id:met-d-LDL_FC	LDL.FC	-0.077150929	0.00674292	2.59E-30		-1	-11.4417684030064	2.95867002359187E+01
Free cholesterol in small VLDL || id:met-d-S_VLDL_FC	S.VLDL.FC	-0.075441784	0.006614431	3.92E-30		-1	-11.4056347401613	2.94067139329795E+01
Phospholipids in LDL || id:met-d-LDL_PL	LDL.PL	-0.077494397	0.006831467	7.97E-30		-1	-11.3437416882787	2.90985416786039E+01
Total cholesterol minus HDL-C || id:met-d-non_HDL_C	non.HDL.C	-0.072931614	0.006430245	8.13E-30		-1	-11.3419650417675	2.90899094544059E+01
Free cholesterol in small LDL || id:met-d-S_LDL_FC	S.LDL.FC	-0.069955418	0.006411707	1.03E-27		-1	-10.9105762318833	2.69871627752948E+01
Free cholesterol in medium LDL || id:met-d-M_LDL_FC	M.LDL.FC	-0.076296993	0.007002985	1.22E-27		-1	-10.8949245214719	2.69136401693253E+01
Phospholipids in large LDL || id:met-d-L_LDL_PL	L.LDL.PL	-0.076984528	0.007078495	1.5E-27		-1	-10.8758327864892	2.68E+01
Cholesteryl esters in medium LDL || id:met-d-M_LDL_CE	M.LDL.CE	-0.080916161	0.007514634	4.88E-27		-1	-10.7678113132323	2.63115801779973E+01
Concentration of LDL particles || id:met-d-LDL_P	LDL.P	-0.078102475	0.00733532	1.79E-26		-1	-10.6474530081851	2.57471469690201E+01
Concentration of medium LDL particles || id:met-d-M_LDL_P	M.LDL.P	-0.082165284	0.007776897	4.32E-26		-1	-10.5653043881126	2.53645162531851E+01
Concentration of IDL particles || id:met-d-IDL_P	IDL.P	-0.071023379	0.00680401	1.65E-25		-1	-10.438458938185	2.47825160557861E+01
Cholesteryl esters in small LDL || id:met-d-S_LDL_CE	S.LDL.CE	-0.074492455	0.007177369	3.1E-25		-1	-10.3787968822559	2.45E+01
Phospholipids in medium LDL || id:met-d-M_LDL_PL	M.LDL.PL	-0.07469922	0.007201464	3.3E-25		-1	-10.372782534218	2.45E+01
Cholesteryl esters in VLDL || id:met-d-VLDL_CE	VLDL.CE	-0.068014178	0.006582887	5.05E-25		-1	-10.3319680255791	2.42967086218813E+01
Phospholipids in small VLDL || id:met-d-S_VLDL_PL	S.VLDL.PL	-0.064631128	0.006350279	2.49E-24		-1	-10.1776832167532	2.36038006529043E+01
Total lipids in small LDL || id:met-d-S_LDL_L	S.LDL.L	-0.072418287	0.007133227	3.24E-24		-1	-10.1522476433177	2.34894549897934E+01
Cholesterol in small LDL || id:met-d-S_LDL_C	S.LDL.C	-0.077229794	0.007634376	4.69E-24		-1	-10.1160584702666	2.33288271572849E+01
Concentration of large LDL particles || id:met-d-L_LDL_P	L.LDL.P	-0.067176798	0.006665886	6.93E-24		-1	-10.0776997986464	2.31592667653882E+01
Apolipoprotein B || id:met-d-ApoB	ApoB	-0.072191885	0.007173062	7.94E-24		-1	-10.0643051739968	2.31001794975729E+01
Cholesterol in small VLDL || id:met-d-S_VLDL_C	S.VLDL.C	-0.061446228	0.006220211	5.16E-23		-1	-9.8784796850139	2.22873502983728E+01
Concentration of small LDL particles || id:met-d-S_LDL_P	S.LDL.P	-0.071513991	0.007472712	1.07E-21		-1	-9.57001835478204	2.09706162223148E+01
Phospholipids in medium VLDL || id:met-d-M_VLDL_PL	M.VLDL.PL	-0.060701128	0.006352514	1.23E-21		-1	-9.55544970070117	2.09100948885606E+01
LDL cholesterol || id:met-d-LDL_C	LDL.C	-0.070356514	0.007521138	8.4E-21		-1	-9.35450379982391	2.01E+01
Cholesteryl esters in small VLDL || id:met-d-S_VLDL_CE	S.VLDL.CE	-0.052264572	0.005587892	8.51E-21		-1	-9.35318220180347	2.00700704399154E+01
Cholesteryl esters in LDL || id:met-d-LDL_CE	LDL.CE	-0.067071971	0.007209134	1.36E-20		-1	-9.30374868881616	1.98664610916298E+01
Free cholesterol in medium VLDL || id:met-d-M_VLDL_FC	M.VLDL.FC	-0.068012229	0.007316353	1.46E-20		-1	-9.29591956539002	1.98356471442156E+01
Total lipids in LDL || id:met-d-LDL_L	LDL.L	-0.069946765	0.00756058	2.21E-20		-1	-9.25150782082856	1.96556077263149E+01
VLDL cholesterol || id:met-d-VLDL_C	VLDL.C	-0.061640022	0.006734721	5.56E-20		-1	-9.15257246736725	1.92549252084179E+01
Concentration of medium VLDL particles || id:met-d-M_VLDL_P	M.VLDL.P	-0.066073064	0.007244424	7.48E-20		-1	-9.12054070827439	1.91260984021355E+01
Concentration of VLDL particles || id:met-d-VLDL_P	VLDL.P	-0.053503975	0.005874382	8.39E-20		-1	-9.10801766041092	1.90762380391713E+01
Cholesterol in medium LDL || id:met-d-M_LDL_C	M.LDL.C	-0.075701817	0.008349882	1.23E-19		-1	-9.06621398961087	1.89100948885606E+01
Free cholesterol in VLDL || id:met-d-VLDL_FC	VLDL.FC	-0.054716607	0.006082615	2.35E-19		-1	-8.99557295669708	1.86289321377283E+01
Total lipids in medium LDL || id:met-d-M_LDL_L	M.LDL.L	-0.07360974	0.008258502	4.96E-19		-1	-8.91320726204341	1.83045183235098E+01
Cholesteryl esters to total lipids ratio in large HDL || id:met-d-L_HDL_CE_pct	L.HDL.CE.pct	0.064462187	0.007279253	8.32E-19		1	8.85560468910752	1.80798766737093E+01
Free cholesterol in very small VLDL || id:met-d-XS_VLDL_FC	XS.VLDL.FC	-0.058124578	0.006623304	1.7E-18		-1	-8.77576780410502	1.78E+01
Cholesterol in very small VLDL || id:met-d-XS_VLDL_C	XS.VLDL.C	-0.058489313	0.00670378	2.67E-18		-1	-8.72482584452354	1.75734887386354E+01
Cholesteryl esters in medium HDL || id:met-d-M_HDL_CE	M.HDL.CE	0.057608131	0.006659961	5.15E-18		1	8.64992017220521	1.72881927709588E+01
Phospholipids to total lipids ratio in medium HDL || id:met-d-M_HDL_PL_pct	M.HDL.PL.pct	-0.065130102	0.007611804	1.16E-17		-1	-8.55646072862622	1.69355420107731E+01
Cholesteryl esters in large LDL || id:met-d-L_LDL_CE	L.LDL.CE	-0.06521949	0.007655211	1.6E-17		-1	-8.51962016461728	1.68E+01
Triglycerides to total lipids ratio in small VLDL || id:met-d-S_VLDL_TG_pct	S.VLDL.TG.pct	0.062414986	0.007386093	2.9E-17		1	8.45033849424858	1.65E+01
Cholesterol in large LDL || id:met-d-L_LDL_C	L.LDL.C	-0.064169622	0.007609099	3.36E-17		-1	-8.43327468863265	1.64736607226102E+01
Remnant cholesterol (non-HDL, non-LDL -cholesterol) || id:met-d-Remnant_C	Remnant.C	-0.065374055	0.007772066	4.05E-17		-1	-8.41141274405029	1.63925449767853E+01
Phospholipids to total lipids ratio in very large VLDL || id:met-d-XL_VLDL_PL_pct	XL.VLDL.PL.pct	-0.076679461	0.009123972	4.31E-17		-1	-8.40417539641726	1.63655227298393E+01
Total lipids in small VLDL || id:met-d-S_VLDL_L	S.VLDL.L	-0.047221932	0.005629929	4.96E-17		-1	-8.38766030619569	1.63045183235098E+01
Phospholipids in IDL || id:met-d-IDL_PL	IDL.PL	-0.058973277	0.007040247	5.45E-17		-1	-8.37659204286441	1.62636034977234E+01
Phospholipids in VLDL || id:met-d-VLDL_PL	VLDL.PL	-0.049775147	0.005943436	5.53E-17		-1	-8.37480995841463	1.62572748686953E+01
Concentration of small VLDL particles || id:met-d-S_VLDL_P	S.VLDL.P	-0.048749286	0.005879151	1.11E-16		-1	-8.29189214565164	1.59546770212133E+01
Total lipids in large LDL || id:met-d-L_LDL_L	L.LDL.L	-0.062361477	0.00752365	1.14E-16		-1	-8.28872648249188	1.59430951486635E+01
Cholesteryl esters to total lipids ratio in medium HDL || id:met-d-M_HDL_CE_pct	M.HDL.CE.pct	0.049386781	0.00602347	2.42E-16		1	8.19905818406998	1.56161846340196E+01
Free cholesterol in large LDL || id:met-d-L_LDL_FC	L.LDL.FC	-0.063196045	0.007779711	4.54E-16		-1	-8.12318670963484	1.53429441471429E+01
Phospholipids to total lipids ratio in large VLDL || id:met-d-L_VLDL_PL_pct	L.VLDL.PL.pct	-0.045935078	0.005667658	5.28E-16		-1	-8.10477237687948	1.52773660774662E+01
Cholesteryl esters in very large VLDL || id:met-d-XL_VLDL_CE	XL.VLDL.CE	-0.046715704	0.005767412	5.5E-16		-1	-8.09994222712024	1.53E+01
Free cholesterol in IDL || id:met-d-IDL_FC	IDL.FC	-0.057548103	0.007124639	6.62E-16		-1	-8.07733598853219	1.51791420105603E+01
Cholesteryl esters in large VLDL || id:met-d-L_VLDL_CE	L.VLDL.CE	-0.044897056	0.005569675	7.57E-16		-1	-8.06098309147302	1.51209041204999E+01
Cholesterol to total lipids ratio in large HDL || id:met-d-L_HDL_C_pct	L.HDL.C.pct	0.046583163	0.005923193	3.7E-15		1	7.86453573266986	1.44E+01
Total lipids in medium VLDL || id:met-d-M_VLDL_L	M.VLDL.L	-0.054787529	0.006981316	4.24E-15		-1	-7.84773658719932	1.43726341434073E+01
Cholesteryl esters in very small VLDL || id:met-d-XS_VLDL_CE	XS.VLDL.CE	-0.05378501	0.006858388	4.43E-15		-1	-7.84222327462372	1.43535962737769E+01
Cholesterol to total lipids ratio in small VLDL || id:met-d-S_VLDL_C_pct	S.VLDL.C.pct	-0.054508536	0.007057662	1.13E-14		-1	-7.72331347123169	1.39469215565166E+01
Free cholesterol to total lipids ratio in large LDL || id:met-d-L_LDL_FC_pct	L.LDL.FC.pct	0.051255766	0.006644446	1.22E-14		1	7.71407668901215	1.39136401693253E+01
Concentration of very large VLDL particles || id:met-d-XL_VLDL_P	XL.VLDL.P	-0.045205532	0.005882262	1.53E-14		-1	-7.68505925101602	1.38153085691824E+01
Cholesterol in very large VLDL || id:met-d-XL_VLDL_C	XL.VLDL.C	-0.044089614	0.005760833	1.96E-14		-1	-7.65334006384146	1.37077439286435E+01
Triglycerides to total lipids ratio in large HDL || id:met-d-L_HDL_TG_pct	L.HDL.TG.pct	-0.048448396	0.006333783	2.02E-14		-1	-7.64920364338343	1.36946486305534E+01
Free cholesterol in very large VLDL || id:met-d-XL_VLDL_FC	XL.VLDL.FC	-0.04489152	0.005876305	2.18E-14		-1	-7.63941286233441	1.36615435063954E+01
Free cholesterol in large VLDL || id:met-d-L_VLDL_FC	L.VLDL.FC	-0.043976685	0.005770096	2.51E-14		-1	-7.6214823808824	1.3600326278519E+01
Phospholipids in large VLDL || id:met-d-L_VLDL_PL	L.VLDL.PL	-0.044456399	0.005873136	3.75E-14		-1	-7.56944824706937	1.34259687322723E+01
Cholesteryl esters in IDL || id:met-d-IDL_CE	IDL.CE	-0.055602623	0.007394023	5.48E-14		-1	-7.51994185032965	1.32612194415156E+01
Cholesterol to total lipids ratio in medium HDL || id:met-d-M_HDL_C_pct	M.HDL.C.pct	0.039594433	0.005269736	5.75E-14		1	7.5135515327523	1.32403321553104E+01
Cholesterol in IDL || id:met-d-IDL_C	IDL.C	-0.053844853	0.007225376	9.18E-14		-1	-7.45218698653191	1.30371573187988E+01
Triglycerides to total lipids ratio in large VLDL || id:met-d-L_VLDL_TG_pct	L.VLDL.TG.pct	0.073031943	0.009819208	1.02E-13		1	7.43766126555217	1.29913998282381E+01
Free cholesterol to total lipids ratio in medium VLDL || id:met-d-M_VLDL_FC_pct	M.VLDL.FC.pct	-0.053250051	0.007177901	1.18E-13		-1	-7.41861039877814	1.29281179926939E+01
Concentration of very small VLDL particles || id:met-d-XS_VLDL_P	XS.VLDL.P	-0.050291637	0.00679081	1.3E-13		-1	-7.40583774247844	1.29E+01
Ratio of triglycerides to phosphoglycerides || id:met-d-TG_by_PG	TG.by.PG	-0.042276124	0.00575141	1.97E-13	Yes	-1	-7.35056690446343	1.27055337738384E+01
Phospholipids to total lipids ratio in medium VLDL || id:met-d-M_VLDL_PL_pct	M.VLDL.PL.pct	-0.059192682	0.008054143	1.99E-13		-1	-7.34934579631874	1.27011469235903E+01
Cholesterol in large VLDL || id:met-d-L_VLDL_C	L.VLDL.C	-0.042553237	0.005854474	3.64E-13		-1	-7.26849875838547	1.24388986163509E+01
Total lipids in VLDL || id:met-d-VLDL_L	VLDL.L	-0.042964946	0.005955688	5.43E-13		-1	-7.21410288786115	1.22652001704112E+01
Triglycerides to total lipids ratio in small HDL || id:met-d-S_HDL_TG_pct	S.HDL.TG.pct	-0.037126507	0.005234226	1.31E-12		-1	-7.09302712569155	1.18827287043442E+01
Total free cholesterol || id:met-d-Total_FC	Total.FC	-0.053511078	0.007553138	1.39E-12		-1	-7.08461542738925	1.18569851997459E+01
Total lipids in very large VLDL || id:met-d-XL_VLDL_L	XL.VLDL.L	-0.042502112	0.006016037	1.61E-12		-1	-7.0648022942678	1.17931741239682E+01
Concentration of large VLDL particles || id:met-d-L_VLDL_P	L.VLDL.P	-0.041962389	0.005941961	1.64E-12		-1	-7.06204382694535	1.17851561519523E+01
Triglycerides to total lipids ratio in very large HDL || id:met-d-XL_HDL_TG_pct	XL.HDL.TG.pct	-0.04642732	0.006576722	1.67E-12		-1	-7.05934050428162	1.17772835288524E+01
Total lipids in IDL || id:met-d-IDL_L	IDL.L	-0.049402461	0.007054299	2.5E-12		-1	-7.00317083242431	1.16E+01
Cholesteryl esters in large HDL || id:met-d-L_HDL_CE	L.HDL.CE	0.036641752	0.005258176	3.2E-12		1	6.96852901082048	1.15E+01
Triglycerides to total lipids ratio in medium HDL || id:met-d-M_HDL_TG_pct	M.HDL.TG.pct	-0.041500093	0.00595711	3.25E-12		-1	-6.96648089425913	1.14881166390211E+01
Free cholesterol to total lipids ratio in very small VLDL || id:met-d-XS_VLDL_FC_pct	XS.VLDL.FC.pct	-0.05153812	0.007402205	3.34E-12		-1	-6.96253616321083	1.14762535331884E+01
Total cholesterol || id:met-d-Total_C	Total.C	-0.054246943	0.00781634	3.92E-12		-1	-6.94019745814537	1.14067139329795E+01
Total concentration of lipoprotein particles || id:met-d-Total_P	Total.P	0.047479591	0.006869505	4.79E-12		1	6.91164661791497	1.13196644865854E+01
Triglycerides in medium VLDL || id:met-d-M_VLDL_TG	M.VLDL.TG	-0.038215407	0.005624558	1.09E-11		-1	-6.79438402093107	1.09625735020594E+01
Phospholipids in medium HDL || id:met-d-M_HDL_PL	M.HDL.PL	0.0418495	0.006290111	2.87E-11		1	6.65322122296411	1.0542118103266E+01
Cholesterol in medium HDL || id:met-d-M_HDL_C	M.HDL.C	0.048199819	0.007262096	3.2E-11		1	6.63717733833318	1.05E+01
Total lipids in large VLDL || id:met-d-L_VLDL_L	L.VLDL.L	-0.039443552	0.006025393	5.9E-11		-1	-6.54622063656263	1.02E+01
Phospholipids in very large VLDL || id:met-d-XL_VLDL_PL	XL.VLDL.PL	-0.041114429	0.006347374	9.33E-11		-1	-6.47739191041839	1.00301183562535E+01
Cholesteryl esters in HDL || id:met-d-HDL_CE	HDL.CE	0.035541821	0.005503415	1.06E-10		1	6.45813935529121	9.97469413473523E+00
Concentration of chylomicrons and extremely large VLDL particles || id:met-d-XXL_VLDL_P	XXL.VLDL.P	-0.041818662	0.006619338	2.66E-10		-1	-6.31765019402242	9.57511836336893E+00
Free cholesterol to total lipids ratio in medium LDL || id:met-d-M_LDL_FC_pct	M.LDL.FC.pct	0.03872654	0.0061554	3.14E-10		1	6.29147415277642	9.50307035192679E+00
Phospholipids in very small VLDL || id:met-d-XS_VLDL_PL	XS.VLDL.PL	-0.046831964	0.007517605	4.68E-10		-1	-6.22963882779156	9.32975414692588E+00
HDL cholesterol || id:met-d-HDL_C	HDL.C	0.033398539	0.005371782	5.05E-10		1	6.21740401974615	9.29670862188134E+00
Phospholipids in large HDL || id:met-d-L_HDL_PL	L.HDL.PL	0.035037475	0.00565541	5.81E-10		1	6.19539078510665	9.23582386760967E+00
Total lipids in very small VLDL || id:met-d-XS_VLDL_L	XS.VLDL.L	-0.045963752	0.007492809	8.55E-10		-1	-6.13438191204393	9.06803388527183E+00
Triglycerides in very large VLDL || id:met-d-XL_VLDL_TG	XL.VLDL.TG	-0.038381291	0.006259924	8.72E-10		-1	-6.13127108252432	9.05948351506743E+00
Triglycerides in small LDL || id:met-d-S_LDL_TG	S.LDL.TG	-0.035466623	0.005829886	1.18E-09		-1	-6.08358774082375	8.92811799269387E+00
Cholesteryl esters to total lipids ratio in small VLDL || id:met-d-S_VLDL_CE_pct	S.VLDL.CE.pct	-0.038510715	0.006332841	1.19E-09		-1	-6.08111193696478	8.92445303860747E+00
Total lipids in chylomicrons and extremely large VLDL || id:met-d-XXL_VLDL_L	XXL.VLDL.L	-0.04212711	0.006938362	1.27E-09		-1	-6.0716218035323	8.89619627904404E+00
Cholesteryl esters to total lipids ratio in chylomicrons and extremely large VLDL || id:met-d-XXL_VLDL_CE_pct	XXL.VLDL.CE.pct	-0.099986592	0.016728304	2.27E-09		-1	-5.9770908037061	8.64397414280688E+00
Triglycerides in small VLDL || id:met-d-S_VLDL_TG	S.VLDL.TG	-0.031677816	0.005307226	2.39E-09		-1	-5.96880856402196	8.62160209905186E+00
Total lipids in medium HDL || id:met-d-M_HDL_L	M.HDL.L	0.036973367	0.006195752	2.41E-09		1	5.96753501431303	8.61798295742513E+00
Phospholipids in chylomicrons and extremely large VLDL || id:met-d-XXL_VLDL_PL	XXL.VLDL.PL	-0.038419851	0.006480561	3.06E-09		-1	-5.92847609952287	8.51427857351842E+00
Cholesterol in chylomicrons and extremely large VLDL || id:met-d-XXL_VLDL_C	XXL.VLDL.C	-0.036898648	0.006235006	3.26E-09		-1	-5.91798115350651	8.48678239993206E+00
Triglycerides to total lipids ratio in very large VLDL || id:met-d-XL_VLDL_TG_pct	XL.VLDL.TG.pct	0.051130912	0.008738763	4.88E-09		1	5.85104688157809	8.31158017799729E+00
Free cholesterol in medium HDL || id:met-d-M_HDL_FC	M.HDL.FC	0.034195146	0.005846644	4.95E-09		1	5.84867934493703	8.30539480106643E+00
Triglycerides in IDL || id:met-d-IDL_TG	IDL.TG	-0.039095312	0.006712195	5.73E-09		-1	-5.82451969884665	8.24184537803261E+00
Ratio of omega-6 fatty acids to total fatty acids || id:met-d-Omega_6_pct	Omega.6.pct	0.053673417	0.009236727	6.21E-09		1	5.81086969442747	8.20690839982342E+00
Free cholesterol in chylomicrons and extremely large VLDL || id:met-d-XXL_VLDL_FC	XXL.VLDL.FC	-0.036283363	0.006302129	8.55E-09		-1	-5.75731836019225	8.06803388527183E+00
Total triglycerides || id:met-d-Total_TG	Total.TG	-0.034519326	0.006000494	8.78E-09		-1	-5.75274735713426	8.0565054840939E+00
Free cholesterol to total lipids ratio in large VLDL || id:met-d-L_VLDL_FC_pct	L.VLDL.FC.pct	-0.059757081	0.010410666	9.47E-09		-1	-5.73998637551142	8.02365002099673E+00
Free cholesterol in large HDL || id:met-d-L_HDL_FC	L.HDL.FC	0.032447122	0.005661165	9.95E-09		1	5.73152734463666	8.00217691925427E+00
Triglycerides in large VLDL || id:met-d-L_VLDL_TG	L.VLDL.TG	-0.033409249	0.005905382	1.54E-08		-1	-5.6574238550529	7.81247927916354E+00
Concentration of large HDL particles || id:met-d-L_HDL_P	L.HDL.P	0.031577329	0.005612965	1.85E-08		1	5.62578405530767	7.73282827159699E+00
Triglycerides in large LDL || id:met-d-L_LDL_TG	L.LDL.TG	-0.039831254	0.007111818	2.13E-08		-1	-5.60071334783877	7.67162039656126E+00
Concentration of HDL particles || id:met-d-HDL_P	HDL.P	0.038472499	0.0069292	2.82E-08		1	5.5522281071408	7.54975089168064E+00
Apolipoprotein A1 || id:met-d-ApoA1	ApoA1	0.033331297	0.006092612	4.48E-08		1	5.47077296240102	7.34872198600186E+00
Triglycerides in VLDL || id:met-d-VLDL_TG	VLDL.TG	-0.039119343	0.007154386	4.55E-08		-1	-5.46788263870582	7.34198860334289E+00
Triglycerides in very small VLDL || id:met-d-XS_VLDL_TG	XS.VLDL.TG	-0.032793704	0.006036455	5.55E-08		-1	-5.43260970221761	7.25570701687732E+00
Triglycerides in small HDL || id:met-d-S_HDL_TG	S.HDL.TG	-0.033249317	0.006124216	5.66E-08		-1	-5.42915485018817	7.24718356881173E+00
Ratio of polyunsaturated fatty acids to monounsaturated fatty acids || id:met-d-PUFA_by_MUFA	PUFA.by.MUFA	0.042488562	0.007873422	6.8E-08	Yes	1	5.39645429903287	7.17E+00
Phospholipids in very large HDL || id:met-d-XL_HDL_PL	XL.HDL.PL	0.032254326	0.005986278	7.12E-08		1	5.38804345538246	7.14752000636314E+00
Free cholesterol to total lipids ratio in medium HDL || id:met-d-M_HDL_FC_pct	M.HDL.FC.pct	0.030059666	0.005680655	1.21E-07		1	5.29158450918072	6.91721462968355E+00
Cholesteryl esters in very large HDL || id:met-d-XL_HDL_CE	XL.HDL.CE	0.03109826	0.005896914	1.34E-07		1	5.27364991247965	6.87289520163519E+00
Triglycerides in LDL || id:met-d-LDL_TG	LDL.TG	-0.031445186	0.006014912	1.71E-07		-1	-5.22787133045338	6.76700388960785E+00
Total lipids in HDL || id:met-d-HDL_L	HDL.L	0.028638699	0.005582074	2.89E-07		1	5.13047641432199	6.53910215724345E+00
Average diameter for HDL particles || id:met-d-HDL_size	HDL.size	0.042710331	0.008398382	3.67E-07		1	5.08554278669391	6.43533393574791E+00
Total lipids in very large HDL || id:met-d-XL_HDL_L	XL.HDL.L	0.030620816	0.006046184	4.1E-07		1	5.06448629416505	6.39E+00
Triglycerides in medium LDL || id:met-d-M_LDL_TG	M.LDL.TG	-0.034049339	0.006756158	4.66E-07		-1	-5.03974877437739	6.33161408331E+00
Free cholesterol in HDL || id:met-d-HDL_FC	HDL.FC	0.026209698	0.005202006	4.69E-07		1	5.03838288537153	6.32882715728492E+00
Total lipids in lipoprotein particles || id:met-d-Total_L	Total.L	-0.040764882	0.008102401	4.87E-07		-1	-5.0312101314166	6.31247103878537E+00
Concentration of very large HDL particles || id:met-d-XL_HDL_P	XL.HDL.P	0.028394416	0.005733762	7.34E-07		1	4.95214415945412	6.13430394008393E+00
Cholesterol in very large HDL || id:met-d-XL_HDL_C	XL.HDL.C	0.030264144	0.006141685	8.32E-07		1	4.92766138282898	6.07987667370928E+00
Triglycerides to total lipids ratio in medium VLDL || id:met-d-M_VLDL_TG_pct	M.VLDL.TG.pct	0.043119208	0.00880821	9.81E-07		1	4.8953428676201	6.00833099262005E+00
Cholesteryl esters in chylomicrons and extremely large VLDL || id:met-d-XXL_VLDL_CE	XXL.VLDL.CE	-0.030476321	0.006308522	1.36E-06		-1	-4.83097641571195	5.86646109162978E+00
Free cholesterol to total lipids ratio in very large HDL || id:met-d-XL_HDL_FC_pct	XL.HDL.FC.pct	-0.024770706	0.005210954	2E-06		-1	-4.75358370079644	5.7E+00
Total esterified cholesterol || id:met-d-Total_CE	Total.CE	-0.039382854	0.008525075	3.84E-06		-1	-4.61964897669522	5.41566877563247E+00
Phospholipids to total lipids ratio in small VLDL || id:met-d-S_VLDL_PL_pct	S.VLDL.PL.pct	-0.041892491	0.00925594	6.01E-06		-1	-4.52601151260704	5.22112552799726E+00
Cholesterol to total lipids ratio in large VLDL || id:met-d-L_VLDL_C_pct	L.VLDL.C.pct	-0.060831922	0.013462268	6.22E-06		-1	-4.51869788953837	5.20620961530918E+00
Ratio of monounsaturated fatty acids to total fatty acids || id:met-d-MUFA_pct	MUFA.pct	-0.032530986	0.007626401	1.99E-05		-1	-4.26557507269812	4.70114692359029E+00
Monounsaturated fatty acids || id:met-d-MUFA	MUFA	-0.028659073	0.006724226	2.03E-05		-1	-4.2620627266246	4.69250396208679E+00
Concentration of medium HDL particles || id:met-d-M_HDL_P	M.HDL.P	0.035758532	0.008893877	5.81E-05		1	4.02057865203218	4.23582386760967E+00
Cholesteryl esters to total lipids ratio in small LDL || id:met-d-S_LDL_CE_pct	S.LDL.CE.pct	-0.033411288	0.008461063	7.85E-05		-1	-3.94882865190816	4.10513034325475E+00
Cholesterol to total lipids ratio in chylomicrons and extremely large VLDL || id:met-d-XXL_VLDL_C_pct	XXL.VLDL.C.pct	-0.074270795	0.018821071	7.94E-05		-1	-3.94615136407487	4.1001794975729E+00
Cholesterol in large HDL || id:met-d-L_HDL_C	L.HDL.C	0.029600415	0.007510705	8.11E-05		1	3.94109674125132	4.09097914578884E+00
Isoleucine || id:met-d-Ile	Ile	-0.065038403	0.016544914	8.46E-05		-1	-3.93102091676028	4.07262963696098E+00
Phospholipids to total lipids ratio in small HDL || id:met-d-S_HDL_PL_pct	S.HDL.PL.pct	0.029105659	0.007782543	0.000184119		1	3.73986484880328	3.73490139254225
Phospholipids to total lipids ratio in very large HDL || id:met-d-XL_HDL_PL_pct	XL.HDL.PL.pct	0.026731349	0.007178277	0.000196151		1	3.72392274636379	3.70740947344638
Total lipids in large HDL || id:met-d-L_HDL_L	L.HDL.L	0.024051936	0.009724725	0.000207122		1	2.47327672504878	3.68377376894258
Cholesteryl esters to total lipids ratio in large VLDL || id:met-d-L_VLDL_CE_pct	L.VLDL.CE.pct	0.031164712	0.008399813	0.000426696		1	3.71016735729712	3.36988142835248
Cholesterol to total lipids ratio in medium VLDL || id:met-d-M_VLDL_C_pct	M.VLDL.C.pct	-0.030840814	0.009299072	0.000911371		-1	-3.31654750065383	3.04030479486741
Cholesterol to total lipids ratio in very large VLDL || id:met-d-XL_VLDL_C_pct	XL.VLDL.C.pct	-0.048377065	0.014641555	0.000952841		-1	-3.30409338352381	3.0209795637727
Creatinine || id:met-d-Creatinine	Creatinine	-0.036888598	0.011413071	0.001228685		-1	-3.23213603069673	2.91055944363631
Average diameter for VLDL particles || id:met-d-VLDL_size	VLDL.size	-0.020893468	0.006613966	0.001583157		-1	-3.15899235042938	2.80047601447898
Cholesterol to total lipids ratio in small LDL || id:met-d-S_LDL_C_pct	S.LDL.C.pct	-0.039635121	0.01259449	0.001649433		-1	-3.14702072096607	2.78266532081052
Free cholesterol to total lipids ratio in chylomicrons and extremely large VLDL || id:met-d-XXL_VLDL_FC_pct	XXL.VLDL.FC.pct	-0.060960569	0.019710129	0.001982411		-1	-3.09285489709377	2.70280630114858
Free cholesterol to total lipids ratio in very large VLDL || id:met-d-XL_VLDL_FC_pct	XL.VLDL.FC.pct	-0.027148773	0.008967124	0.002465123		-1	-3.02758978240961	2.6081614062494
Triglycerides in very large HDL || id:met-d-XL_HDL_TG	XL.HDL.TG	-0.018879497	0.006275259	0.002624883		-1	-3.00856060283727	2.5808900498149
Phospholipids in HDL || id:met-d-HDL_PL	HDL.PL	0.02657556	0.008842731	0.002652697		1	3.00535660306754	2.57631235376555
Omega-3 fatty acids || id:met-d-Omega_3	Omega.3	-0.012983718	0.004342621	0.002791288		-1	-2.98983448014459	2.55419535148773
Phospholipids to total lipids ratio in very small VLDL || id:met-d-XS_VLDL_PL_pct	XS.VLDL.PL.pct	-0.024568013	0.008620124	0.004370871		-1	-2.85007651862085	2.35943201090108
Triglycerides to total lipids ratio in medium LDL || id:met-d-M_LDL_TG_pct	M.LDL.TG.pct	0.023663601	0.008335972	0.004529301		1	2.83873326349945	2.3439688168098
Triglycerides to total lipids ratio in chylomicrons and extremely large VLDL || id:met-d-XXL_VLDL_TG_pct	XXL.VLDL.TG.pct	0.047833753	0.017782212	0.007145679		1	2.68997765857251	2.14595649718199
Phospholipids to total lipids ratio in medium LDL || id:met-d-M_LDL_PL_pct	M.LDL.PL.pct	-0.04220814	0.017164159	0.013929131		-1	-2.45908581946835	1.85607597716377
Phospholipids to total lipids ratio in large HDL || id:met-d-L_HDL_PL_pct	L.HDL.PL.pct	0.019450144	0.007932685	0.014210444		1	2.45189919932532	1.84739235249213
Total lipids in small HDL || id:met-d-S_HDL_L	S.HDL.L	0.016216929	0.006693697	0.015404958		1	2.42271632552235	1.81233948140372
Total cholines || id:met-d-Cholines	Cholines	0.01592587	0.006715716	0.017719266		1	2.37143291943852	1.75155427222053
Linoleic acid || id:met-d-LA	LA	-0.022763384	0.009747536	0.019527953		-1	-2.33529622255306	1.7093432788523
Phospholipids in small HDL || id:met-d-S_HDL_PL	S.HDL.PL	0.015249242	0.006562275	0.020137634		1	2.32377369128846	1.69599155667741
Pyruvate || id:met-d-Pyruvate	Pyruvate	0.022485491	0.009739271	0.020957741		1	2.30874477155426	1.67865553104455
Glucose || id:met-d-Glucose	Glucose	-0.041911001	0.01825428	0.021678467		-1	-2.2959547569118	1.66397143232647
Ratio of docosahexaenoic acid to total fatty acids || id:met-d-DHA_pct	DHA.pct	-0.015069214	0.006565372	0.021718408		-1	-2.29525668918684	1.66317201251574
Ratio of linoleic acid to total fatty acids || id:met-d-LA_pct	LA.pct	0.034113536	0.015731416	0.030120861		1	2.16849748299835	1.52113261805552
Sphingomyelins || id:met-d-Sphingomyelins	Sphingomyelins	-0.019531263	0.00930058	0.035728416		-1	-2.10000483840793	1.44698623758173
Ratio of polyunsaturated fatty acids to total fatty acids || id:met-d-PUFA_pct	PUFA.pct	0.025507831	0.012241239	0.037181801		1	2.08376219106579	1.42966957783958
Total fatty acids || id:met-d-Total_FA	Total.FA	-0.015021446	0.007250995	0.038299091		-1	-2.07163927157583	1.41681153356059
Cholesteryl esters to total lipids ratio in IDL || id:met-d-IDL_CE_pct	IDL.CE.pct	0.019332517	0.009599582	0.044020913		1	2.01389154236091	1.35634095435991
Cholesterol in small HDL || id:met-d-S_HDL_C	S.HDL.C	0.013484855	0.00681304	0.047785465		1	1.97927136784754	1.32070418351833
Albumin || id:met-d-Albumin	Albumin	0.029507682	0.015278514	0.053443633		1	1.93131884422791	1.2721040269879
Saturated fatty acids || id:met-d-SFA	SFA	-0.01722589	0.009024422	0.056286854		-1	-1.90880812089683	1.24959302436559
Alanine || id:met-d-Ala	Ala	-0.024170327	0.012819691	0.059374997		-1	-1.88540636431877	1.22639639931038
Phosphatidylcholines || id:met-d-Phosphatidylc	Phosphatidylc	0.013387093	0.007364782	0.069107312		1	1.81771748301579	1.16047599903321
Free cholesterol in small HDL || id:met-d-S_HDL_FC	S.HDL.FC	0.014711669	0.008131933	0.070431857		1	1.80912324289932	1.15223086088751
Free cholesterol to total lipids ratio in small HDL || id:met-d-S_HDL_FC_pct	S.HDL.FC.pct	-0.010774182	0.006024958	0.07373431		-1	-1.7882584409717	1.13233037949024
Cholesteryl esters in small HDL || id:met-d-S_HDL_CE	S.HDL.CE	0.01092469	0.006209742	0.078529538		1	1.75928243073545	1.10496695755393
Ratio of omega-3 fatty acids to total fatty acids || id:met-d-Omega_3_pct	Omega.3.pct	0.017141289	0.010257941	0.094716483		1	1.67102628100513	1.0235744364874
Ratio of omega-6 fatty acids to omega-3 fatty acids || id:met-d-Omega_6_by_Omega_3	Omega.6.by.Omega.3	0.008655362	0.005322609	0.103917686	Yes	1	1.6261502582662	0.983310532533759
Triglycerides to total lipids ratio in large LDL || id:met-d-L_LDL_TG_pct	L.LDL.TG.pct	0.012263419	0.007552694	0.104436729		1	1.62371453153007	0.981146738912446
Cholesteryl esters to total lipids ratio in medium VLDL || id:met-d-M_VLDL_CE_pct	M.VLDL.CE.pct	-0.024432059	0.015188466	0.107705368		-1	-1.60859292834444	0.967762651068941
Glutamine || id:met-d-Gln	Gln	-0.015279506	0.009638092	0.112892567		-1	-1.58532477174943	0.947334651672492
Free cholesterol to total lipids ratio in small VLDL || id:met-d-S_VLDL_FC_pct	S.VLDL.FC.pct	-0.015392355	0.009895592	0.119832771		-1	-1.55547591291153	0.921424397988271
Triglycerides in HDL || id:met-d-HDL_TG	HDL.TG	-0.013557685	0.009099921	0.136258831		-1	-1.48986842852812	0.865635341306111
Cholesterol to total lipids ratio in very large HDL || id:met-d-XL_HDL_C_pct	XL.HDL.C.pct	-0.007572116	0.005170933	0.143095192		-1	-1.46436165388335	0.844374958294371
3-Hydroxybutyrate || id:met-d-bOHbutyrate	bOHbutyrate	-0.102678027	0.07562751	0.174564957		-1	-1.35768091531772	0.758042934221472
Degree of unsaturation || id:met-d-Unsaturation	Unsaturation	0.01471748	0.010875796	0.175981395		1	1.35323244385974	0.754533243980951
Triglycerides in chylomicrons and extremely large VLDL || id:met-d-XXL_VLDL_TG	XXL.VLDL.TG	-0.012927687	0.010009079	0.196497084		-1	-1.29159605993718	0.706643890133877
Acetate || id:met-d-Acetate	Acetate	-0.03083071	0.025931185	0.234461957		-1	-1.18894335141259	0.62992761437872
Docosahexaenoic acid || id:met-d-DHA	DHA	-0.006872759	0.006157891	0.264383793		-1	-1.1160897456613	0.577765171071423
Phospholipids to total lipids ratio in large LDL || id:met-d-L_LDL_PL_pct	L.LDL.PL.pct	0.00944626	0.008665681	0.275679194		1	1.09007705222475	0.559596009635832
Phosphoglycerides || id:met-d-Phosphoglyc	Phosphoglyc	0.008374174	0.007793386	0.282588233		1	1.07452319184498	0.54884592617311
Cholesteryl esters to total lipids ratio in very large VLDL || id:met-d-XL_VLDL_CE_pct	XL.VLDL.CE.pct	-0.009834871	0.00930925	0.290757098		-1	-1.05646222842871	0.536469674416864
Triglycerides in large HDL || id:met-d-L_HDL_TG	L.HDL.TG	0.005542099	0.005368268	0.301893611		1	1.0323812074956	0.520146077890468
Free cholesterol to total lipids ratio in IDL || id:met-d-IDL_FC_pct	IDL.FC.pct	-0.01111352	0.011573393	0.336922076		-1	-0.960264634580369	0.472470531996388
Citrate || id:met-d-Citrate	Citrate	-0.00794255	0.008375011	0.342944736		-1	-0.94836293349346	0.464775858919208
Cholesterol to total lipids ratio in medium LDL || id:met-d-M_LDL_C_pct	M.LDL.C.pct	-0.013905512	0.014828249	0.348361757		-1	-0.937771681605832	0.457969527704234
Triglycerides to total lipids ratio in IDL || id:met-d-IDL_TG_pct	IDL.TG.pct	0.006763592	0.007364882	0.358431912		1	0.918357144079158	0.445593331073166
Cholesterol to total lipids ratio in IDL || id:met-d-IDL_C_pct	IDL.C.pct	0.005354525	0.006105595	0.380493979		1	0.876986599995578	0.419652211187139
Valine || id:met-d-Val	Val	-0.012175735	0.014475154	0.400265505		-1	-0.84114718226832	0.397651835909553
Cholesterol to total lipids ratio in very small VLDL || id:met-d-XS_VLDL_C_pct	XS.VLDL.C.pct	-0.007693098	0.009164331	0.401210701		-1	-0.83946094919531	0.396627492094109
Omega-6 fatty acids || id:met-d-Omega_6	Omega.6	-0.012054955	0.01488087	0.41788417		-1	-0.810097460699542	0.378944080188898
Free cholesterol to total lipids ratio in large HDL || id:met-d-L_HDL_FC_pct	L.HDL.FC.pct	-0.00511886	0.006378695	0.422267696		-1	-0.802493299961826	0.374412141368284
Total phospholipids in lipoprotein particles || id:met-d-Total_PL	Total.PL	0.007050712	0.009443928	0.455313015		1	0.746586801593574	0.341689935323491
Glycine || id:met-d-Gly	Gly	0.00231258	0.003337013	0.488303861		1	0.693008987378833	0.3113098417524
Total concentration of branched-chain amino acids (leucine + isoleucine + valine) || id:met-d-Total_BCAA	Total.BCAA	-0.013487523	0.019760548	0.494892498		-1	-0.682548024477864	0.30548912954285
Phospholipids to total lipids ratio in chylomicrons and extremely large VLDL || id:met-d-XXL_VLDL_PL_pct	XXL.VLDL.PL.pct	-0.010406916	0.01533847	0.497464482		-1	-0.678484620695545	0.303237921595768
Ratio of saturated fatty acids to total fatty acids || id:met-d-SFA_pct	SFA.pct	-0.009987766	0.015957454	0.5313807		-1	-0.625899720594526	0.274594223421631
Cholesterol to total lipids ratio in small HDL || id:met-d-S_HDL_C_pct	S.HDL.C.pct	-0.010250839	0.016834406	0.542576189		-1	-0.608921930479757	0.265539269204745
Triglycerides to total lipids ratio in very small VLDL || id:met-d-XS_VLDL_TG_pct	XS.VLDL.TG.pct	0.005284577	0.008910082	0.553113707		1	0.593100826681505	0.257185578918825
Phospholipids to total lipids ratio in IDL || id:met-d-IDL_PL_pct	IDL.PL.pct	-0.004235665	0.007156629	0.553949665		-1	-0.591851973883235	0.256529695932018
Cholesteryl esters to total lipids ratio in very large HDL || id:met-d-XL_HDL_CE_pct	XL.HDL.CE.pct	0.006657681	0.011301419	0.555793275		1	0.589101333204264	0.25508671241302
Polyunsaturated fatty acids || id:met-d-PUFA	PUFA	-0.004908588	0.008382121	0.558142873		-1	-0.585602140556072	0.25325461645093
Free cholesterol to total lipids ratio in small LDL || id:met-d-S_LDL_FC_pct	S.LDL.FC.pct	-0.004986868	0.008654549	0.564470864		-1	-0.576213503441947	0.248358469913657
Leucine || id:met-d-Leu	Leu	-0.010139675	0.018771573	0.589085868		-1	-0.540161178820763	0.22982139573835
Histidine || id:met-d-His	His	-0.007801426	0.014525933	0.591220053		-1	-0.537068840948117	0.228250843964466
Tyrosine || id:met-d-Tyr	Tyr	-0.004638449	0.009514313	0.625887574		-1	-0.487523271517344	0.203503670585706
Cholesteryl esters to total lipids ratio in medium LDL || id:met-d-M_LDL_CE_pct	M.LDL.CE.pct	-0.005202689	0.011505558	0.65113268		-1	-0.452189194126873	0.186330507098965
Triglycerides in medium HDL || id:met-d-M_HDL_TG	M.HDL.TG	0.003861842	0.00921925	0.675297318		1	0.418888955175313	0.170504975113393
Glycoprotein acetyls || id:met-d-GlycA	GlycA	0.002648088	0.00818067	0.746164673		1	0.323700625987847	0.127165316383833
Average diameter for LDL particles || id:met-d-LDL_size	LDL.size	0.004371588	0.015461047	0.777369651		1	0.282748509851888	0.109372418503458
Concentration of small HDL particles || id:met-d-S_HDL_P	S.HDL.P	0.002399069	0.008506604	0.77792485		1	0.282024295476785	0.109062355204005
Cholesteryl esters to total lipids ratio in large LDL || id:met-d-L_LDL_CE_pct	L.LDL.CE.pct	0.002810563	0.010216206	0.783233047		1	0.275108293626812	0.106108996604613
Lactate || id:met-d-Lactate	Lactate	-0.006685168	0.031375069	0.831270331		-1	-0.213072615075364	0.0802577196940912
Acetoacetate || id:met-d-Acetoacetate	Acetoacetate	0.004282837	0.021612883	0.842918859		1	0.198161300368859	0.0742142293901961
Phenylalanine || id:met-d-Phe	Phe	-0.001719077	0.012315983	0.888991097		-1	-0.13958098188346	0.0511025883471467
Free cholesterol in very large HDL || id:met-d-XL_HDL_FC	XL.HDL.FC	-0.000562856	0.00552408	0.918842917		-1	-0.101891355664654	0.0367587281254769
Cholesteryl esters to total lipids ratio in very small VLDL || id:met-d-XS_VLDL_CE_pct	XS.VLDL.CE.pct	-0.001395334	0.01414686	0.921430412		-1	-0.0986320639350358	0.0355374578682113
Triglycerides to total lipids ratio in small LDL || id:met-d-S_LDL_TG_pct	S.LDL.TG.pct	0.000706667	0.00866976	0.935036889		1	0.0815094074115085	0.0291712550385888
Cholesteryl esters to total lipids ratio in small HDL || id:met-d-S_HDL_CE_pct	S.HDL.CE.pct	-0.000592293	0.007716386	0.938816192		-1	-0.0767578241938648	0.0274194286222217
Cholesterol to total lipids ratio in large LDL || id:met-d-L_LDL_C_pct	L.LDL.C.pct	-0.000891546	0.017056036	0.958312299		-1	-0.0522715829164526	0.0184929380715622
Acetone || id:met-d-Acetone	Acetone	0.000663172	0.015867668	0.966662973		1	0.0417939170393532	0.0147249162780678
Phospholipids to total lipids ratio in small LDL || id:met-d-S_LDL_PL_pct	S.LDL.PL.pct	-8.3E-05	0.009611835	0.993110811		-1	-0.00863518776591567	0.00300229035570652
