# Supplementary material for: Multi-omic underpinnings of epigenetic aging and human longevity
Source: Nat Commun. 2023 Apr 19;14:2236. doi: 10.1038/s41467-023-37729-w (PMC10115892; doi:10.1038/s41467-023-37729-w)
Supplement: Supplementary file 6 — Source Data [file 41467_2023_37729_MOESM6_ESM.zip › Source Data/Supplementary_Figure_2_source.csv]

CELLECT method	gwas	annotation	Immune Cells/Immune Cell Precursors	beta	beta_se	pvalue	BH_P	Bonf_P	AVG_P
MAGMA	HannumAge	Large Intestine epithelial cell of large intestine	N	0.15407782	0.042204389	0.000131224	0.001509076	0.01509076	0.214458877
MAGMA	HannumAge	Skin stem cell of epidermis	N	0.114617677	0.055887444	0.020149502	0.10074751	1	0.051005619
MAGMA	HannumAge	Pancreas pancreatic acinar cell	N	0.076235833	0.062152266	0.109997469	0.43619686	1	0.322957399
MAGMA	HannumAge	Large Intestine enteroendocrine cell	N	0.058903049	0.059717788	0.161987754	0.600922313	1	0.489083917
MAGMA	HannumAge	Skin keratinocyte stem cell	N	0.038069317	0.046518681	0.206581191	0.67876677	1	0.292783494
MAGMA	HannumAge	Tongue basal cell of epidermis	N	0.032156072	0.04202681	0.222102982	0.709495637	1	0.389062529
MAGMA	HannumAge	Skin basal cell of epidermis	N	0.034012099	0.048170815	0.240077475	0.713630008	1	0.398860088
MAGMA	HannumAge	Large Intestine enterocyte of epithelium of large intestine	N	0.031691802	0.045283126	0.242013655	0.713630008	1	0.599529787
MAGMA	HannumAge	Lung epithelial cell of lung	N	0.039124177	0.060729605	0.259716724	0.729464356	1	0.728401257
MAGMA	HannumAge	Large Intestine Brush cell of epithelium proper of large intestine	N	0.03110025	0.064069415	0.313694917	0.858926558	1	0.36467781
MAGMA	HannumAge	Lung unknown cell type	N	0.036255082	0.085228497	0.335280694	0.884262385	1	0.496895792
MAGMA	HannumAge	Brain Non-Myeloid brain pericyte	N	0.022367669	0.054251694	0.340065064	0.884262385	1	0.579100847
MAGMA	HannumAge	Trachea blood cell	N	0.02285635	0.060839046	0.353578263	0.884262385	1	0.442687353
MAGMA	HannumAge	Skin epidermal cell	N	0.015393383	0.047358687	0.372578568	0.910703649	1	0.379514543
MAGMA	HannumAge	Liver hepatocyte	N	0.008774173	0.050505219	0.431040888	0.971954944	1	0.746053925
MAGMA	HannumAge	Bladder bladder urothelial cell	N	-0.000145426	0.046056041	0.501259673	0.997429989	1	0.459448706
MAGMA	HannumAge	Pancreas pancreatic stellate cell	N	-0.001859733	0.059163268	0.512538024	0.997429989	1	0.656609659
MAGMA	HannumAge	Pancreas pancreatic ductal cell	N	-0.002219249	0.047315999	0.518704278	0.997429989	1	0.623968387
MAGMA	HannumAge	Brain Non-Myeloid endothelial cell	N	-0.006730649	0.054022193	0.549575184	0.997429989	1	0.689972753
MAGMA	HannumAge	Limb Muscle skeletal muscle satellite cell	N	-0.00729087	0.053235681	0.554465638	0.997429989	1	0.447920372
MAGMA	HannumAge	Tongue keratinocyte	N	-0.00808507	0.046636966	0.568815201	0.997429989	1	0.576754983
MAGMA	HannumAge	Mammary Gland luminal epithelial cell of mammary gland	N	-0.013758649	0.047038411	0.615044902	0.997429989	1	0.351108419
MAGMA	HannumAge	Kidney epithelial cell of proximal tubule	N	-0.0295723	0.058931206	0.692095557	0.997429989	1	0.492376311
MAGMA	HannumAge	Heart cardiac muscle cell	N	-0.028691027	0.053583687	0.703823966	0.997429989	1	0.743080013
MAGMA	HannumAge	Lung stromal cell	N	-0.032365938	0.048580188	0.747364688	0.997429989	1	0.85545209
MAGMA	HannumAge	Pancreas endothelial cell	N	-0.047664634	0.065988853	0.764942913	0.997429989	1	0.464214215
MAGMA	HannumAge	Heart fibroblast	N	-0.041864796	0.047973973	0.808567143	0.997429989	1	0.743736003
MAGMA	HannumAge	Kidney kidney collecting duct epithelial cell	N	-0.058963059	0.067246111	0.809701392	0.997429989	1	0.687621717
MAGMA	HannumAge	Mammary Gland endothelial cell	N	-0.066641396	0.073252919	0.818513179	0.997429989	1	0.506770558
MAGMA	HannumAge	Trachea mesenchymal cell	N	-0.040923514	0.044647005	0.82031617	0.997429989	1	0.906215963
MAGMA	HannumAge	Limb Muscle mesenchymal stem cell	N	-0.049622916	0.051527874	0.832225373	0.997429989	1	0.808336705
MAGMA	HannumAge	Mammary Gland basal cell	N	-0.043389341	0.044451577	0.83548477	0.997429989	1	0.716510374
MAGMA	HannumAge	Fat endothelial cell	N	-0.063620961	0.057668109	0.86502578	0.997429989	1	0.644047718
MAGMA	HannumAge	Heart endocardial cell	N	-0.064156686	0.057729099	0.866779316	0.997429989	1	0.541529946
MAGMA	HannumAge	Brain Non-Myeloid neuron	N	-0.045182196	0.038588056	0.879167389	0.997429989	1	0.769618617
MAGMA	HannumAge	Fat mesenchymal stem cell of adipose	N	-0.053454558	0.045398472	0.880482332	0.997429989	1	0.816651583
MAGMA	HannumAge	Kidney endothelial cell	N	-0.076664609	0.06489566	0.88125823	0.997429989	1	0.540182341
MAGMA	HannumAge	Lung lung endothelial cell	N	-0.067739058	0.056153749	0.88614135	0.997429989	1	0.492446546
MAGMA	HannumAge	Heart erythrocyte	N	-0.06506982	0.052795669	0.891105233	0.997429989	1	0.737269754
MAGMA	HannumAge	Liver endothelial cell of hepatic sinusoid	N	-0.070305488	0.056771431	0.892204646	0.997429989	1	0.659604152
MAGMA	HannumAge	Heart myofibroblast cell	N	-0.071999826	0.055377894	0.903215046	0.997429989	1	0.718389984
MAGMA	HannumAge	Heart unknown cell type	N	-0.088485197	0.066220159	0.909251406	0.997429989	1	0.53369638
MAGMA	HannumAge	Fat unknown cell type	N	-0.081275224	0.058813329	0.91649033	0.997429989	1	0.647083074
MAGMA	HannumAge	Lung ciliated columnar cell of tracheobronchial tree	N	-0.086359943	0.057451727	0.933591353	0.997429989	1	0.793611107
MAGMA	HannumAge	Limb Muscle endothelial cell	N	-0.106922386	0.06049383	0.961415939	0.997429989	1	0.571258636
MAGMA	HannumAge	Trachea endothelial cell	N	-0.103271097	0.057108848	0.964710686	0.997429989	1	0.705112097
MAGMA	HannumAge	Heart endothelial cell	N	-0.110653339	0.059806496	0.967846073	0.997429989	1	0.720820325
MAGMA	HannumAge	Heart smooth muscle cell	N	-0.124581097	0.06407838	0.974053994	0.997429989	1	0.771618082
MAGMA	HannumAge	Mammary Gland stromal cell	N	-0.103344807	0.051903254	0.97675536	0.997429989	1	0.902252531
MAGMA	HannumAge	Pancreas pancreatic A cell	N	-0.089202999	0.043338513	0.980209131	0.997429989	1	0.870573356
MAGMA	HannumAge	Trachea epithelial cell	N	-0.114119385	0.054197919	0.982371538	0.997429989	1	0.831362968
MAGMA	HannumAge	Bladder bladder cell	N	-0.098867929	0.045848995	0.984464359	0.997429989	1	0.802713373
MAGMA	HannumAge	Brain Non-Myeloid Bergmann glial cell	N	-0.122132009	0.056205874	0.985099029	0.997429989	1	0.825659262
MAGMA	HannumAge	Brain Non-Myeloid astrocyte	N	-0.098489412	0.045058682	0.985576536	0.997429989	1	0.895763104
MAGMA	HannumAge	Pancreas pancreatic D cell	N	-0.097722564	0.043321719	0.987948685	0.997429989	1	0.925410551
MAGMA	HannumAge	Pancreas pancreatic PP cell	N	-0.162552129	0.051639946	0.999175704	0.999175704	1	0.952085623
MAGMA	HannumAge	Marrow common lymphoid progenitor	Y	0.257001876	0.046271711	1.42E-08	1.63E-06	1.63E-06	0.008005617
MAGMA	HannumAge	Marrow late pro-B cell	Y	0.227987486	0.048325322	1.2E-06	6.9E-05	0.000138	0.014019728
MAGMA	HannumAge	Marrow Slamf1-positive multipotent progenitor cell	Y	0.199633223	0.048864752	2.21E-05	0.000847167	0.0025415	0.006860226
MAGMA	HannumAge	Marrow granulocyte monocyte progenitor cell	Y	0.20336584	0.053208154	6.65E-05	0.001508143	0.0076475	0.01358366
MAGMA	HannumAge	Marrow Slamf1-negative multipotent progenitor cell	Y	0.173178787	0.045541293	7.19E-05	0.001508143	0.0082685	0.026216513
MAGMA	HannumAge	Marrow pre-natural killer cell	Y	0.245425536	0.065091316	8.18E-05	0.001508143	0.009407	0.15248804
MAGMA	HannumAge	Marrow basophil	Y	0.287783469	0.076912875	9.18E-05	0.001508143	0.010557	0.028127544
MAGMA	HannumAge	Lung T cell	Y	0.314070532	0.085359501	0.000117348	0.001509076	0.01349502	0.190532648
MAGMA	HannumAge	Marrow hematopoietic precursor cell	Y	0.182364184	0.049724806	0.000122947	0.001509076	0.014138905	0.044005428
MAGMA	HannumAge	Thymus immature T cell	Y	0.206244098	0.058327807	0.00020383	0.00213095	0.02344045	0.024917526
MAGMA	HannumAge	Marrow megakaryocyte-erythroid progenitor cell	Y	0.175489349	0.052413832	0.000407865	0.003908706	0.046904475	0.096606805
MAGMA	HannumAge	Marrow precursor B cell	Y	0.17279459	0.058695185	0.001623088	0.014358086	0.18665512	0.066278823
MAGMA	HannumAge	Marrow macrophage	Y	0.169493373	0.058860528	0.001994144	0.016380469	0.22932656	0.111395709
MAGMA	HannumAge	Marrow immature B cell	Y	0.154388399	0.057636737	0.003700453	0.02837014	0.425552095	0.020586964
MAGMA	HannumAge	Marrow immature T cell	Y	0.195706273	0.076292858	0.00516114	0.037095694	0.5935311	0.295178772
MAGMA	HannumAge	Marrow B cell	Y	0.20957336	0.083961956	0.006285068	0.042516636	0.72278282	0.212633255
MAGMA	HannumAge	Large Intestine large intestine goblet cell	Y	0.097091629	0.044149164	0.013941178	0.085521878	1	0.344508345
MAGMA	HannumAge	Marrow immature natural killer cell	Y	0.196443737	0.090150324	0.014671803	0.085521878	1	0.382452089
MAGMA	HannumAge	Fat T cell	Y	0.143564988	0.066483256	0.015417641	0.085521878	1	0.264881566
MAGMA	HannumAge	Spleen T cell	Y	0.146906424	0.068313748	0.015767916	0.085521878	1	0.193141562
MAGMA	HannumAge	Marrow granulocytopoietic cell	Y	0.114763386	0.053735665	0.016360707	0.085521878	1	0.11777476
MAGMA	HannumAge	Marrow regulatory T cell	Y	0.172094696	0.088833486	0.026366298	0.126338511	1	0.300959848
MAGMA	HannumAge	Marrow mature natural killer cell	Y	0.132558796	0.080370876	0.049550632	0.227932907	1	0.505135414
MAGMA	HannumAge	Marrow monocyte	Y	0.087282182	0.058464415	0.067741761	0.29962702	1	0.109858361
MAGMA	HannumAge	Marrow immature NK T cell	Y	0.114817812	0.084950575	0.088265457	0.375945465	1	0.309553177
MAGMA	HannumAge	Spleen macrophage	Y	0.101511446	0.080097192	0.102525289	0.421086008	1	0.470217515
MAGMA	HannumAge	Thymus DN1 thymic pro-T cell	Y	0.080651257	0.080187913	0.157270038	0.600922313	1	0.402506393
MAGMA	HannumAge	Lung myeloid cell	Y	0.075233172	0.081086922	0.176761539	0.635236781	1	0.363062587
MAGMA	HannumAge	Kidney leukocyte	Y	0.082934958	0.092494732	0.184962036	0.644564671	1	0.511242496
MAGMA	HannumAge	Lung natural killer cell	Y	0.073495192	0.084245025	0.191503312	0.647731791	1	0.628086551
MAGMA	HannumAge	Limb Muscle T cell	Y	0.069823945	0.098909282	0.240118977	0.713630008	1	0.287074775
MAGMA	HannumAge	Pancreas leukocyte	Y	0.050158746	0.077989605	0.260069901	0.729464356	1	0.330123041
MAGMA	HannumAge	Heart professional antigen presenting cell	Y	0.022182745	0.059099653	0.353704954	0.884262385	1	0.607564336
MAGMA	HannumAge	Marrow naive B cell	Y	0.022163382	0.072625794	0.380119784	0.910703649	1	0.233621014
MAGMA	HannumAge	Skin leukocyte	Y	0.015694274	0.083536934	0.425489785	0.971954944	1	0.564480037
MAGMA	HannumAge	Lung leukocyte	Y	0.013947105	0.076890068	0.428032001	0.971954944	1	0.417545541
MAGMA	HannumAge	Liver natural killer cell	Y	0.002985495	0.076389586	0.484412599	0.997429989	1	0.440667614
MAGMA	HannumAge	Liver B cell	Y	0.003190276	0.090494742	0.48593897	0.997429989	1	0.602743941
MAGMA	HannumAge	Marrow granulocyte	Y	0.000162094	0.054112323	0.498804987	0.997429989	1	0.613042384
MAGMA	HannumAge	Spleen B cell	Y	-0.005777013	0.067239196	0.534233307	0.997429989	1	0.24552328
MAGMA	HannumAge	Heart leukocyte	Y	-0.007826112	0.062065512	0.550170464	0.997429989	1	0.639911204
MAGMA	HannumAge	Lung monocyte	Y	-0.015528263	0.070640824	0.586992672	0.997429989	1	0.346765666
MAGMA	HannumAge	Lung B cell	Y	-0.025129917	0.082753897	0.619308217	0.997429989	1	0.485534151
MAGMA	HannumAge	Limb Muscle macrophage	Y	-0.032922493	0.077678729	0.664151374	0.997429989	1	0.486988379
MAGMA	HannumAge	Fat natural killer cell	Y	-0.040547497	0.084496878	0.684336157	0.997429989	1	0.754959845
MAGMA	HannumAge	Limb Muscle lymphocyte	Y	-0.040239975	0.082420741	0.687301309	0.997429989	1	0.586039102
MAGMA	HannumAge	Limb Muscle skeletal muscle satellite stem cell	Y	-0.032793975	0.063859183	0.696207551	0.997429989	1	0.419040728
MAGMA	HannumAge	Thymus leukocyte	Y	-0.049212836	0.087865219	0.712287956	0.997429989	1	0.676026351
MAGMA	HannumAge	Fat myeloid cell	Y	-0.033854077	0.058584636	0.718317988	0.997429989	1	0.563864622
MAGMA	HannumAge	Brain Myeloid microglial cell	Y	-0.032237803	0.054309273	0.723604128	0.997429989	1	0.525981088
MAGMA	HannumAge	Lung classical monocyte	Y	-0.049484825	0.079165944	0.734034576	0.997429989	1	0.38805468
MAGMA	HannumAge	Liver Kupffer cell	Y	-0.048968933	0.077850034	0.735325516	0.997429989	1	0.583078552
MAGMA	HannumAge	Brain Non-Myeloid oligodendrocyte precursor cell	Y	-0.028466403	0.041430686	0.753979588	0.997429989	1	0.905716645
MAGMA	HannumAge	Brain Myeloid macrophage	Y	-0.054914573	0.072867404	0.774455777	0.997429989	1	0.408729235
MAGMA	HannumAge	Limb Muscle B cell	Y	-0.095731179	0.081758614	0.879170343	0.997429989	1	0.510641893
MAGMA	HannumAge	Fat B cell	Y	-0.090995821	0.072389327	0.89561853	0.997429989	1	0.645905805
MAGMA	HannumAge	Kidney macrophage	Y	-0.121231475	0.084177981	0.92508035	0.997429989	1	0.596775335
MAGMA	HannumAge	Pancreas type B pancreatic cell	Y	-0.07136205	0.041461033	0.957379922	0.997429989	1	0.746186384
MAGMA	HannumAge	Brain Non-Myeloid oligodendrocyte	Y	-0.102977983	0.045120162	0.988756685	0.997429989	1	0.876633773
