# Supplementary material for: Multi-omic underpinnings of epigenetic aging and human longevity
Source: Nat Commun. 2023 Apr 19;14:2236. doi: 10.1038/s41467-023-37729-w (PMC10115892; doi:10.1038/s41467-023-37729-w)
Supplement: Supplementary file 6 — Source Data [file 41467_2023_37729_MOESM6_ESM.zip › Source Data/Supplementary_Figure_7_source.csv]

CELLECT method	gwas	specificity_id	annotation	beta	beta_se	pvalue	BH_P	Bonf_P	AVG_P	IMMUNE?
LDSC	HannumAge	tabula_muris.mu	Large Intestine epithelial cell of large intestine	3.79E-08	1.43E-08	0.004036751	0.092845273	0.464226365	0.200475345	N
LDSC	HannumAge	tabula_muris.mu	Tongue basal cell of epidermis	2.07E-08	1.28E-08	0.053265354	0.471193516	1	0.212082865	N
LDSC	HannumAge	tabula_muris.mu	Pancreas pancreatic acinar cell	3.16E-08	2.41E-08	0.094788698	0.573970762	1	0.258406997	N
LDSC	HannumAge	tabula_muris.mu	Heart erythrocyte	2.19E-08	1.67E-08	0.094829952	0.573970762	1	0.647427675	N
LDSC	HannumAge	tabula_muris.mu	Trachea blood cell	4.16E-08	3.39E-08	0.109639799	0.611682815	1	0.192991714	N
LDSC	HannumAge	tabula_muris.mu	Large Intestine enterocyte of epithelium of large intestine	1.51E-08	1.33E-08	0.127355185	0.628176188	1	0.548047243	N
LDSC	HannumAge	tabula_muris.mu	Brain Non-Myeloid endothelial cell	1.5E-08	1.44E-08	0.147853253	0.628176188	1	0.409195371	N
LDSC	HannumAge	tabula_muris.mu	Liver hepatocyte	1.63E-08	1.56E-08	0.14880844	0.628176188	1	0.446607441	N
LDSC	HannumAge	tabula_muris.mu	Trachea mesenchymal cell	1.36E-08	1.37E-08	0.160469171	0.628176188	1	0.617754172	N
LDSC	HannumAge	tabula_muris.mu	Large Intestine Brush cell of epithelium proper of large intestine	1.28E-08	1.35E-08	0.171277636	0.628176188	1	0.344032696	N
LDSC	HannumAge	tabula_muris.mu	Lung epithelial cell of lung	1.4E-08	1.52E-08	0.178930425	0.628176188	1	0.570381341	N
LDSC	HannumAge	tabula_muris.mu	Skin stem cell of epidermis	1.53E-08	1.68E-08	0.180259254	0.628176188	1	0.140996159	N
LDSC	HannumAge	tabula_muris.mu	Pancreas pancreatic stellate cell	2.56E-08	3.21E-08	0.21228385	0.677564111	1	0.531606798	N
LDSC	HannumAge	tabula_muris.mu	Tongue keratinocyte	1.13E-08	1.43E-08	0.214192799	0.677564111	1	0.369300821	N
LDSC	HannumAge	tabula_muris.mu	Limb Muscle skeletal muscle satellite cell	1.34E-08	1.82E-08	0.230345996	0.682135672	1	0.216378812	N
LDSC	HannumAge	tabula_muris.mu	Lung unknown cell type	1.5E-08	2.33E-08	0.259864644	0.689033255	1	0.451515539	N
LDSC	HannumAge	tabula_muris.mu	Skin keratinocyte stem cell	8.28E-09	1.44E-08	0.283257342	0.708143355	1	0.175240396	N
LDSC	HannumAge	tabula_muris.mu	Skin epidermal cell	8.42E-09	1.61E-08	0.300961802	0.734077016	1	0.317252566	N
LDSC	HannumAge	tabula_muris.mu	Mammary Gland basal cell	6.03E-09	1.26E-08	0.31646867	0.734077016	1	0.465304875	N
LDSC	HannumAge	tabula_muris.mu	Mammary Gland luminal epithelial cell of mammary gland	7.16E-09	1.52E-08	0.31916392	0.734077016	1	0.370932448	N
LDSC	HannumAge	tabula_muris.mu	Kidney kidney collecting duct epithelial cell	7.35E-09	1.67E-08	0.329638131	0.743301668	1	0.427971955	N
LDSC	HannumAge	tabula_muris.mu	Brain Non-Myeloid brain pericyte	5.86E-09	1.66E-08	0.361792666	0.794983423	1	0.507635805	N
LDSC	HannumAge	tabula_muris.mu	Limb Muscle mesenchymal stem cell	4.82E-09	1.49E-08	0.373296564	0.794983423	1	0.561396034	N
LDSC	HannumAge	tabula_muris.mu	Pancreas pancreatic ductal cell	2.57E-09	1.36E-08	0.425163403	0.813648922	1	0.505353047	N
LDSC	HannumAge	tabula_muris.mu	Large Intestine enteroendocrine cell	2.09E-09	1.43E-08	0.441761293	0.813648922	1	0.491698644	N
LDSC	HannumAge	tabula_muris.mu	Kidney epithelial cell of proximal tubule	1.83E-09	1.48E-08	0.450673337	0.813648922	1	0.313423073	N
LDSC	HannumAge	tabula_muris.mu	Heart fibroblast	7.75E-10	1.44E-08	0.478565472	0.813648922	1	0.539924881	N
LDSC	HannumAge	tabula_muris.mu	Heart cardiac muscle cell	-1.28E-10	1.37E-08	0.503733392	0.813648922	1	0.5347779	N
LDSC	HannumAge	tabula_muris.mu	Brain Non-Myeloid astrocyte	-5.34E-10	1.36E-08	0.515688104	0.813648922	1	0.504374381	N
LDSC	HannumAge	tabula_muris.mu	Skin basal cell of epidermis	-1.23E-09	1.6E-08	0.530640601	0.813648922	1	0.334015859	N
LDSC	HannumAge	tabula_muris.mu	Lung ciliated columnar cell of tracheobronchial tree	-2.01E-09	1.53E-08	0.552079866	0.824565942	1	0.49730933	N
LDSC	HannumAge	tabula_muris.mu	Lung stromal cell	-1.95E-09	1.31E-08	0.559270813	0.824565942	1	0.616884728	N
LDSC	HannumAge	tabula_muris.mu	Brain Non-Myeloid neuron	-2.56E-09	1.2E-08	0.584841783	0.851351963	1	0.558539008	N
LDSC	HannumAge	tabula_muris.mu	Bladder bladder cell	-6.86E-09	1.29E-08	0.702569072	0.939481899	1	0.585261106	N
LDSC	HannumAge	tabula_muris.mu	Heart myofibroblast cell	-9.04E-09	1.51E-08	0.725740424	0.944381936	1	0.497784523	N
LDSC	HannumAge	tabula_muris.mu	Heart endocardial cell	-1.02E-08	1.67E-08	0.728957739	0.944381936	1	0.452036268	N
LDSC	HannumAge	tabula_muris.mu	Fat mesenchymal stem cell of adipose	-8.36E-09	1.36E-08	0.730869498	0.944381936	1	0.579579202	N
LDSC	HannumAge	tabula_muris.mu	Bladder bladder urothelial cell	-9.09E-09	1.26E-08	0.765483028	0.959745982	1	0.399706974	N
LDSC	HannumAge	tabula_muris.mu	Trachea epithelial cell	-1.29E-08	1.57E-08	0.795494279	0.968401611	1	0.542460931	N
LDSC	HannumAge	tabula_muris.mu	Pancreas endothelial cell	-1.6E-08	1.76E-08	0.819091593	0.968401611	1	0.349240079	N
LDSC	HannumAge	tabula_muris.mu	Mammary Gland stromal cell	-1.32E-08	1.44E-08	0.820995475	0.968401611	1	0.759993657	N
LDSC	HannumAge	tabula_muris.mu	Brain Non-Myeloid Bergmann glial cell	-1.36E-08	1.42E-08	0.831241233	0.968401611	1	0.44692724	N
LDSC	HannumAge	tabula_muris.mu	Pancreas pancreatic A cell	-1.43E-08	1.25E-08	0.873846354	0.968401611	1	0.696582098	N
LDSC	HannumAge	tabula_muris.mu	Heart smooth muscle cell	-2.03E-08	1.73E-08	0.878988516	0.968401611	1	0.567752865	N
LDSC	HannumAge	tabula_muris.mu	Liver endothelial cell of hepatic sinusoid	-1.85E-08	1.51E-08	0.890617813	0.968401611	1	0.617209411	N
LDSC	HannumAge	tabula_muris.mu	Fat endothelial cell	-2.03E-08	1.6E-08	0.898262316	0.968401611	1	0.554119429	N
LDSC	HannumAge	tabula_muris.mu	Mammary Gland endothelial cell	-2.43E-08	1.9E-08	0.899571203	0.968401611	1	0.483795514	N
LDSC	HannumAge	tabula_muris.mu	Heart unknown cell type	-1.79E-08	1.34E-08	0.90857297	0.968401611	1	0.319838237	N
LDSC	HannumAge	tabula_muris.mu	Fat unknown cell type	-1.98E-08	1.46E-08	0.911456688	0.968401611	1	0.677812052	N
LDSC	HannumAge	tabula_muris.mu	Pancreas pancreatic D cell	-1.63E-08	1.17E-08	0.916821184	0.968401611	1	0.705696055	N
LDSC	HannumAge	tabula_muris.mu	Lung lung endothelial cell	-2.35E-08	1.62E-08	0.926879126	0.968401611	1	0.528230626	N
LDSC	HannumAge	tabula_muris.mu	Pancreas pancreatic PP cell	-2.02E-08	1.37E-08	0.92975191	0.968401611	1	0.762884847	N
LDSC	HannumAge	tabula_muris.mu	Heart endothelial cell	-2.4E-08	1.59E-08	0.934718077	0.968401611	1	0.557839745	N
LDSC	HannumAge	tabula_muris.mu	Kidney endothelial cell	-3.02E-08	1.84E-08	0.949458979	0.968666122	1	0.445669282	N
LDSC	HannumAge	tabula_muris.mu	Trachea endothelial cell	-2.63E-08	1.58E-08	0.951819755	0.968666122	1	0.530093755	N
LDSC	HannumAge	tabula_muris.mu	Limb Muscle endothelial cell	-3.62E-08	1.65E-08	0.985594315	0.985594315	1	0.564525714	N
LDSC	HannumAge	tabula_muris.mu	Marrow megakaryocyte-erythroid progenitor cell	6.45E-08	1.79E-08	0.00015669	0.01801935	0.01801935	0.054466581	Y
LDSC	HannumAge	tabula_muris.mu	Marrow granulocyte monocyte progenitor cell	6.87E-08	2.12E-08	0.000598622	0.034420765	0.06884153	0.072217025	Y
LDSC	HannumAge	tabula_muris.mu	Marrow common lymphoid progenitor	8.84E-08	2.91E-08	0.001177316	0.045130447	0.13539134	0.044456945	Y
LDSC	HannumAge	tabula_muris.mu	Marrow Slamf1-positive multipotent progenitor cell	8.35E-08	3.14E-08	0.003955593	0.092845273	0.454893195	0.042762597	Y
LDSC	HannumAge	tabula_muris.mu	Marrow Slamf1-negative multipotent progenitor cell	7.7E-08	3.01E-08	0.005261124	0.10083821	0.60502926	0.051577546	Y
LDSC	HannumAge	tabula_muris.mu	Marrow hematopoietic precursor cell	7.04E-08	2.98E-08	0.009015339	0.148109141	1	0.112911708	Y
LDSC	HannumAge	tabula_muris.mu	Marrow late pro-B cell	6.05E-08	2.64E-08	0.010984633	0.157904099	1	0.133681878	Y
LDSC	HannumAge	tabula_muris.mu	Lung T cell	5.14E-08	2.9E-08	0.03810536	0.464030796	1	0.262359451	Y
LDSC	HannumAge	tabula_muris.mu	Heart professional antigen presenting cell	2.73E-08	1.56E-08	0.040350504	0.464030796	1	0.379452631	Y
LDSC	HannumAge	tabula_muris.mu	Large Intestine large intestine goblet cell	2.49E-08	1.48E-08	0.04592616	0.465827242	1	0.310487353	Y
LDSC	HannumAge	tabula_muris.mu	Marrow macrophage	4.93E-08	2.97E-08	0.04860806	0.465827242	1	0.136414502	Y
LDSC	HannumAge	tabula_muris.mu	Marrow pre-natural killer cell	3.65E-08	2.43E-08	0.066373862	0.542169807	1	0.234323553	Y
LDSC	HannumAge	tabula_muris.mu	Marrow basophil	3.62E-08	2.53E-08	0.076378282	0.542169807	1	0.169532929	Y
LDSC	HannumAge	tabula_muris.mu	Thymus immature T cell	4.59E-08	3.25E-08	0.079013914	0.542169807	1	0.178466335	Y
LDSC	HannumAge	tabula_muris.mu	Marrow B cell	5.21E-08	3.71E-08	0.080146841	0.542169807	1	0.241787731	Y
LDSC	HannumAge	tabula_muris.mu	Heart leukocyte	2.36E-08	1.98E-08	0.116491285	0.611682815	1	0.407117092	Y
LDSC	HannumAge	tabula_muris.mu	Lung myeloid cell	2.91E-08	2.44E-08	0.117017582	0.611682815	1	0.32905977	Y
LDSC	HannumAge	tabula_muris.mu	Marrow immature B cell	3.1E-08	2.93E-08	0.145179525	0.628176188	1	0.183829807	Y
LDSC	HannumAge	tabula_muris.mu	Marrow precursor B cell	2.99E-08	2.85E-08	0.147282546	0.628176188	1	0.257511792	Y
LDSC	HannumAge	tabula_muris.mu	Fat T cell	2.31E-08	2.46E-08	0.174297201	0.628176188	1	0.296649624	Y
LDSC	HannumAge	tabula_muris.mu	Brain Non-Myeloid oligodendrocyte precursor cell	8.91E-09	9.72E-09	0.179760797	0.628176188	1	0.480388285	Y
LDSC	HannumAge	tabula_muris.mu	Spleen T cell	2.19E-08	2.56E-08	0.195994859	0.662923788	1	0.282399485	Y
LDSC	HannumAge	tabula_muris.mu	Fat myeloid cell	1.43E-08	1.84E-08	0.217998888	0.677564111	1	0.251750016	Y
LDSC	HannumAge	tabula_muris.mu	Marrow monocyte	1.48E-08	2.01E-08	0.231332967	0.682135672	1	0.219710397	Y
LDSC	HannumAge	tabula_muris.mu	Marrow regulatory T cell	2.19E-08	3.32E-08	0.254687516	0.689033255	1	0.356717099	Y
LDSC	HannumAge	tabula_muris.mu	Marrow granulocytopoietic cell	1.24E-08	1.91E-08	0.258169251	0.689033255	1	0.379533711	Y
LDSC	HannumAge	tabula_muris.mu	Marrow immature natural killer cell	1.68E-08	2.62E-08	0.260641518	0.689033255	1	0.465030238	Y
LDSC	HannumAge	tabula_muris.mu	Thymus leukocyte	2.91E-08	4.6E-08	0.263630115	0.689033255	1	0.438174645	Y
LDSC	HannumAge	tabula_muris.mu	Pancreas leukocyte	1.42E-08	2.47E-08	0.283047236	0.708143355	1	0.241813179	Y
LDSC	HannumAge	tabula_muris.mu	Marrow immature T cell	1.42E-08	2.86E-08	0.309797506	0.734077016	1	0.377487449	Y
LDSC	HannumAge	tabula_muris.mu	Limb Muscle macrophage	9.37E-09	2.83E-08	0.370315779	0.794983423	1	0.325324642	Y
LDSC	HannumAge	tabula_muris.mu	Lung monocyte	8.39E-09	2.91E-08	0.386708856	0.808573063	1	0.264909615	Y
LDSC	HannumAge	tabula_muris.mu	Limb Muscle skeletal muscle satellite stem cell	4.34E-09	1.66E-08	0.396558009	0.813648922	1	0.213025821	Y
LDSC	HannumAge	tabula_muris.mu	Lung classical monocyte	6.41E-09	2.68E-08	0.405622419	0.813648922	1	0.256548109	Y
LDSC	HannumAge	tabula_muris.mu	Lung leukocyte	4.41E-09	2.51E-08	0.430073443	0.813648922	1	0.357469466	Y
LDSC	HannumAge	tabula_muris.mu	Skin leukocyte	3.26E-09	1.96E-08	0.433907616	0.813648922	1	0.531881828	Y
LDSC	HannumAge	tabula_muris.mu	Limb Muscle T cell	4.28E-09	3.46E-08	0.450792867	0.813648922	1	0.377250209	Y
LDSC	HannumAge	tabula_muris.mu	Limb Muscle lymphocyte	2.31E-09	3.82E-08	0.475907541	0.813648922	1	0.519494382	Y
LDSC	HannumAge	tabula_muris.mu	Liver B cell	5.82E-10	2.61E-08	0.491089096	0.813648922	1	0.438606152	Y
LDSC	HannumAge	tabula_muris.mu	Marrow granulocyte	3.22E-10	1.82E-08	0.492937872	0.813648922	1	0.61157605	Y
LDSC	HannumAge	tabula_muris.mu	Thymus DN1 thymic pro-T cell	-3.36E-10	2.63E-08	0.505105936	0.813648922	1	0.432173786	Y
LDSC	HannumAge	tabula_muris.mu	Spleen B cell	-9.04E-10	3.16E-08	0.511415765	0.813648922	1	0.321408277	Y
LDSC	HannumAge	tabula_muris.mu	Lung B cell	-2.43E-09	3.73E-08	0.525940593	0.813648922	1	0.435898268	Y
LDSC	HannumAge	tabula_muris.mu	Marrow naive B cell	-2.31E-09	3.35E-08	0.527567775	0.813648922	1	0.392077471	Y
LDSC	HannumAge	tabula_muris.mu	Marrow mature natural killer cell	-1.64E-09	2.36E-08	0.527647369	0.813648922	1	0.550090043	Y
LDSC	HannumAge	tabula_muris.mu	Limb Muscle B cell	-6.52E-09	4.39E-08	0.559038299	0.824565942	1	0.440185947	Y
LDSC	HannumAge	tabula_muris.mu	Marrow immature NK T cell	-7.15E-09	2.76E-08	0.602252814	0.86573842	1	0.449854817	Y
LDSC	HannumAge	tabula_muris.mu	Fat B cell	-1.06E-08	3.65E-08	0.614410889	0.872311756	1	0.534541234	Y
LDSC	HannumAge	tabula_muris.mu	Lung natural killer cell	-7.47E-09	2.26E-08	0.629784241	0.883233997	1	0.624730452	Y
LDSC	HannumAge	tabula_muris.mu	Liver Kupffer cell	-7.53E-09	1.96E-08	0.649535775	0.899959206	1	0.418886936	Y
LDSC	HannumAge	tabula_muris.mu	Brain Non-Myeloid oligodendrocyte	-6.75E-09	1.52E-08	0.672116967	0.920160133	1	0.651275054	Y
LDSC	HannumAge	tabula_muris.mu	Spleen macrophage	-1.25E-08	2.49E-08	0.692050246	0.936303274	1	0.625536636	Y
LDSC	HannumAge	tabula_muris.mu	Brain Myeloid microglial cell	-1.23E-08	1.9E-08	0.740891416	0.946694587	1	0.544649883	Y
LDSC	HannumAge	tabula_muris.mu	Kidney leukocyte	-2.05E-08	2.75E-08	0.771339083	0.959745982	1	0.693161042	Y
LDSC	HannumAge	tabula_muris.mu	Brain Myeloid macrophage	-1.61E-08	2.13E-08	0.776142403	0.959745982	1	0.394572741	Y
LDSC	HannumAge	tabula_muris.mu	Liver natural killer cell	-2.14E-08	2.19E-08	0.835181201	0.968401611	1	0.594161882	Y
LDSC	HannumAge	tabula_muris.mu	Fat natural killer cell	-2.77E-08	2.47E-08	0.86895262	0.968401611	1	0.71481987	Y
LDSC	HannumAge	tabula_muris.mu	Pancreas type B pancreatic cell	-1.73E-08	1.22E-08	0.922000888	0.968401611	1	0.592723092	Y
LDSC	HannumAge	tabula_muris.mu	Kidney macrophage	-4.64E-08	2.53E-08	0.966918516	0.975400257	1	0.569322856	Y
