# Supplementary material for: Multi-omic underpinnings of epigenetic aging and human longevity
Source: Nat Commun. 2023 Apr 19;14:2236. doi: 10.1038/s41467-023-37729-w (PMC10115892; doi:10.1038/s41467-023-37729-w)
Supplement: Supplementary file 6 — Source Data [file 41467_2023_37729_MOESM6_ESM.zip › Source Data/Supplementary_Figure_8_source.csv]

CELLECT method	gwas	specificity_id	annotation	beta	beta_se	pvalue	BH_P	Bonf_P	AVG_P	IMMUNE?
LDSC	GrimAge	tabula_muris.mu	Limb Muscle skeletal muscle satellite cell	1.71E-08	1.39E-08	0.108848075	0.756737111	1	0.216378812	N
LDSC	GrimAge	tabula_muris.mu	Bladder bladder cell	1.33E-08	1.14E-08	0.120979407	0.756737111	1	0.585261106	N
LDSC	GrimAge	tabula_muris.mu	Large Intestine epithelial cell of large intestine	1.23E-08	1.1E-08	0.131159358	0.756737111	1	0.200475345	N
LDSC	GrimAge	tabula_muris.mu	Heart smooth muscle cell	1.77E-08	1.58E-08	0.131730569	0.756737111	1	0.567752865	N
LDSC	GrimAge	tabula_muris.mu	Heart endocardial cell	1.5E-08	1.35E-08	0.13382371	0.756737111	1	0.452036268	N
LDSC	GrimAge	tabula_muris.mu	Skin keratinocyte stem cell	1.27E-08	1.19E-08	0.143661287	0.756737111	1	0.175240396	N
LDSC	GrimAge	tabula_muris.mu	Brain Non-Myeloid brain pericyte	1.28E-08	1.35E-08	0.171289588	0.756737111	1	0.507635805	N
LDSC	GrimAge	tabula_muris.mu	Mammary Gland luminal epithelial cell of mammary gland	1.39E-08	1.49E-08	0.175274054	0.756737111	1	0.370932448	N
LDSC	GrimAge	tabula_muris.mu	Skin stem cell of epidermis	1.42E-08	1.53E-08	0.176590957	0.756737111	1	0.140996159	N
LDSC	GrimAge	tabula_muris.mu	Heart unknown cell type	1.5E-08	1.63E-08	0.177668713	0.756737111	1	0.319838237	N
LDSC	GrimAge	tabula_muris.mu	Large Intestine Brush cell of epithelium proper of large intestine	1.23E-08	1.54E-08	0.212043368	0.813991968	1	0.344032696	N
LDSC	GrimAge	tabula_muris.mu	Pancreas endothelial cell	1.57E-08	1.97E-08	0.212754201	0.813991968	1	0.349240079	N
LDSC	GrimAge	tabula_muris.mu	Tongue basal cell of epidermis	8.69E-09	1.14E-08	0.222202632	0.813991968	1	0.212082865	N
LDSC	GrimAge	tabula_muris.mu	Fat mesenchymal stem cell of adipose	8.37E-09	1.15E-08	0.233442334	0.813991968	1	0.579579202	N
LDSC	GrimAge	tabula_muris.mu	Skin basal cell of epidermis	4.96E-09	1.35E-08	0.35641043	0.852525098	1	0.334015859	N
LDSC	GrimAge	tabula_muris.mu	Pancreas pancreatic stellate cell	4.86E-09	1.42E-08	0.366089651	0.852525098	1	0.531606798	N
LDSC	GrimAge	tabula_muris.mu	Tongue keratinocyte	3.91E-09	1.3E-08	0.381960996	0.852525098	1	0.369300821	N
LDSC	GrimAge	tabula_muris.mu	Heart myofibroblast cell	3.63E-09	1.35E-08	0.394255642	0.852525098	1	0.497784523	N
LDSC	GrimAge	tabula_muris.mu	Brain Non-Myeloid Bergmann glial cell	2.68E-09	1.13E-08	0.405899191	0.852525098	1	0.44692724	N
LDSC	GrimAge	tabula_muris.mu	Mammary Gland stromal cell	2.89E-09	1.27E-08	0.409836787	0.852525098	1	0.759993657	N
LDSC	GrimAge	tabula_muris.mu	Lung stromal cell	1.51E-09	1.09E-08	0.445124158	0.852525098	1	0.616884728	N
LDSC	GrimAge	tabula_muris.mu	Lung lung endothelial cell	1.71E-09	1.35E-08	0.449611075	0.852525098	1	0.528230626	N
LDSC	GrimAge	tabula_muris.mu	Kidney endothelial cell	1.6E-09	1.68E-08	0.461938371	0.852525098	1	0.445669282	N
LDSC	GrimAge	tabula_muris.mu	Lung unknown cell type	2.13E-09	2.34E-08	0.463631318	0.852525098	1	0.451515539	N
LDSC	GrimAge	tabula_muris.mu	Heart cardiac muscle cell	3.28E-10	1.42E-08	0.490770808	0.852525098	1	0.5347779	N
LDSC	GrimAge	tabula_muris.mu	Mammary Gland endothelial cell	1.26E-10	2.49E-08	0.49798588	0.852525098	1	0.483795514	N
LDSC	GrimAge	tabula_muris.mu	Skin epidermal cell	-3.1E-10	1.27E-08	0.509702071	0.852525098	1	0.317252566	N
LDSC	GrimAge	tabula_muris.mu	Pancreas pancreatic acinar cell	-7.73E-10	1.46E-08	0.52108572	0.852525098	1	0.258406997	N
LDSC	GrimAge	tabula_muris.mu	Heart fibroblast	-6.27E-10	1.13E-08	0.522142811	0.852525098	1	0.539924881	N
LDSC	GrimAge	tabula_muris.mu	Trachea epithelial cell	-1.55E-09	1.38E-08	0.544702605	0.852525098	1	0.542460931	N
LDSC	GrimAge	tabula_muris.mu	Trachea blood cell	-2.05E-09	1.55E-08	0.552706062	0.852525098	1	0.192991714	N
LDSC	GrimAge	tabula_muris.mu	Liver endothelial cell of hepatic sinusoid	-3.18E-09	1.49E-08	0.584594279	0.852525098	1	0.617209411	N
LDSC	GrimAge	tabula_muris.mu	Mammary Gland basal cell	-3.32E-09	1.36E-08	0.59656858	0.852525098	1	0.465304875	N
LDSC	GrimAge	tabula_muris.mu	Bladder bladder urothelial cell	-3.07E-09	1.25E-08	0.596650094	0.852525098	1	0.399706974	N
LDSC	GrimAge	tabula_muris.mu	Lung ciliated columnar cell of tracheobronchial tree	-3.58E-09	1.34E-08	0.605187145	0.852525098	1	0.49730933	N
LDSC	GrimAge	tabula_muris.mu	Brain Non-Myeloid endothelial cell	-3.56E-09	1.25E-08	0.611789078	0.852525098	1	0.409195371	N
LDSC	GrimAge	tabula_muris.mu	Brain Non-Myeloid astrocyte	-2.95E-09	1.04E-08	0.611794027	0.852525098	1	0.504374381	N
LDSC	GrimAge	tabula_muris.mu	Limb Muscle mesenchymal stem cell	-3.86E-09	1.25E-08	0.620775279	0.852525098	1	0.561396034	N
LDSC	GrimAge	tabula_muris.mu	Liver hepatocyte	-4.07E-09	1.26E-08	0.627044263	0.852525098	1	0.446607441	N
LDSC	GrimAge	tabula_muris.mu	Trachea endothelial cell	-6E-09	1.66E-08	0.641056269	0.852525098	1	0.530093755	N
LDSC	GrimAge	tabula_muris.mu	Fat endothelial cell	-5.54E-09	1.49E-08	0.64495377	0.852525098	1	0.554119429	N
LDSC	GrimAge	tabula_muris.mu	Trachea mesenchymal cell	-5.37E-09	1.05E-08	0.695107719	0.866114054	1	0.617754172	N
LDSC	GrimAge	tabula_muris.mu	Kidney epithelial cell of proximal tubule	-7.93E-09	1.5E-08	0.701410445	0.866114054	1	0.313423073	N
LDSC	GrimAge	tabula_muris.mu	Brain Non-Myeloid neuron	-5.26E-09	9.61E-09	0.707954096	0.866114054	1	0.558539008	N
LDSC	GrimAge	tabula_muris.mu	Kidney kidney collecting duct epithelial cell	-1.05E-08	1.74E-08	0.726410363	0.866702112	1	0.427971955	N
LDSC	GrimAge	tabula_muris.mu	Large Intestine enterocyte of epithelium of large intestine	-7.6E-09	1.12E-08	0.752256162	0.866702112	1	0.548047243	N
LDSC	GrimAge	tabula_muris.mu	Fat unknown cell type	-1.12E-08	1.57E-08	0.762443697	0.866702112	1	0.677812052	N
LDSC	GrimAge	tabula_muris.mu	Pancreas pancreatic ductal cell	-8.35E-09	1.14E-08	0.769036568	0.866702112	1	0.505353047	N
LDSC	GrimAge	tabula_muris.mu	Heart endothelial cell	-1.11E-08	1.49E-08	0.772661704	0.866702112	1	0.557839745	N
LDSC	GrimAge	tabula_muris.mu	Limb Muscle endothelial cell	-1.28E-08	1.69E-08	0.775618427	0.866702112	1	0.564525714	N
LDSC	GrimAge	tabula_muris.mu	Heart erythrocyte	-1.21E-08	1.2E-08	0.842275386	0.905249247	1	0.647427675	N
LDSC	GrimAge	tabula_muris.mu	Pancreas pancreatic D cell	-1.06E-08	9.2E-09	0.874871204	0.923029252	1	0.705696055	N
LDSC	GrimAge	tabula_muris.mu	Pancreas pancreatic A cell	-1.23E-08	9.2E-09	0.908993115	0.933341145	1	0.696582098	N
LDSC	GrimAge	tabula_muris.mu	Lung epithelial cell of lung	-2.44E-08	1.6E-08	0.935718475	0.947897342	1	0.570381341	N
LDSC	GrimAge	tabula_muris.mu	Pancreas pancreatic PP cell	-1.66E-08	1.07E-08	0.939654756	0.947897342	1	0.762884847	N
LDSC	GrimAge	tabula_muris.mu	Large Intestine enteroendocrine cell	-2.15E-08	1.16E-08	0.968469901	0.968469901	1	0.491698644	N
LDSC	GrimAge	tabula_muris.mu	Marrow common lymphoid progenitor	3.53E-08	1.42E-08	0.006415958	0.593427321	0.73783517	0.044456945	Y
LDSC	GrimAge	tabula_muris.mu	Marrow hematopoietic precursor cell	3.43E-08	1.51E-08	0.0113403	0.593427321	1	0.112911708	Y
LDSC	GrimAge	tabula_muris.mu	Marrow megakaryocyte-erythroid progenitor cell	2.99E-08	1.5E-08	0.023046398	0.593427321	1	0.054466581	Y
LDSC	GrimAge	tabula_muris.mu	Thymus immature T cell	3.74E-08	1.89E-08	0.023987066	0.593427321	1	0.178466335	Y
LDSC	GrimAge	tabula_muris.mu	Marrow Slamf1-positive multipotent progenitor cell	2.9E-08	1.53E-08	0.028945733	0.593427321	1	0.042762597	Y
LDSC	GrimAge	tabula_muris.mu	Marrow granulocyte monocyte progenitor cell	3.19E-08	1.75E-08	0.034572473	0.593427321	1	0.072217025	Y
LDSC	GrimAge	tabula_muris.mu	Marrow Slamf1-negative multipotent progenitor cell	2.62E-08	1.46E-08	0.036121663	0.593427321	1	0.051577546	Y
LDSC	GrimAge	tabula_muris.mu	Marrow pre-natural killer cell	3.35E-08	1.93E-08	0.041544667	0.597204588	1	0.234323553	Y
LDSC	GrimAge	tabula_muris.mu	Marrow immature NK T cell	3.47E-08	2.32E-08	0.067027317	0.756737111	1	0.449854817	Y
LDSC	GrimAge	tabula_muris.mu	Marrow B cell	3.34E-08	2.27E-08	0.070663429	0.756737111	1	0.241787731	Y
LDSC	GrimAge	tabula_muris.mu	Limb Muscle skeletal muscle satellite stem cell	2.41E-08	1.74E-08	0.082375514	0.756737111	1	0.213025821	Y
LDSC	GrimAge	tabula_muris.mu	Spleen T cell	2.74E-08	2.03E-08	0.088401483	0.756737111	1	0.282399485	Y
LDSC	GrimAge	tabula_muris.mu	Marrow immature T cell	2.84E-08	2.18E-08	0.096258578	0.756737111	1	0.377487449	Y
LDSC	GrimAge	tabula_muris.mu	Thymus DN1 thymic pro-T cell	3.4E-08	2.78E-08	0.110968257	0.756737111	1	0.432173786	Y
LDSC	GrimAge	tabula_muris.mu	Marrow late pro-B cell	1.59E-08	1.48E-08	0.140991783	0.756737111	1	0.133681878	Y
LDSC	GrimAge	tabula_muris.mu	Fat T cell	1.88E-08	1.93E-08	0.165544159	0.756737111	1	0.296649624	Y
LDSC	GrimAge	tabula_muris.mu	Limb Muscle B cell	2.17E-08	2.32E-08	0.174926205	0.756737111	1	0.440185947	Y
LDSC	GrimAge	tabula_muris.mu	Lung T cell	1.76E-08	2.21E-08	0.212761009	0.813991968	1	0.262359451	Y
LDSC	GrimAge	tabula_muris.mu	Marrow macrophage	1.27E-08	1.79E-08	0.238735886	0.813991968	1	0.136414502	Y
LDSC	GrimAge	tabula_muris.mu	Marrow immature B cell	1.13E-08	1.61E-08	0.240658495	0.813991968	1	0.183829807	Y
LDSC	GrimAge	tabula_muris.mu	Spleen B cell	1.23E-08	1.82E-08	0.249359392	0.819323717	1	0.321408277	Y
LDSC	GrimAge	tabula_muris.mu	Limb Muscle T cell	1.67E-08	2.81E-08	0.275377063	0.840409133	1	0.377250209	Y
LDSC	GrimAge	tabula_muris.mu	Liver natural killer cell	1.34E-08	2.27E-08	0.276974011	0.840409133	1	0.594161882	Y
LDSC	GrimAge	tabula_muris.mu	Marrow immature natural killer cell	1.53E-08	2.6E-08	0.277700409	0.840409133	1	0.465030238	Y
LDSC	GrimAge	tabula_muris.mu	Marrow mature natural killer cell	1.17E-08	2.15E-08	0.294110658	0.845829437	1	0.550090043	Y
LDSC	GrimAge	tabula_muris.mu	Lung B cell	1.12E-08	2.11E-08	0.29755525	0.845829437	1	0.435898268	Y
LDSC	GrimAge	tabula_muris.mu	Lung natural killer cell	1.04E-08	2E-08	0.301556582	0.845829437	1	0.624730452	Y
LDSC	GrimAge	tabula_muris.mu	Marrow basophil	6.72E-09	1.84E-08	0.357554766	0.852525098	1	0.169532929	Y
LDSC	GrimAge	tabula_muris.mu	Brain Non-Myeloid oligodendrocyte	3.47E-09	1.14E-08	0.380600998	0.852525098	1	0.651275054	Y
LDSC	GrimAge	tabula_muris.mu	Spleen macrophage	3.3E-09	2.16E-08	0.439239631	0.852525098	1	0.625536636	Y
LDSC	GrimAge	tabula_muris.mu	Brain Non-Myeloid oligodendrocyte precursor cell	9.43E-10	9.6E-09	0.460885142	0.852525098	1	0.480388285	Y
LDSC	GrimAge	tabula_muris.mu	Marrow naive B cell	1.53E-09	1.87E-08	0.467385176	0.852525098	1	0.392077471	Y
LDSC	GrimAge	tabula_muris.mu	Large Intestine large intestine goblet cell	7.11E-10	1.18E-08	0.475914473	0.852525098	1	0.310487353	Y
LDSC	GrimAge	tabula_muris.mu	Marrow regulatory T cell	1.21E-09	2.53E-08	0.481009304	0.852525098	1	0.356717099	Y
LDSC	GrimAge	tabula_muris.mu	Kidney macrophage	5.73E-10	2.2E-08	0.489620719	0.852525098	1	0.569322856	Y
LDSC	GrimAge	tabula_muris.mu	Skin leukocyte	-3.28E-10	1.87E-08	0.507022474	0.852525098	1	0.531881828	Y
LDSC	GrimAge	tabula_muris.mu	Lung classical monocyte	-1.3E-09	2.01E-08	0.525844731	0.852525098	1	0.256548109	Y
LDSC	GrimAge	tabula_muris.mu	Lung leukocyte	-1.69E-09	1.89E-08	0.535664857	0.852525098	1	0.357469466	Y
LDSC	GrimAge	tabula_muris.mu	Lung myeloid cell	-1.98E-09	2.01E-08	0.539241776	0.852525098	1	0.32905977	Y
LDSC	GrimAge	tabula_muris.mu	Brain Myeloid macrophage	-1.97E-09	1.67E-08	0.547039318	0.852525098	1	0.394572741	Y
LDSC	GrimAge	tabula_muris.mu	Pancreas leukocyte	-2.79E-09	2.17E-08	0.551289709	0.852525098	1	0.241813179	Y
LDSC	GrimAge	tabula_muris.mu	Marrow precursor B cell	-2.15E-09	1.6E-08	0.553394036	0.852525098	1	0.257511792	Y
LDSC	GrimAge	tabula_muris.mu	Fat B cell	-4.43E-09	1.99E-08	0.587971272	0.852525098	1	0.534541234	Y
LDSC	GrimAge	tabula_muris.mu	Lung monocyte	-4.26E-09	1.88E-08	0.589632646	0.852525098	1	0.264909615	Y
LDSC	GrimAge	tabula_muris.mu	Fat natural killer cell	-6.74E-09	2.37E-08	0.611797828	0.852525098	1	0.71481987	Y
LDSC	GrimAge	tabula_muris.mu	Marrow monocyte	-5.37E-09	1.58E-08	0.632608384	0.852525098	1	0.219710397	Y
LDSC	GrimAge	tabula_muris.mu	Liver Kupffer cell	-7.12E-09	1.73E-08	0.65991911	0.861907086	1	0.418886936	Y
LDSC	GrimAge	tabula_muris.mu	Brain Myeloid microglial cell	-5.76E-09	1.31E-08	0.670260061	0.861907086	1	0.544649883	Y
LDSC	GrimAge	tabula_muris.mu	Heart leukocyte	-7.28E-09	1.61E-08	0.67453598	0.861907086	1	0.407117092	Y
LDSC	GrimAge	tabula_muris.mu	Kidney leukocyte	-1.21E-08	2.46E-08	0.689219833	0.866114054	1	0.693161042	Y
LDSC	GrimAge	tabula_muris.mu	Limb Muscle lymphocyte	-1.64E-08	2.56E-08	0.739302625	0.866702112	1	0.519494382	Y
LDSC	GrimAge	tabula_muris.mu	Marrow granulocytopoietic cell	-1.18E-08	1.56E-08	0.776147141	0.866702112	1	0.379533711	Y
LDSC	GrimAge	tabula_muris.mu	Thymus leukocyte	-1.55E-08	2.04E-08	0.776263631	0.866702112	1	0.438174645	Y
LDSC	GrimAge	tabula_muris.mu	Liver B cell	-1.56E-08	1.92E-08	0.791618113	0.868838031	1	0.438606152	Y
LDSC	GrimAge	tabula_muris.mu	Fat myeloid cell	-1.3E-08	1.59E-08	0.793286898	0.868838031	1	0.251750016	Y
LDSC	GrimAge	tabula_muris.mu	Heart professional antigen presenting cell	-1.33E-08	1.39E-08	0.829353491	0.899770297	1	0.379452631	Y
LDSC	GrimAge	tabula_muris.mu	Limb Muscle macrophage	-2.11E-08	1.93E-08	0.862254285	0.918141137	1	0.325324642	Y
LDSC	GrimAge	tabula_muris.mu	Marrow granulocyte	-1.85E-08	1.51E-08	0.88997263	0.924448643	1	0.61157605	Y
LDSC	GrimAge	tabula_muris.mu	Pancreas type B pancreatic cell	-1.13E-08	9.12E-09	0.892293908	0.924448643	1	0.592723092	Y
