# Supplementary material for: Multi-omic underpinnings of epigenetic aging and human longevity
Source: Nat Commun. 2023 Apr 19;14:2236. doi: 10.1038/s41467-023-37729-w (PMC10115892; doi:10.1038/s41467-023-37729-w)
Supplement: Supplementary file 6 — Source Data [file 41467_2023_37729_MOESM6_ESM.zip › Source Data/Supplementary_Figure_5_source.csv]

CELLECT method	gwas	annotation	Immune Cells/Immune Cell Precursors	beta	beta_se	pvalue	BH_P	Bonf_P	AVG_P
MAGMA	Longevity	Skin stem cell of epidermis	N	0.118202353	0.066980112	0.038815173	0.557968112	1	0.051005619
MAGMA	Longevity	Pancreas pancreatic ductal cell	N	0.07090168	0.056880806	0.106302018	0.814982138	1	0.623968387
MAGMA	Longevity	Liver endothelial cell of hepatic sinusoid	N	0.080000276	0.06813395	0.120175457	0.831163934	1	0.659604152
MAGMA	Longevity	Brain Non-Myeloid brain pericyte	N	0.075555702	0.065176996	0.123189658	0.831163934	1	0.579100847
MAGMA	Longevity	Mammary Gland endothelial cell	N	0.097491423	0.087751471	0.133295172	0.831163934	1	0.506770558
MAGMA	Longevity	Large Intestine epithelial cell of large intestine	N	0.052027085	0.0506526	0.1521875	0.866469669	1	0.214458877
MAGMA	Longevity	Large Intestine enteroendocrine cell	N	0.071551124	0.071421337	0.158224896	0.866469669	1	0.489083917
MAGMA	Longevity	Limb Muscle endothelial cell	N	0.065910309	0.072528332	0.181748461	0.908742305	1	0.571258636
MAGMA	Longevity	Lung lung endothelial cell	N	0.054763151	0.067334599	0.208030527	0.945370721	1	0.492446546
MAGMA	Longevity	Pancreas endothelial cell	N	0.058661595	0.079220156	0.229508314	0.945370721	1	0.464214215
MAGMA	Longevity	Heart cardiac muscle cell	N	0.046881548	0.064512488	0.233709626	0.945370721	1	0.743080013
MAGMA	Longevity	Pancreas pancreatic acinar cell	N	0.051900427	0.074536371	0.243123307	0.945370721	1	0.322957399
MAGMA	Longevity	Bladder bladder urothelial cell	N	0.031184277	0.055402137	0.286765896	0.999992586	1	0.459448706
MAGMA	Longevity	Kidney endothelial cell	N	0.0412132	0.077754392	0.298045277	0.999992586	1	0.540182341
MAGMA	Longevity	Kidney epithelial cell of proximal tubule	N	0.026859602	0.070368858	0.351345956	0.999992586	1	0.492376311
MAGMA	Longevity	Skin epidermal cell	N	0.021571845	0.056784646	0.352016998	0.999992586	1	0.379514543
MAGMA	Longevity	Trachea endothelial cell	N	0.022685351	0.06846061	0.370187509	0.999992586	1	0.705112097
MAGMA	Longevity	Fat endothelial cell	N	0.017804488	0.069089509	0.398320504	0.999992586	1	0.644047718
MAGMA	Longevity	Bladder bladder cell	N	0.011100544	0.055063464	0.420118015	0.999992586	1	0.802713373
MAGMA	Longevity	Skin basal cell of epidermis	N	0.007540242	0.057821482	0.44812376	0.999992586	1	0.398860088
MAGMA	Longevity	Kidney kidney collecting duct epithelial cell	N	0.000639628	0.080691117	0.496837727	0.999992586	1	0.687621717
MAGMA	Longevity	Heart endocardial cell	N	-0.000113151	0.06913059	0.500652966	0.999992586	1	0.541529946
MAGMA	Longevity	Heart smooth muscle cell	N	-0.003990234	0.076677621	0.520750847	0.999992586	1	0.771618082
MAGMA	Longevity	Large Intestine enterocyte of epithelium of large intestine	N	-0.003234654	0.05433745	0.523734175	0.999992586	1	0.599529787
MAGMA	Longevity	Mammary Gland luminal epithelial cell of mammary gland	N	-0.006835821	0.056547981	0.548108172	0.999992586	1	0.351108419
MAGMA	Longevity	Tongue keratinocyte	N	-0.010240873	0.055949628	0.572614282	0.999992586	1	0.576754983
MAGMA	Longevity	Brain Non-Myeloid neuron	N	-0.01798015	0.046348744	0.650963682	0.999992586	1	0.769618617
MAGMA	Longevity	Heart myofibroblast cell	N	-0.026403828	0.066443673	0.654455682	0.999992586	1	0.718389984
MAGMA	Longevity	Lung unknown cell type	N	-0.051619228	0.101827092	0.693893973	0.999992586	1	0.496895792
MAGMA	Longevity	Large Intestine Brush cell of epithelium proper of large intestine	N	-0.039709435	0.076827479	0.697370576	0.999992586	1	0.36467781
MAGMA	Longevity	Skin keratinocyte stem cell	N	-0.030577565	0.055861099	0.707938589	0.999992586	1	0.292783494
MAGMA	Longevity	Limb Muscle skeletal muscle satellite cell	N	-0.035317771	0.063949379	0.709616148	0.999992586	1	0.447920372
MAGMA	Longevity	Tongue basal cell of epidermis	N	-0.033901637	0.050410572	0.74936487	0.999992586	1	0.389062529
MAGMA	Longevity	Heart endothelial cell	N	-0.048426211	0.071763495	0.750093727	0.999992586	1	0.720820325
MAGMA	Longevity	Heart unknown cell type	N	-0.05718693	0.079381461	0.764356442	0.999992586	1	0.53369638
MAGMA	Longevity	Brain Non-Myeloid endothelial cell	N	-0.047505313	0.064662029	0.768723672	0.999992586	1	0.689972753
MAGMA	Longevity	Trachea blood cell	N	-0.056844422	0.072862697	0.782344264	0.999992586	1	0.442687353
MAGMA	Longevity	Fat unknown cell type	N	-0.061759233	0.070422548	0.809743727	0.999992586	1	0.647083074
MAGMA	Longevity	Pancreas pancreatic A cell	N	-0.057709627	0.052055964	0.866190364	0.999992586	1	0.870573356
MAGMA	Longevity	Pancreas pancreatic PP cell	N	-0.073299478	0.062056655	0.881222088	0.999992586	1	0.952085623
MAGMA	Longevity	Mammary Gland basal cell	N	-0.063471287	0.053597788	0.881825554	0.999992586	1	0.716510374
MAGMA	Longevity	Pancreas pancreatic stellate cell	N	-0.106555697	0.070906647	0.933537908	0.999992586	1	0.656609659
MAGMA	Longevity	Lung ciliated columnar cell of tracheobronchial tree	N	-0.109994788	0.06875843	0.945158866	0.999992586	1	0.793611107
MAGMA	Longevity	Heart fibroblast	N	-0.105215955	0.057510731	0.966326735	0.999992586	1	0.743736003
MAGMA	Longevity	Brain Non-Myeloid astrocyte	N	-0.10021861	0.054136498	0.967920219	0.999992586	1	0.895763104
MAGMA	Longevity	Lung stromal cell	N	-0.112954137	0.058233016	0.973781085	0.999992586	1	0.85545209
MAGMA	Longevity	Brain Non-Myeloid Bergmann glial cell	N	-0.133632281	0.067573002	0.976002876	0.999992586	1	0.825659262
MAGMA	Longevity	Pancreas pancreatic D cell	N	-0.110411218	0.052038856	0.983059778	0.999992586	1	0.925410551
MAGMA	Longevity	Fat mesenchymal stem cell of adipose	N	-0.123755459	0.054393028	0.988545494	0.999992586	1	0.816651583
MAGMA	Longevity	Lung epithelial cell of lung	N	-0.180653396	0.072746275	0.993486069	0.999992586	1	0.728401257
MAGMA	Longevity	Limb Muscle mesenchymal stem cell	N	-0.162349474	0.061585911	0.995802539	0.999992586	1	0.808336705
MAGMA	Longevity	Trachea epithelial cell	N	-0.174067026	0.0647956	0.996384285	0.999992586	1	0.831362968
MAGMA	Longevity	Liver hepatocyte	N	-0.165091251	0.060435376	0.996845482	0.999992586	1	0.746053925
MAGMA	Longevity	Trachea mesenchymal cell	N	-0.153100319	0.053503906	0.997888424	0.999992586	1	0.906215963
MAGMA	Longevity	Mammary Gland stromal cell	N	-0.209395082	0.062054947	0.99962901	0.999992586	1	0.902252531
MAGMA	Longevity	Heart erythrocyte	N	-0.273593682	0.063144846	0.999992586	0.999992586	1	0.737269754
MAGMA	Longevity	Marrow granulocytopoietic cell	Y	0.205369351	0.064228043	0.000694709	0.079891535	0.079891535	0.11777476
MAGMA	Longevity	Marrow common lymphoid progenitor	Y	0.143546698	0.05542448	0.004804618	0.276265535	0.55253107	0.008005617
MAGMA	Longevity	Marrow granulocyte monocyte progenitor cell	Y	0.151942406	0.063568812	0.008426311	0.323008588	0.969025765	0.01358366
MAGMA	Longevity	Marrow megakaryocyte-erythroid progenitor cell	Y	0.139360465	0.062775527	0.013218286	0.380025723	1	0.096606805
MAGMA	Longevity	Marrow Slamf1-positive multipotent progenitor cell	Y	0.123365462	0.058520631	0.017521725	0.399463655	1	0.006860226
MAGMA	Longevity	Marrow immature B cell	Y	0.140265817	0.06886364	0.020841582	0.399463655	1	0.020586964
MAGMA	Longevity	Marrow naive B cell	Y	0.159043002	0.086443872	0.032906713	0.540610285	1	0.233621014
MAGMA	Longevity	Marrow Slamf1-negative multipotent progenitor cell	Y	0.09286424	0.054536123	0.044314008	0.566234547	1	0.026216513
MAGMA	Longevity	Large Intestine large intestine goblet cell	Y	0.085946727	0.052977532	0.052378628	0.602354222	1	0.344508345
MAGMA	Longevity	Marrow late pro-B cell	Y	0.086360654	0.057936518	0.068043834	0.689829862	1	0.014019728
MAGMA	Longevity	Marrow monocyte	Y	0.102096138	0.070023152	0.072427183	0.689829862	1	0.109858361
MAGMA	Longevity	Marrow basophil	Y	0.130522132	0.091990552	0.077980767	0.689829862	1	0.028127544
MAGMA	Longevity	Thymus immature T cell	Y	0.089140195	0.069761226	0.100672699	0.814982138	1	0.024917526
MAGMA	Longevity	Spleen B cell	Y	0.087593877	0.080179574	0.137322737	0.831163934	1	0.24552328
MAGMA	Longevity	Marrow hematopoietic precursor cell	Y	0.055801023	0.059470986	0.174056103	0.908742305	1	0.044005428
MAGMA	Longevity	Brain Myeloid macrophage	Y	0.072935775	0.087503633	0.202283929	0.945370721	1	0.408729235
MAGMA	Longevity	Marrow precursor B cell	Y	0.049066993	0.070176694	0.242221987	0.945370721	1	0.066278823
MAGMA	Longevity	Marrow macrophage	Y	0.048284357	0.07046875	0.246618449	0.945370721	1	0.111395709
MAGMA	Longevity	Limb Muscle B cell	Y	0.042070831	0.097349749	0.332815397	0.999992586	1	0.510641893
MAGMA	Longevity	Lung monocyte	Y	0.03248435	0.084968881	0.351119168	0.999992586	1	0.346765666
MAGMA	Longevity	Brain Myeloid microglial cell	Y	0.014121495	0.065196487	0.414262058	0.999992586	1	0.525981088
MAGMA	Longevity	Thymus leukocyte	Y	0.020451536	0.10448505	0.422409684	0.999992586	1	0.676026351
MAGMA	Longevity	Brain Non-Myeloid oligodendrocyte	Y	0.001097154	0.054201504	0.491925255	0.999992586	1	0.876633773
MAGMA	Longevity	Kidney macrophage	Y	-0.002870372	0.100428303	0.511400529	0.999992586	1	0.596775335
MAGMA	Longevity	Lung T cell	Y	-0.004238623	0.102163173	0.516546565	0.999992586	1	0.190532648
MAGMA	Longevity	Fat B cell	Y	-0.004716123	0.086368724	0.52177283	0.999992586	1	0.645905805
MAGMA	Longevity	Limb Muscle lymphocyte	Y	-0.009625468	0.097760074	0.539215801	0.999992586	1	0.586039102
MAGMA	Longevity	Lung B cell	Y	-0.017152947	0.098074554	0.569418417	0.999992586	1	0.485534151
MAGMA	Longevity	Liver B cell	Y	-0.02857459	0.107971299	0.604358386	0.999992586	1	0.602743941
MAGMA	Longevity	Marrow pre-natural killer cell	Y	-0.021750803	0.078016131	0.609798248	0.999992586	1	0.15248804
MAGMA	Longevity	Lung classical monocyte	Y	-0.028799975	0.094836331	0.619312132	0.999992586	1	0.38805468
MAGMA	Longevity	Marrow granulocyte	Y	-0.033392949	0.064638214	0.697282648	0.999992586	1	0.613042384
MAGMA	Longevity	Lung leukocyte	Y	-0.051926787	0.091914139	0.713941039	0.999992586	1	0.417545541
MAGMA	Longevity	Limb Muscle T cell	Y	-0.088489199	0.118116982	0.77311484	0.999992586	1	0.287074775
MAGMA	Longevity	Fat myeloid cell	Y	-0.05418281	0.070333636	0.779452579	0.999992586	1	0.563864622
MAGMA	Longevity	Limb Muscle macrophage	Y	-0.080020282	0.09337498	0.804263829	0.999992586	1	0.486988379
MAGMA	Longevity	Heart leukocyte	Y	-0.069053986	0.074589792	0.822712452	0.999992586	1	0.639911204
MAGMA	Longevity	Spleen T cell	Y	-0.08386191	0.081508415	0.848221424	0.999992586	1	0.193141562
MAGMA	Longevity	Pancreas leukocyte	Y	-0.096581201	0.093186389	0.849990032	0.999992586	1	0.330123041
MAGMA	Longevity	Limb Muscle skeletal muscle satellite stem cell	Y	-0.088050107	0.076713882	0.874458673	0.999992586	1	0.419040728
MAGMA	Longevity	Pancreas type B pancreatic cell	Y	-0.06260116	0.049763752	0.895787312	0.999992586	1	0.746186384
MAGMA	Longevity	Lung myeloid cell	Y	-0.13307536	0.09682572	0.915326796	0.999992586	1	0.363062587
MAGMA	Longevity	Liver Kupffer cell	Y	-0.12950296	0.093484594	0.917006171	0.999992586	1	0.583078552
MAGMA	Longevity	Marrow immature T cell	Y	-0.136354897	0.091079689	0.932804002	0.999992586	1	0.295178772
MAGMA	Longevity	Kidney leukocyte	Y	-0.169416915	0.110436355	0.937481893	0.999992586	1	0.511242496
MAGMA	Longevity	Marrow B cell	Y	-0.181939065	0.100230102	0.965243412	0.999992586	1	0.212633255
MAGMA	Longevity	Marrow regulatory T cell	Y	-0.194863339	0.10657562	0.966244568	0.999992586	1	0.300959848
MAGMA	Longevity	Brain Non-Myeloid oligodendrocyte precursor cell	Y	-0.091319957	0.049731267	0.966830059	0.999992586	1	0.905716645
MAGMA	Longevity	Liver natural killer cell	Y	-0.177969773	0.091185995	0.974504134	0.999992586	1	0.440667614
MAGMA	Longevity	Spleen macrophage	Y	-0.188677177	0.095956839	0.975356158	0.999992586	1	0.470217515
MAGMA	Longevity	Marrow immature natural killer cell	Y	-0.21446883	0.107785945	0.97668161	0.999992586	1	0.382452089
MAGMA	Longevity	Lung natural killer cell	Y	-0.212129124	0.100924063	0.982208394	0.999992586	1	0.628086551
MAGMA	Longevity	Thymus DN1 thymic pro-T cell	Y	-0.220577481	0.095227458	0.989722231	0.999992586	1	0.402506393
MAGMA	Longevity	Skin leukocyte	Y	-0.251622774	0.099772275	0.994159344	0.999992586	1	0.564480037
MAGMA	Longevity	Marrow mature natural killer cell	Y	-0.252091184	0.096123042	0.995631883	0.999992586	1	0.505135414
MAGMA	Longevity	Marrow immature NK T cell	Y	-0.270608847	0.101513379	0.99615455	0.999992586	1	0.309553177
MAGMA	Longevity	Heart professional antigen presenting cell	Y	-0.19203236	0.070802459	0.996654141	0.999992586	1	0.607564336
MAGMA	Longevity	Fat T cell	Y	-0.238881682	0.079336391	0.998695644	0.999992586	1	0.264881566
MAGMA	Longevity	Fat natural killer cell	Y	-0.330989207	0.101313812	0.999455121	0.999992586	1	0.754959845
