# Supplementary material for: Multi-omic underpinnings of epigenetic aging and human longevity
Source: Nat Commun. 2023 Apr 19;14:2236. doi: 10.1038/s41467-023-37729-w (PMC10115892; doi:10.1038/s41467-023-37729-w)
Supplement: Supplementary file 6 — Source Data [file 41467_2023_37729_MOESM6_ESM.zip › Source Data/Figure_4_source.csv]

Cell type	P	-log10(P)	Phenotype	Ordering
AArrow precursor B cell	0.000101	4.00	AEAA	1
ABymus immature T cell	0.000907	3.04	AEAA	2
ACrrow B cell	0.001182	2.93	AEAA	3
ADrrow late pro-B cell	0.001501	2.82	AEAA	4
AEng monocyte	0.001605	2.79	AEAA	5
AArrow common lymphoid progenitor	1.42E-08	7.85	BannumAge	6
ABrrow late pro-B cell	1.20E-06	5.92	BannumAge	7
ACrrow Slamf1-positive multipotent progenitor cell	2.21E-05	4.66	BannumAge	8
ADrrow granulocyte monocyte progenitor cell	6.65E-05	4.18	BannumAge	9
AErrow Slamf1-negative multipotent progenitor cell	7.19E-05	4.14	BannumAge	10
AFrrow pre-natural killer cell	8.18E-05	4.09	BannumAge	11
AGrrow basophil	9.18E-05	4.04	BannumAge	12
AHng T cell	0.00012	3.92	BannumAge	13
AIrrow hematopoietic precursor cell	0.00012	3.92	BannumAge	14
AJrge Intestine epithelial cell of large intestine	0.00013	3.89	BannumAge	15
AKymus immature T cell	0.0002	3.70	BannumAge	16
ALrrow megakaryocyte-erythroid progenitor cell	0.00041	3.39	BannumAge	17
AMrrow precursor B cell	0.00162	2.79	BannumAge	18
ANrrow macrophage	0.00199	2.70	BannumAge	19
AOrrow immature B cell	0.0037	2.43	BannumAge	20
APrrow immature T cell	0.00516	2.29	BannumAge	21
AQrrow B cell	0.00629	2.20	BannumAge	22
AAymus immature T cell	3.58E-05	4.45	GrimAge	23
ABrrow common lymphoid progenitor	4.01E-05	4.40	GrimAge	24
ACrrow megakaryocyte-erythroid progenitor cell	6.29E-05	4.20	GrimAge	25
ADrrow granulocyte monocyte progenitor cell	0.00044	3.36	GrimAge	26
AErrow late pro-B cell	0.00055	3.26	GrimAge	27
AFrrow Slamf1-negative multipotent progenitor cell	0.00063	3.20	GrimAge	28
AGrrow hematopoietic precursor cell	0.00072	3.14	GrimAge	29
AHrrow pre-natural killer cell	0.00102	2.99	GrimAge	30
AIrrow Slamf1-positive multipotent progenitor cell	0.00144	2.84	GrimAge	31
AArrow late pro-B cell	2.26E-06	5.65	PhenoAge	32
ABrrow granulocyte monocyte progenitor cell	0.00088	3.06	PhenoAge	33
ACrrow precursor B cell	0.00096	3.02	PhenoAge	34
ADrrow Slamf1-positive multipotent progenitor cell	0.00108	2.97	PhenoAge	35
AErrow common lymphoid progenitor	0.00189	2.72	PhenoAge	36
AFrrow immature B cell	0.002	2.70	PhenoAge	37
AGrrow macrophage	0.0026	2.59	PhenoAge	38
AHrrow regulatory T cell	0.00338	2.47	PhenoAge	39
