# Supplementary material for: Multi-omic underpinnings of epigenetic aging and human longevity
Source: Nat Commun. 2023 Apr 19;14:2236. doi: 10.1038/s41467-023-37729-w (PMC10115892; doi:10.1038/s41467-023-37729-w)
Supplement: Supplementary file 6 — Source Data [file 41467_2023_37729_MOESM6_ESM.zip › Source Data/Supplementary_Figure_6_source.csv]

CELLECT method	gwas	specificity_id	annotation	beta	beta_se	pvalue	BH_P	Bonf_P	AVG_P	IMMUNE?
LDSC	IEAA	Tabula_Muris	Skin stem cell of epidermis	5.4E-08	2.5E-08	0.015445514	0.218189374	1	0.140996159	N
LDSC	IEAA	Tabula_Muris	Kidney kidney collecting duct epithelial cell	4.31E-08	2.23E-08	0.02649896	0.234413877	1	0.427971955	N
LDSC	IEAA	Tabula_Muris	Large Intestine Brush cell of epithelium proper of large intestine	3.31E-08	1.82E-08	0.03452679	0.235890787	1	0.344032696	N
LDSC	IEAA	Tabula_Muris	Kidney endothelial cell	4.77E-08	2.77E-08	0.042652755	0.258161412	1	0.445669282	N
LDSC	IEAA	Tabula_Muris	Skin basal cell of epidermis	3.59E-08	2.18E-08	0.049554496	0.284938352	1	0.334015859	N
LDSC	IEAA	Tabula_Muris	Lung ciliated columnar cell of tracheobronchial tree	2.38E-08	1.76E-08	0.087804022	0.327726403	1	0.49730933	N
LDSC	IEAA	Tabula_Muris	Kidney epithelial cell of proximal tubule	2.28E-08	1.69E-08	0.088343639	0.327726403	1	0.313423073	N
LDSC	IEAA	Tabula_Muris	Lung epithelial cell of lung	2.38E-08	2.05E-08	0.123034477	0.404256139	1	0.570381341	N
LDSC	IEAA	Tabula_Muris	Trachea blood cell	2.4E-08	2.3E-08	0.148776915	0.429004765	1	0.192991714	N
LDSC	IEAA	Tabula_Muris	Pancreas endothelial cell	3.02E-08	2.96E-08	0.153853159	0.429004765	1	0.349240079	N
LDSC	IEAA	Tabula_Muris	Heart endothelial cell	2.32E-08	2.3E-08	0.156680001	0.429004765	1	0.557839745	N
LDSC	IEAA	Tabula_Muris	Skin keratinocyte stem cell	1.49E-08	1.63E-08	0.180560956	0.440852462	1	0.175240396	N
LDSC	IEAA	Tabula_Muris	Trachea epithelial cell	1.53E-08	1.69E-08	0.183181383	0.440852462	1	0.542460931	N
LDSC	IEAA	Tabula_Muris	Tongue basal cell of epidermis	1.4E-08	1.59E-08	0.189508924	0.440852462	1	0.212082865	N
LDSC	IEAA	Tabula_Muris	Heart unknown cell type	1.18E-08	1.36E-08	0.193347321	0.440852462	1	0.319838237	N
LDSC	IEAA	Tabula_Muris	Bladder bladder urothelial cell	1.57E-08	1.83E-08	0.195508483	0.440852462	1	0.399706974	N
LDSC	IEAA	Tabula_Muris	Large Intestine epithelial cell of large intestine	1.34E-08	1.75E-08	0.222002483	0.44987146	1	0.200475345	N
LDSC	IEAA	Tabula_Muris	Skin epidermal cell	1.53E-08	2E-08	0.222979767	0.44987146	1	0.317252566	N
LDSC	IEAA	Tabula_Muris	Brain Non-Myeloid Bergmann glial cell	9.05E-09	1.22E-08	0.22875166	0.450125661	1	0.44692724	N
LDSC	IEAA	Tabula_Muris	Limb Muscle endothelial cell	1.67E-08	2.43E-08	0.246196476	0.456654754	1	0.564525714	N
LDSC	IEAA	Tabula_Muris	Brain Non-Myeloid astrocyte	7.52E-09	1.2E-08	0.265059607	0.477629707	1	0.504374381	N
LDSC	IEAA	Tabula_Muris	Limb Muscle skeletal muscle satellite cell	9.19E-09	1.59E-08	0.281830627	0.477629707	1	0.216378812	N
LDSC	IEAA	Tabula_Muris	Pancreas pancreatic acinar cell	1.58E-08	2.76E-08	0.28312806	0.477629707	1	0.258406997	N
LDSC	IEAA	Tabula_Muris	Heart endocardial cell	1.13E-08	2.05E-08	0.29057332	0.477629707	1	0.452036268	N
LDSC	IEAA	Tabula_Muris	Heart myofibroblast cell	8.79E-09	1.77E-08	0.309465359	0.494284948	1	0.497784523	N
LDSC	IEAA	Tabula_Muris	Lung lung endothelial cell	9.08E-09	2.2E-08	0.33962136	0.520752752	1	0.528230626	N
LDSC	IEAA	Tabula_Muris	Trachea endothelial cell	8.12E-09	2.19E-08	0.355504637	0.536400979	1	0.530093755	N
LDSC	IEAA	Tabula_Muris	Heart fibroblast	5.2E-09	1.44E-08	0.359155438	0.536400979	1	0.539924881	N
LDSC	IEAA	Tabula_Muris	Fat endothelial cell	6.5E-09	2.23E-08	0.385269599	0.556519594	1	0.554119429	N
LDSC	IEAA	Tabula_Muris	Mammary Gland endothelial cell	6.46E-09	3.3E-08	0.422319402	0.58514134	1	0.483795514	N
LDSC	IEAA	Tabula_Muris	Liver hepatocyte	1.63E-09	1.56E-08	0.45849589	0.613104969	1	0.446607441	N
LDSC	IEAA	Tabula_Muris	Pancreas pancreatic ductal cell	8.73E-10	1.32E-08	0.473733675	0.626199685	1	0.505353047	N
LDSC	IEAA	Tabula_Muris	Mammary Gland luminal epithelial cell of mammary gland	6.93E-10	1.57E-08	0.482396464	0.626313831	1	0.370932448	N
LDSC	IEAA	Tabula_Muris	Mammary Gland basal cell	5.41E-10	1.41E-08	0.484712443	0.626313831	1	0.465304875	N
LDSC	IEAA	Tabula_Muris	Lung stromal cell	-1.29E-09	1.24E-08	0.541472687	0.68427867	1	0.616884728	N
LDSC	IEAA	Tabula_Muris	Heart erythrocyte	-2.01E-09	1.39E-08	0.55745919	0.696823988	1	0.647427675	N
LDSC	IEAA	Tabula_Muris	Brain Non-Myeloid endothelial cell	-3.7E-09	1.79E-08	0.58202021	0.71970241	1	0.409195371	N
LDSC	IEAA	Tabula_Muris	Liver endothelial cell of hepatic sinusoid	-6.64E-09	1.78E-08	0.645518449	0.78484862	1	0.617209411	N
LDSC	IEAA	Tabula_Muris	Trachea mesenchymal cell	-5.41E-09	1.29E-08	0.662573152	0.78484862	1	0.617754172	N
LDSC	IEAA	Tabula_Muris	Pancreas pancreatic D cell	-5.32E-09	1.18E-08	0.674498313	0.78484862	1	0.705696055	N
LDSC	IEAA	Tabula_Muris	Fat mesenchymal stem cell of adipose	-6.13E-09	1.35E-08	0.675266337	0.78484862	1	0.579579202	N
LDSC	IEAA	Tabula_Muris	Tongue keratinocyte	-7.51E-09	1.65E-08	0.67565229	0.78484862	1	0.369300821	N
LDSC	IEAA	Tabula_Muris	Limb Muscle mesenchymal stem cell	-7.42E-09	1.48E-08	0.692019371	0.787981208	1	0.561396034	N
LDSC	IEAA	Tabula_Muris	Lung unknown cell type	-1.27E-08	2.53E-08	0.692053061	0.787981208	1	0.451515539	N
LDSC	IEAA	Tabula_Muris	Large Intestine enteroendocrine cell	-1.32E-08	1.6E-08	0.793930608	0.883002775	1	0.491698644	N
LDSC	IEAA	Tabula_Muris	Large Intestine enterocyte of epithelium of large intestine	-1.27E-08	1.48E-08	0.804730444	0.883002775	1	0.548047243	N
LDSC	IEAA	Tabula_Muris	Heart cardiac muscle cell	-1.26E-08	1.46E-08	0.805193827	0.883002775	1	0.5347779	N
LDSC	IEAA	Tabula_Muris	Heart smooth muscle cell	-1.35E-08	1.51E-08	0.81389821	0.883002775	1	0.567752865	N
LDSC	IEAA	Tabula_Muris	Pancreas pancreatic stellate cell	-1.66E-08	1.56E-08	0.856648252	0.920696719	1	0.531606798	N
LDSC	IEAA	Tabula_Muris	Pancreas pancreatic A cell	-1.47E-08	1.21E-08	0.889107148	0.946734463	1	0.696582098	N
LDSC	IEAA	Tabula_Muris	Pancreas pancreatic PP cell	-1.8E-08	1.41E-08	0.898359535	0.947810519	1	0.762884847	N
LDSC	IEAA	Tabula_Muris	Fat unknown cell type	-2.23E-08	1.53E-08	0.927313478	0.969464091	1	0.677812052	N
LDSC	IEAA	Tabula_Muris	Brain Non-Myeloid brain pericyte	-2.45E-08	1.52E-08	0.946541395	0.974948881	1	0.507635805	N
LDSC	IEAA	Tabula_Muris	Bladder bladder cell	-1.92E-08	1.17E-08	0.949515432	0.974948881	1	0.585261106	N
LDSC	IEAA	Tabula_Muris	Mammary Gland stromal cell	-2.61E-08	1.33E-08	0.974876191	0.986492115	1	0.759993657	N
LDSC	IEAA	Tabula_Muris	Brain Non-Myeloid neuron	-2.37E-08	1.07E-08	0.986492115	0.986492115	1	0.558539008	N
LDSC	IEAA	Tabula_Muris	Marrow hematopoietic precursor cell	6.23E-08	2.01E-08	0.00097	0.111527	0.111527	0.1	Y
LDSC	IEAA	Tabula_Muris	Marrow common lymphoid progenitor	5.51E-08	2.08E-08	0.004122143	0.175038932	0.474046445	0.044456945	Y
LDSC	IEAA	Tabula_Muris	Marrow Slamf1-negative multipotent progenitor cell	5.21E-08	2E-08	0.004566233	0.175038932	0.525116795	0.051577546	Y
LDSC	IEAA	Tabula_Muris	Marrow monocyte	6.43E-08	2.75E-08	0.009750709	0.218189374	1	0.219710397	Y
LDSC	IEAA	Tabula_Muris	Marrow precursor B cell	5.52E-08	2.5E-08	0.013495003	0.218189374	1	0.257511792	Y
LDSC	IEAA	Tabula_Muris	Thymus immature T cell	5.59E-08	2.61E-08	0.016111679	0.218189374	1	0.178466335	Y
LDSC	IEAA	Tabula_Muris	Marrow B cell	9.08E-08	4.25E-08	0.016268045	0.218189374	1	0.241787731	Y
LDSC	IEAA	Tabula_Muris	Marrow granulocyte monocyte progenitor cell	5.97E-08	2.88E-08	0.018966894	0.218189374	1	0.072217025	Y
LDSC	IEAA	Tabula_Muris	Marrow late pro-B cell	5.39E-08	2.6E-08	0.018972989	0.218189374	1	0.133681878	Y
LDSC	IEAA	Tabula_Muris	Lung classical monocyte	9.06E-08	4.48E-08	0.021609356	0.225915995	1	0.256548109	Y
LDSC	IEAA	Tabula_Muris	Marrow Slamf1-positive multipotent progenitor cell	4.62E-08	2.35E-08	0.024628673	0.234413877	1	0.042762597	Y
LDSC	IEAA	Tabula_Muris	Marrow immature T cell	6.91E-08	3.73E-08	0.032011878	0.235890787	1	0.377487449	Y
LDSC	IEAA	Tabula_Muris	Marrow basophil	6.76E-08	3.67E-08	0.032525716	0.235890787	1	0.169532929	Y
LDSC	IEAA	Tabula_Muris	Lung monocyte	6.58E-08	3.63E-08	0.034870812	0.235890787	1	0.264909615	Y
LDSC	IEAA	Tabula_Muris	Liver Kupffer cell	3.91E-08	2.2E-08	0.037693619	0.240820344	1	0.418886936	Y
LDSC	IEAA	Tabula_Muris	Marrow immature B cell	4.43E-08	2.82E-08	0.058184376	0.29968876	1	0.183829807	Y
LDSC	IEAA	Tabula_Muris	Fat T cell	5.12E-08	3.28E-08	0.059249135	0.29968876	1	0.296649624	Y
LDSC	IEAA	Tabula_Muris	Marrow regulatory T cell	6.36E-08	4.09E-08	0.059937752	0.29968876	1	0.356717099	Y
LDSC	IEAA	Tabula_Muris	Lung T cell	5.76E-08	3.78E-08	0.063611725	0.300703508	1	0.262359451	Y
LDSC	IEAA	Tabula_Muris	Spleen T cell	5.26E-08	3.5E-08	0.066314202	0.300703508	1	0.282399485	Y
LDSC	IEAA	Tabula_Muris	Fat myeloid cell	4E-08	2.68E-08	0.067985141	0.300703508	1	0.251750016	Y
LDSC	IEAA	Tabula_Muris	Heart professional antigen presenting cell	3.35E-08	2.29E-08	0.071819772	0.305899029	1	0.379452631	Y
LDSC	IEAA	Tabula_Muris	Pancreas leukocyte	3.95E-08	2.84E-08	0.081858145	0.327726403	1	0.241813179	Y
LDSC	IEAA	Tabula_Muris	Spleen B cell	4.42E-08	3.24E-08	0.086424784	0.327726403	1	0.321408277	Y
LDSC	IEAA	Tabula_Muris	Lung myeloid cell	3.84E-08	2.99E-08	0.099602414	0.35541586	1	0.32905977	Y
LDSC	IEAA	Tabula_Muris	Limb Muscle macrophage	3.89E-08	3.06E-08	0.101988899	0.35541586	1	0.325324642	Y
LDSC	IEAA	Tabula_Muris	Marrow macrophage	2.77E-08	2.27E-08	0.11163295	0.377582037	1	0.136414502	Y
LDSC	IEAA	Tabula_Muris	Marrow mature natural killer cell	3.74E-08	3.41E-08	0.136803753	0.429004765	1	0.550090043	Y
LDSC	IEAA	Tabula_Muris	Marrow megakaryocyte-erythroid progenitor cell	2.37E-08	2.23E-08	0.143351778	0.429004765	1	0.054466581	Y
LDSC	IEAA	Tabula_Muris	Marrow immature natural killer cell	4.24E-08	3.99E-08	0.144449346	0.429004765	1	0.465030238	Y
LDSC	IEAA	Tabula_Muris	Lung leukocyte	3.71E-08	3.67E-08	0.155867865	0.429004765	1	0.357469466	Y
LDSC	IEAA	Tabula_Muris	Limb Muscle skeletal muscle satellite stem cell	1.61E-08	1.67E-08	0.167271309	0.440852462	1	0.213025821	Y
LDSC	IEAA	Tabula_Muris	Marrow naive B cell	3.43E-08	3.62E-08	0.171844898	0.440852462	1	0.392077471	Y
LDSC	IEAA	Tabula_Muris	Marrow immature NK T cell	3.16E-08	3.44E-08	0.179140627	0.440852462	1	0.449854817	Y
LDSC	IEAA	Tabula_Muris	Marrow pre-natural killer cell	2.39E-08	2.77E-08	0.193826016	0.440852462	1	0.234323553	Y
LDSC	IEAA	Tabula_Muris	Kidney leukocyte	2.48E-08	3.01E-08	0.205054042	0.44987146	1	0.693161042	Y
LDSC	IEAA	Tabula_Muris	Kidney macrophage	2.52E-08	3.1E-08	0.208559329	0.44987146	1	0.569322856	Y
LDSC	IEAA	Tabula_Muris	Spleen macrophage	2.7E-08	3.47E-08	0.218299213	0.44987146	1	0.625536636	Y
LDSC	IEAA	Tabula_Muris	Pancreas type B pancreatic cell	9.37E-09	1.23E-08	0.222942424	0.44987146	1	0.592723092	Y
LDSC	IEAA	Tabula_Muris	Limb Muscle T cell	3.11E-08	4.23E-08	0.230934035	0.450125661	1	0.377250209	Y
LDSC	IEAA	Tabula_Muris	Marrow granulocyte	1.67E-08	2.33E-08	0.235914021	0.45216854	1	0.61157605	Y
LDSC	IEAA	Tabula_Muris	Skin leukocyte	2.36E-08	3.41E-08	0.244268748	0.456654754	1	0.531881828	Y
LDSC	IEAA	Tabula_Muris	Marrow granulocytopoietic cell	1.56E-08	2.62E-08	0.275703776	0.477629707	1	0.379533711	Y
LDSC	IEAA	Tabula_Muris	Brain Myeloid microglial cell	9.62E-09	1.65E-08	0.279803452	0.477629707	1	0.544649883	Y
LDSC	IEAA	Tabula_Muris	Limb Muscle lymphocyte	1.78E-08	3.2E-08	0.289210689	0.477629707	1	0.519494382	Y
LDSC	IEAA	Tabula_Muris	Liver B cell	1.91E-08	3.48E-08	0.291675299	0.477629707	1	0.438606152	Y
LDSC	IEAA	Tabula_Muris	Liver natural killer cell	1.28E-08	2.37E-08	0.294884428	0.477629707	1	0.594161882	Y
LDSC	IEAA	Tabula_Muris	Lung B cell	1.8E-08	3.89E-08	0.322435547	0.50794641	1	0.435898268	Y
LDSC	IEAA	Tabula_Muris	Large Intestine large intestine goblet cell	7.53E-09	1.82E-08	0.339220896	0.520752752	1	0.310487353	Y
LDSC	IEAA	Tabula_Muris	Lung natural killer cell	1.06E-08	3.15E-08	0.368797094	0.543739305	1	0.624730452	Y
LDSC	IEAA	Tabula_Muris	Fat natural killer cell	9.75E-09	3.44E-08	0.388387709	0.556519594	1	0.71481987	Y
LDSC	IEAA	Tabula_Muris	Limb Muscle B cell	1.06E-08	3.91E-08	0.392735644	0.556519594	1	0.440185947	Y
LDSC	IEAA	Tabula_Muris	Fat B cell	9.24E-09	3.53E-08	0.396822667	0.556519594	1	0.534541234	Y
LDSC	IEAA	Tabula_Muris	Brain Myeloid macrophage	2.54E-09	2.28E-08	0.455771738	0.613104969	1	0.394572741	Y
LDSC	IEAA	Tabula_Muris	Heart leukocyte	2.48E-09	2.29E-08	0.456906886	0.613104969	1	0.407117092	Y
LDSC	IEAA	Tabula_Muris	Thymus DN1 thymic pro-T cell	-9.2E-10	2.89E-08	0.51268395	0.655096158	1	0.432173786	Y
LDSC	IEAA	Tabula_Muris	Thymus leukocyte	-1.08E-08	2.72E-08	0.653571178	0.78484862	1	0.438174645	Y
LDSC	IEAA	Tabula_Muris	Brain Non-Myeloid oligodendrocyte precursor cell	-9.16E-09	1.04E-08	0.811104687	0.883002775	1	0.480388285	Y
LDSC	IEAA	Tabula_Muris	Brain Non-Myeloid oligodendrocyte	-2.51E-08	1.21E-08	0.98069609	0.986492115	1	0.651275054	Y
