# Supplementary material for: Multi-omic underpinnings of epigenetic aging and human longevity
Source: Nat Commun. 2023 Apr 19;14:2236. doi: 10.1038/s41467-023-37729-w (PMC10115892; doi:10.1038/s41467-023-37729-w)
Supplement: Supplementary file 6 — Source Data [file 41467_2023_37729_MOESM6_ESM.zip › Source Data/Figure_2_source.csv]

Gene	Gene name	Chromosome	Start position	End position	TWAS Z-score	Phenotype
ENSG00000130204	TOMM40	19	45393826	45406946	10.469865	Multivariate longevity
ENSG00000147883	CDKN2B	9	22002902	22009362	7.2762	Multivariate longevity
ENSG00000182511	FES	15	91426925	91439006	-5.9095	Multivariate longevity
ENSG00000130203	APOE	19	45409011	45412650	-5.792921	Multivariate longevity
ENSG00000180263	FGD6	12	95470525	95611258	5.7652	Multivariate longevity
ENSG00000134242	PTPN22	1	114356433	114414381	-5.70751	Multivariate longevity
ENSG00000003249	DBNDD1	16	90071273	90086536	5.6578	Multivariate longevity
ENSG00000064012	CASP8	2	202098166	202152434	-5.5393	Multivariate longevity
ENSG00000198324	PHETA1	12	111798455	111806925	-5.5027	Multivariate longevity
ENSG00000140564	FURIN	15	91411822	91426688	-5.45988	Multivariate longevity
ENSG00000143126	CELSR2	1	109792641	109818372	5.340917	Multivariate longevity
ENSG00000134222	PSRC1	1	109822178	109825808	-5.27887	Multivariate longevity
ENSG00000155749	FLACC1	2	202152994	202222121	5.249251	Multivariate longevity
ENSG00000267185	NA	17	40685550	40686027	5.21182	Multivariate longevity
ENSG00000140395	WDR61	15	78570177	78592136	-5.2052	Multivariate longevity
ENSG00000255710	NA	11	113691578	113692607	5.18504	Multivariate longevity
ENSG00000108342	CSF3	17	38171614	38174066	5.151281	Multivariate longevity
ENSG00000185829	ARL17A	17	44594068	44657088	-5.140054	Multivariate longevity
ENSG00000118655	DCLRE1B	1	114447763	114456708	-5.13926	Multivariate longevity
ENSG00000137312	FLOT1	6	30695486	30710510	5.09288	Multivariate longevity
ENSG00000111252	SH2B3	12	111843752	111889427	5.040748	Multivariate longevity
ENSG00000198890	PRMT6	1	107599267	107601916	5.015683	Multivariate longevity
ENSG00000112715	VEGFA	6	43737921	43754224	5.009261	Multivariate longevity
ENSG00000228696	ARL17A	17	44352150	44439130	5.006336	Multivariate longevity
ENSG00000131467	PSME3	17	40976402	40995774	-4.977719	Multivariate longevity
ENSG00000226167	AP4B1-AS1	1	114399257	114443859	4.972218	Multivariate longevity
ENSG00000115942	ORC2	2	201773696	201828403	4.95886	Multivariate longevity
ENSG00000185787	MORF4L1	15	79102829	79190475	4.92753	Multivariate longevity
ENSG00000142233	NTN5	19	49164664	49176338	-4.895127	Multivariate longevity
ENSG00000238083	LRRC37A2	17	44588877	44633016	-4.88576	Multivariate longevity
ENSG00000104879	CKM	19	45809672	45826235	4.847505	Multivariate longevity
ENSG00000116793	PHTF1	1	114239453	114302111	4.844459	Multivariate longevity
ENSG00000261118	NA	16	89558425	89570868	4.8414	Multivariate longevity
ENSG00000101337	TM9SF4	20	30697309	30755061	-4.8393	Multivariate longevity
ENSG00000204351	SKIV2L	6	31926857	31937532	-4.79684	Multivariate longevity
ENSG00000197912	SPG7	16	89557325	89624176	4.7614	Multivariate longevity
ENSG00000221909	FAM200A	7	99143931	99156159	4.71246	Multivariate longevity
ENSG00000171467	ZNF318	6	43274872	43337216	-4.706193	Multivariate longevity
ENSG00000213326	RPS7P11	17	44798948	44799533	4.700954	Multivariate longevity
ENSG00000204580	DDR1	6	30844198	30867933	4.6867	Multivariate longevity
ENSG00000131462	TUBG1	17	40761694	40767252	-4.67036	Multivariate longevity
ENSG00000116774	OLFML3	1	114522063	114524876	-4.660357	Multivariate longevity
ENSG00000148737	TCF7L2	10	114710009	114927437	4.63346	Multivariate longevity
ENSG00000073969	NSF	17	44668035	44834830	4.616094	Multivariate longevity
ENSG00000198835	GJC2	1	228337553	228347527	-4.61018	Multivariate longevity
ENSG00000204438	GPANK1	6	31629006	31634060	-4.5971	Multivariate longevity
ENSG00000146112	PPP1R18	6	30644166	30655672	-4.58967	Multivariate longevity
ENSG00000241468	ATP5MF	7	99046098	99063954	4.57041	Multivariate longevity
ENSG00000108786	HSD17B1	17	40701232	40707231	-4.56633	Multivariate longevity
ENSG00000179344	HLA-DQB1	6	32627244	32636160	-4.5625	Multivariate longevity
ENSG00000176920	FUT2	19	49199228	49209207	-4.558156	Multivariate longevity
ENSG00000118564	FBXL5	4	15606162	15683302	-4.52535	Multivariate longevity
ENSG00000107957	SH3PXD2A	10	105348285	105615301	-4.524306	Multivariate longevity
ENSG00000107960	STN1	10	105642300	105677963	4.50143	Multivariate longevity
ENSG00000198276	UCKL1	20	62571186	62587769	-4.47503	Multivariate longevity
ENSG00000005249	PRKAR2B	7	106685094	106802256	-4.46395	Multivariate longevity
ENSG00000170734	POLH	6	43543887	43586701	4.460502	Multivariate longevity
ENSG00000267100	ILF3-DT	19	10762538	10764520	4.45446	Multivariate longevity
ENSG00000107758	PPP3CB	10	75196186	75255782	-4.452272	Multivariate longevity
ENSG00000184451	CCR10	17	40830907	40835935	-4.43616	Multivariate longevity
ENSG00000163374	YY1AP1	1	155629237	155658791	-4.41954	Multivariate longevity
ENSG00000114054	PCCB	3	135969148	136056738	-4.40513	Multivariate longevity
ENSG00000265808	SEC22B	HG1292_PATCH	120698575	120719144	-4.399079	Multivariate longevity
ENSG00000143420	ENSA	1	150573327	150602088	4.39384	Multivariate longevity
ENSG00000203804	ADAMTSL4-AS1	1	150533480	150533969	-4.39466	Multivariate longevity
ENSG00000204536	CCHCR1	6	31110216	31126015	-4.3908	Multivariate longevity
ENSG00000185022	MAFF	22	38597889	38612518	4.38	Multivariate longevity
ENSG00000037042	TUBG2	17	40811323	40819024	-4.35137	Multivariate longevity
ENSG00000002016	RAD52	12	1021243	1099219	-4.32622	Multivariate longevity
ENSG00000033867	SLC4A7	3	27414214	27525911	-4.31247	Multivariate longevity
ENSG00000189292	ALKAL2	2	279558	288851	4.28938	Multivariate longevity
ENSG00000183258	DDX41	5	176938578	176944470	-4.28736	Multivariate longevity
ENSG00000109787	KLF3	4	38665817	38702663	-4.2855	Multivariate longevity
ENSG00000204356	NELFE	6	31919864	31926887	4.26936	Multivariate longevity
ENSG00000204444	APOM	6	31620193	31625987	-4.2649	Multivariate longevity
ENSG00000163904	SENP2	3	185300284	185351339	-4.26122	Multivariate longevity
ENSG00000033627	ATP6V0A1	17	40610862	40674629	4.2597	Multivariate longevity
ENSG00000167085	PHB	17	47481414	47492246	-4.253553	Multivariate longevity
ENSG00000106244	PDAP1	7	98989671	99006452	4.2422	Multivariate longevity
ENSG00000213846	NA	3	27674467	27675211	-4.23879	Multivariate longevity
ENSG00000081026	MAGI3	1	113933371	114228545	-4.23792	Multivariate longevity
ENSG00000159202	UBE2Z	17	46985731	47006418	-4.23737	Multivariate longevity
ENSG00000166278	C2	6	31865562	31913449	-4.2335	Multivariate longevity
ENSG00000146477	SLC22A3	6	160769300	160876014	4.2323	Multivariate longevity
ENSG00000131477	RAMP2	17	40910465	40915059	4.22851	Multivariate longevity
ENSG00000006704	GTF2IRD1	7	73868120	74016931	4.20835	Multivariate longevity
ENSG00000108785	NA	17	40698782	40700724	-4.1879	Multivariate longevity
ENSG00000163349	HIPK1	1	114471814	114520426	4.185544	Multivariate longevity
ENSG00000005844	ITGAL	16	30483979	30534506	4.18194	Multivariate longevity
ENSG00000134250	NOTCH2	1	120454176	120612240	-4.18177	Multivariate longevity
ENSG00000128298	BAIAP2L2	22	38480896	38506677	4.18	Multivariate longevity
ENSG00000131748	STARD3	17	37793318	37819737	4.17507	Multivariate longevity
ENSG00000262539	NA	17	44336917	44337972	4.17317	Multivariate longevity
ENSG00000256053	COA8	14	104029299	104073860	4.16901	Multivariate longevity
ENSG00000127603	MACF1	1	39546988	39952849	-4.15541	Multivariate longevity
ENSG00000222019	URAHP	16	90106169	90114181	4.1507	Multivariate longevity
ENSG00000161395	PGAP3	17	37827375	37853050	4.14986	Multivariate longevity
ENSG00000206337	HCP5	6	31368479	31445283	-4.12825	Multivariate longevity
ENSG00000121289	CEP89	19	33369902	33462897	-4.126088	Multivariate longevity
ENSG00000126561	STAT5A	17	40439565	40463961	-4.124381	Multivariate longevity
ENSG00000119242	CCDC92	12	124403207	124457378	-4.12295	Multivariate longevity
ENSG00000126214	KLC1	14	104028233	104167888	4.11674	Multivariate longevity
ENSG00000224389	C4B	6	31982539	32003195	4.11513	Multivariate longevity
ENSG00000057608	GDI2	10	5807186	5884095	-4.106375	Multivariate longevity
ENSG00000213380	COG8	16	69354043	69373570	-4.08411	Multivariate longevity
ENSG00000111245	MYL2	12	111348623	111358526	4.07507	Multivariate longevity
ENSG00000132718	SYT11	1	155829300	155854990	-4.07297	Multivariate longevity
ENSG00000203761	NA	1	155581011	155720105	4.071242	Multivariate longevity
ENSG00000101160	CTSZ	20	57570240	57582302	4.06514	Multivariate longevity
ENSG00000119681	LTBP2	14	74964873	75079306	4.05535	Multivariate longevity
ENSG00000162944	RFTN2	2	198432948	198540769	-4.0542	Multivariate longevity
ENSG00000126581	BECN1	17	40962152	40985367	4.052208	Multivariate longevity
ENSG00000068137	PLEKHH3	17	40819932	40829048	-4.051518	Multivariate longevity
ENSG00000221988	PPT2	6	32121218	32134011	4.04955	Multivariate longevity
ENSG00000141013	GAS8	16	90086037	90111383	4.04786	Multivariate longevity
ENSG00000116539	ASH1L	1	155305059	155532598	4.047286	Multivariate longevity
ENSG00000108788	MLX	17	40719086	40725257	-4.042439	Multivariate longevity
ENSG00000071282	LMCD1	3	8543393	8609805	4.02952	Multivariate longevity
ENSG00000120071	KANSL1	17	44107282	44302733	-4.021368	Multivariate longevity
ENSG00000136527	TRA2B	3	185633694	185655924	4.0187	Multivariate longevity
ENSG00000159199	ATP5MC1	17	46970127	46973233	-4.01798	Multivariate longevity
ENSG00000231852	CYP21A2	6	32006042	32009447	-4.0148	Multivariate longevity
ENSG00000204531	POU5F1	6	31132119	31148508	-4.012	Multivariate longevity
ENSG00000108379	WNT3	17	44839872	44910520	-4.005842	Multivariate longevity
ENSG00000075790	BCAP29	7	107220422	107269615	-4.00359	Multivariate longevity
ENSG00000134339	SAA2	11	18260770	18270190	-4.00195	Multivariate longevity
ENSG00000173898	SPTBN2	11	66452719	66496697	3.999926	Multivariate longevity
ENSG00000132603	NIP7	16	69373333	69377014	-3.99826	Multivariate longevity
ENSG00000090238	YPEL3	16	30103635	30108236	-3.99464	Multivariate longevity
ENSG00000068120	COASY	17	40713485	40718295	3.989419	Multivariate longevity
ENSG00000104140	RHOV	15	41164412	41166487	-3.9852	Multivariate longevity
ENSG00000245261	NA	6	43181539	43191598	3.98304	Multivariate longevity
ENSG00000271754	NA	6	43486918	43487462	3.97806	Multivariate longevity
ENSG00000266469	NA	17	37558046	37562486	-3.977518	Multivariate longevity
ENSG00000167258	CDK12	17	37617764	37721160	3.976619	Multivariate longevity
ENSG00000231389	HLA-DPA1	6	33032346	33048552	-3.9617	Multivariate longevity
ENSG00000234906	APOC2	19	45449243	45452822	-3.959757	Multivariate longevity
ENSG00000149927	DOC2A	16	30016830	30034591	3.94426	Multivariate longevity
ENSG00000173933	RBM4	11	66384097	66434153	-3.93705	Multivariate longevity
ENSG00000102908	NFAT5	16	69598997	69738569	3.9351	Multivariate longevity
ENSG00000104853	CLPTM1	19	45457842	45496599	-3.924583	Multivariate longevity
ENSG00000143457	GOLPH3L	1	150618701	150669630	-3.919193	Multivariate longevity
ENSG00000198382	UVRAG	11	75526212	75854239	3.91811	Multivariate longevity
ENSG00000244731	C4A	6	31949801	31970458	3.9181	Multivariate longevity
ENSG00000119703	ZC2HC1C	14	75530873	75545126	-3.91061	Multivariate longevity
ENSG00000089234	BRAP	12	112079950	112123790	-3.9057	Multivariate longevity
ENSG00000204257	HLA-DMA	6	32916390	32936871	3.9038	Multivariate longevity
ENSG00000175445	LPL	8	19759228	19824769	-3.89366	Multivariate longevity
ENSG00000244219	TMEM225B	7	99195689	99208439	-3.89364	Multivariate longevity
ENSG00000136381	IREB2	15	78729773	78793798	3.8876	Multivariate longevity
ENSG00000110844	PRPF40B	12	49962001	50038449	3.87769	Multivariate longevity
ENSG00000160752	FDPS	1	155278539	155290457	3.87732	Multivariate longevity
ENSG00000143630	HCN3	1	155247374	155259639	-3.86253	Multivariate longevity
ENSG00000183579	ZNRF3	22	29279580	29453475	3.86	Multivariate longevity
ENSG00000158373	H2BC5	6	26158349	26171577	3.8538	Multivariate longevity
ENSG00000267632	NA	17	40661802	40663537	3.85203	Multivariate longevity
ENSG00000115896	PLCL1	2	198669426	199437305	3.84351	Multivariate longevity
ENSG00000137161	CNPY3	6	42896938	42907025	3.82777	Multivariate longevity
ENSG00000138160	KIF11	10	94353043	94415150	-3.82928	Multivariate longevity
ENSG00000186567	CEACAM19	19	45165545	45187631	3.824984	Multivariate longevity
ENSG00000081019	RSBN1	1	114304454	114355098	-3.822383	Multivariate longevity
ENSG00000186298	PPP1CC	12	111157485	111180744	-3.80322	Multivariate longevity
ENSG00000108797	CNTNAP1	17	40834631	40851832	3.79994	Multivariate longevity
ENSG00000117385	P3H1	1	43212006	43232755	3.791	Multivariate longevity
ENSG00000204410	MSH5	6	31707725	31732622	-3.79141	Multivariate longevity
ENSG00000204228	HSD17B8	6	33172419	33174608	-3.7891	Multivariate longevity
ENSG00000232713	NA	2	61165339	61165739	3.77912	Multivariate longevity
ENSG00000109756	RAPGEF2	4	160025330	160281321	-3.77783	Multivariate longevity
ENSG00000125741	OPA3	19	46030685	46105470	3.776755	Multivariate longevity
ENSG00000106246	PTCD1	7	99014362	99063787	3.77011	Multivariate longevity
ENSG00000270108	NA	14	104153913	104154464	-3.7708	Multivariate longevity
ENSG00000171462	DLK2	6	43418090	43424370	3.76925	Multivariate longevity
ENSG00000225855	RUSC1-AS1	1	155286654	155293967	3.758665	Multivariate longevity
ENSG00000126215	XRCC3	14	104163946	104181841	3.75562	Multivariate longevity
ENSG00000166086	JAM3	11	133938820	134021896	-3.754821	Multivariate longevity
ENSG00000172057	ORMDL3	17	38077294	38083854	3.754291	Multivariate longevity
ENSG00000196652	ZKSCAN5	7	99102274	99132323	3.75189	Multivariate longevity
ENSG00000235863	B3GALT4	6	33244917	33252609	-3.7462	Multivariate longevity
ENSG00000119638	NEK9	14	75548822	75594047	3.74419	Multivariate longevity
ENSG00000143106	PSMA5	1	109941653	109969062	-3.744187	Multivariate longevity
ENSG00000232499	LOC100421402	1	113992322	113993350	-3.74347	Multivariate longevity
ENSG00000159210	SNF8	17	47006678	47022479	-3.74041	Multivariate longevity
ENSG00000205583	NA	7	74988448	75024657	3.73946	Multivariate longevity
ENSG00000213719	CLIC1	6	31698358	31707540	3.7388	Multivariate longevity
ENSG00000108799	EZH1	17	40852293	40897071	3.737878	Multivariate longevity
ENSG00000069998	HDHD5	22	17618401	17646177	3.73	Multivariate longevity
ENSG00000115966	ATF2	2	175936978	176033110	-3.714659	Multivariate longevity
ENSG00000122986	HVCN1	12	111065646	111142755	3.71343	Multivariate longevity
ENSG00000147650	LRP12	8	105501459	105601252	3.71199	Multivariate longevity
ENSG00000246203	NA	1	155584517	155630036	-3.7079	Multivariate longevity
ENSG00000134243	SORT1	1	109852192	109940573	-3.704101	Multivariate longevity
ENSG00000197343	ZNF655	7	99156029	99174076	3.70287	Multivariate longevity
ENSG00000213190	MLLT11	1	151030234	151040970	-3.695633	Multivariate longevity
ENSG00000140368	PSTPIP1	15	77285700	77329673	-3.6934	Multivariate longevity
ENSG00000149930	TAOK2	16	29984962	30003582	-3.6928	Multivariate longevity
ENSG00000175003	SLC22A1	6	160542821	160579750	-3.689643	Multivariate longevity
ENSG00000174939	ASPHD1	16	29911696	29931185	3.681873	Multivariate longevity
ENSG00000185614	INKA1	3	49840687	49842463	3.68137	Multivariate longevity
ENSG00000136379	ABHD17C	15	80972025	81047962	3.68063	Multivariate longevity
ENSG00000073060	SCARB1	12	125261402	125367214	-3.67435	Multivariate longevity
ENSG00000124574	ABCC10	6	43395104	43418168	3.6746	Multivariate longevity
ENSG00000102967	DHODH	16	72042487	72058954	3.6725	Multivariate longevity
ENSG00000214425	NA	17	43578685	43627701	3.669746	Multivariate longevity
ENSG00000197283	SYNGAP1	6	33387847	33421466	-3.6684	Multivariate longevity
ENSG00000198373	WWP2	16	69796209	69975644	3.66813	Multivariate longevity
ENSG00000214401	KANSL1-AS1	17	44270942	44274089	-3.666952	Multivariate longevity
ENSG00000106392	C1GALT1	7	7196565	7288282	3.66561	Multivariate longevity
ENSG00000117362	APH1A	1	150237804	150241980	-3.661247	Multivariate longevity
ENSG00000125753	VASP	19	46009837	46030241	3.660072	Multivariate longevity
ENSG00000092470	WDR76	15	44119161	44160617	3.65523	Multivariate longevity
ENSG00000230532	NA	17	47009153	47014462	3.655635	Multivariate longevity
ENSG00000143622	RIT1	1	155867599	155881195	3.651894	Multivariate longevity
ENSG00000085999	RAD54L	1	46713360	46744145	3.643031	Multivariate longevity
ENSG00000172113	NME6	3	48334754	48343175	-3.64353	Multivariate longevity
ENSG00000170345	FOS	14	75745477	75748933	-3.64196	Multivariate longevity
ENSG00000011021	CLCN6	1	11866207	11903201	-3.640251	Multivariate longevity
ENSG00000223705	NSUN5P1	7	75039605	75046066	-3.63873	Multivariate longevity
ENSG00000131771	PPP1R1B	17	37782993	37792879	3.636675	Multivariate longevity
ENSG00000143437	ARNT	1	150782181	150849244	-3.63694	Multivariate longevity
ENSG00000164061	BSN	3	49591922	49708978	3.63681	Multivariate longevity
ENSG00000075223	SEMA3C	7	80371854	80551675	-3.62084	Multivariate longevity
ENSG00000232810	TNF	6	31543344	31546113	-3.62071	Multivariate longevity
ENSG00000130702	LAMA5	20	60883011	60942368	3.6162	Multivariate longevity
ENSG00000203780	FANK1	10	127585108	127698161	3.61297	Multivariate longevity
ENSG00000109458	GAB1	4	144257915	144395721	-3.60949	Multivariate longevity
ENSG00000127995	CASD1	7	94138531	94186331	-3.60873	Multivariate longevity
ENSG00000101150	TPD52L2	20	62496596	62522898	-3.599	Multivariate longevity
ENSG00000262372	NA	17	44112679	44113136	3.59193	Multivariate longevity
ENSG00000125459	MSTO1	1	155579979	155718153	-3.58949	Multivariate longevity
ENSG00000182179	UBA7	3	49842640	49851379	-3.58895	Multivariate longevity
ENSG00000237938	NA	1	16049214	16063391	3.588262	Multivariate longevity
ENSG00000213073	CHP1P2	6	160514114	160517244	-3.585457	Multivariate longevity
ENSG00000074370	ATP2A3	17	3827169	3867736	3.584596	Multivariate longevity
ENSG00000141736	ERBB2	17	37844167	37886679	-3.583817	Multivariate longevity
ENSG00000140259	MFAP1	15	44096690	44117000	3.582	Multivariate longevity
ENSG00000169967	MAP3K2	2	128056306	128146041	-3.57758	Multivariate longevity
ENSG00000048028	USP28	11	113668596	113746292	-3.57429	Multivariate longevity
ENSG00000258297	NA	11	66433507	66435845	-3.57326	Multivariate longevity
ENSG00000119689	DLST	14	75348594	75370448	3.57177	Multivariate longevity
ENSG00000155876	RRAGA	9	19049372	19051019	3.56881	Multivariate longevity
ENSG00000108773	KAT2A	17	40265126	40273376	-3.566759	Multivariate longevity
ENSG00000245156	NA	11	66037303	66045996	-3.56552	Multivariate longevity
ENSG00000104888	SLC17A7	19	49932658	49945617	-3.563338	Multivariate longevity
ENSG00000167528	ZNF641	12	48733791	48745197	3.56369	Multivariate longevity
ENSG00000164045	CDC25A	3	48198636	48229892	-3.56163	Multivariate longevity
ENSG00000183474	GTF2H2C	5	68856035	68890550	-3.55969	Multivariate longevity
ENSG00000119686	FLVCR2	14	76044960	76129557	-3.55899	Multivariate longevity
ENSG00000014914	MTMR11	1	149900543	149908791	-3.558226	Multivariate longevity
ENSG00000114999	TTL	2	113239731	113299316	-3.5581	Multivariate longevity
ENSG00000160124	CCDC58	3	122078438	122102078	3.55712	Multivariate longevity
ENSG00000186868	MAPT	17	43971748	44105700	3.55619	Multivariate longevity
ENSG00000119684	MLH3	14	75480467	75518235	3.55401	Multivariate longevity
ENSG00000184863	RBM33	7	155437145	155574179	3.55276	Multivariate longevity
ENSG00000171056	SOX7	8	10581278	10697357	3.55	Multivariate longevity
ENSG00000213889	PPM1N	19	45992035	46005768	-3.549266	Multivariate longevity
ENSG00000198563	DDX39B	6	31497996	31510225	3.5477	Multivariate longevity
ENSG00000198517	MAFK	7	1570350	1582679	3.54616	Multivariate longevity
ENSG00000204482	LST1	6	31553901	31556686	-3.5458	Multivariate longevity
ENSG00000211592	IGKC	2	89156674	89157196	3.54563	Multivariate longevity
ENSG00000137338	PGBD1	6	28249314	28270326	-3.545	Multivariate longevity
ENSG00000197622	CDC42SE1	1	151023447	151042801	-3.543047	Multivariate longevity
ENSG00000107798	LIPA	10	90973326	91174314	3.53974	Multivariate longevity
ENSG00000116580	GON4L	1	155719508	155829191	-3.53878	Multivariate longevity
ENSG00000119616	FCF1	14	75179847	75203394	3.53805	Multivariate longevity
ENSG00000204650	LINC02210	17	43697694	43725582	-3.53324	Multivariate longevity
ENSG00000263503	NA	17	43678235	43679706	-3.53324	Multivariate longevity
ENSG00000264070	NA	17	43663237	43664295	-3.53324	Multivariate longevity
ENSG00000178966	RMI1	9	86595626	86618985	3.5293	Multivariate longevity
ENSG00000185324	CDK10	16	89747145	89762772	-3.5286	Multivariate longevity
ENSG00000163344	PMVK	1	154897210	154909467	3.527312	Multivariate longevity
ENSG00000250131	NA	4	178366133	178598280	-3.52377	Multivariate longevity
ENSG00000119725	ZNF410	14	74353320	74399214	3.52189	Multivariate longevity
ENSG00000119596	YLPM1	14	75230069	75322244	-3.52004	Multivariate longevity
ENSG00000148341	SH3GLB2	9	131769315	131790582	3.51414	Multivariate longevity
ENSG00000158406	H4C8	6	26281283	26285762	-3.5135	Multivariate longevity
ENSG00000135272	MDFIC	7	114562209	114659256	3.51075	Multivariate longevity
ENSG00000074054	CLASP1	2	122095352	122407163	-3.5043	Multivariate longevity
ENSG00000130699	TAF4	20	60528525	60640866	-3.50387	Multivariate longevity
ENSG00000125744	RTN2	19	45988547	46000319	-3.502197	Multivariate longevity
ENSG00000159314	ARHGAP27	17	43471275	43511787	-3.50075	Multivariate longevity
ENSG00000196504	PRPF40A	2	153508107	153574511	-3.500956	Multivariate longevity
ENSG00000131480	AOC2	17	40996617	41002724	-3.500096	Multivariate longevity
ENSG00000166167	BTRC	10	103113820	103317078	-3.49847	Multivariate longevity
ENSG00000109184	DCUN1D4	4	52709166	52783003	3.498	Multivariate longevity
ENSG00000146247	PHIP	6	79645584	79787953	-3.49775	Multivariate longevity
ENSG00000198945	L3MBTL3	6	130334844	130462594	-3.49615	Multivariate longevity
ENSG00000198336	MYL4	17	45277812	45301045	-3.48984	Multivariate longevity
ENSG00000059915	PSD	10	104162376	104181296	3.489013	Multivariate longevity
ENSG00000176909	MAMSTR	19	49215999	49222978	-3.489133	Multivariate longevity
ENSG00000132676	DAP3	1	155657751	155708801	-3.4878	Multivariate longevity
ENSG00000124571	XPO5	6	43490072	43543812	-3.487074	Multivariate longevity
ENSG00000152242	C18orf25	18	43753519	43846949	-3.48656	Multivariate longevity
ENSG00000204264	PSMB8	6	32808494	32812480	-3.4863	Multivariate longevity
ENSG00000164068	RNF123	3	49726932	49758962	-3.48453	Multivariate longevity
ENSG00000253982	LOC101927752	8	1710156	1712668	3.48451	Multivariate longevity
ENSG00000164077	MON1A	3	49946302	49967606	-3.48122	Multivariate longevity
ENSG00000100890	PRORP	14	35591052	35743271	3.47889	Multivariate longevity
ENSG00000100711	ZFYVE21	14	104182067	104200005	-3.47752	Multivariate longevity
ENSG00000152518	ZFP36L2	2	43449541	43453748	-3.47515	Multivariate longevity
ENSG00000133961	NUMB	14	73741815	73930348	-3.4741	Multivariate longevity
ENSG00000198055	GRK6	5	176830205	176869902	-3.47382	Multivariate longevity
ENSG00000140265	ZSCAN29	15	43650370	43663223	-3.4728	Multivariate longevity
ENSG00000204390	HSPA1L	6	31777396	31783437	3.473	Multivariate longevity
ENSG00000228638	NA	3	48332283	48332865	3.47266	Multivariate longevity
ENSG00000185499	MUC1	1	155158300	155162707	3.47176	Multivariate longevity
ENSG00000142444	TIMM29	19	11039409	11044211	3.471378	Multivariate longevity
ENSG00000187778	MCRS1	12	49950327	49961936	3.4704	Multivariate longevity
ENSG00000143387	CTSK	1	150768684	150780799	-3.46863	Multivariate longevity
ENSG00000187742	SECISBP2	9	91933421	91974557	-3.46661	Multivariate longevity
ENSG00000146197	SCUBE3	6	35182190	35220856	3.463533	Multivariate longevity
ENSG00000138434	ITPRID2	2	182756560	182795465	3.4547	Multivariate longevity
ENSG00000176046	NUPR1	16	28548606	28550495	-3.45416	Multivariate longevity
ENSG00000158006	PAFAH2	1	26286258	26324648	-3.453619	Multivariate longevity
ENSG00000174579	MSL2	3	135867764	135916083	-3.45296	Multivariate longevity
ENSG00000179751	SYCN	19	39693471	39694906	3.452568	Multivariate longevity
ENSG00000204338	CYP21A1P	6	31973413	31976228	3.4477	Multivariate longevity
ENSG00000131018	SYNE1	6	152442819	152958936	-3.4432	Multivariate longevity
ENSG00000153147	SMARCA5	4	144434616	144478639	3.4421	Multivariate longevity
ENSG00000197296	FITM2	20	42931478	42939809	3.44091	Multivariate longevity
ENSG00000075413	MARK3	14	103851729	103970168	3.43998	Multivariate longevity
ENSG00000141452	RMC1	18	21083473	21111746	3.4389	Multivariate longevity
ENSG00000196296	ATP2A1	16	28889726	28915830	3.43743	Multivariate longevity
ENSG00000139200	PIANP	12	6802958	6809966	-3.435106	Multivariate longevity
ENSG00000237765	FAM200B	4	15683285	15707188	-3.43485	Multivariate longevity
ENSG00000041357	PSMA4	15	78832747	78841604	-3.4323	Multivariate longevity
ENSG00000119487	MAPKAP1	9	128199672	128469513	3.43068	Multivariate longevity
ENSG00000143416	SELENBP1	1	151336778	151345209	-3.430537	Multivariate longevity
ENSG00000139180	NDUFA9	12	4758261	4798454	3.43012	Multivariate longevity
ENSG00000179195	ZNF664	12	124456392	124499986	-3.42442	Multivariate longevity
ENSG00000160712	IL6R	1	154377669	154441926	3.42344	Multivariate longevity
ENSG00000100568	VTI1B	14	68113792	68141548	3.42334	Multivariate longevity
ENSG00000110756	HPS5	11	18300223	18343745	3.42233	Multivariate longevity
ENSG00000211584	SLC48A1	12	48147699	48176536	3.42211	Multivariate longevity
ENSG00000163069	SGCB	4	52886872	52904648	3.42107	Multivariate longevity
ENSG00000151502	VPS26B	11	134094539	134117686	3.418487	Multivariate longevity
ENSG00000135441	BLOC1S1	12	56109820	56113871	3.41661	Multivariate longevity
ENSG00000087206	UIMC1	5	176332006	176449634	3.41599	Multivariate longevity
ENSG00000174125	TLR1	4	38792298	38858438	-3.41545	Multivariate longevity
ENSG00000177469	CAVIN1	17	40554470	40575535	-3.415462	Multivariate longevity
ENSG00000113712	CSNK1A1	5	148871760	148931007	3.4107	Multivariate longevity
ENSG00000167081	PBX3	9	128509624	128729656	3.4082	Multivariate longevity
ENSG00000141002	TCF25	16	89940000	89977792	3.40505	Multivariate longevity
ENSG00000164048	ZNF589	3	48282590	48340743	-3.39831	Multivariate longevity
ENSG00000166170	BAG5	14	104022881	104029168	3.39671	Multivariate longevity
ENSG00000184678	H2BC21	1	149856010	149858232	-3.396616	Multivariate longevity
ENSG00000105483	CARD8	19	48684027	48759203	3.395918	Multivariate longevity
ENSG00000174516	PELI3	11	66234216	66244808	3.39425	Multivariate longevity
ENSG00000254986	DPP3	11	66247484	66277130	3.39442	Multivariate longevity
ENSG00000119630	PGF	14	75408537	75422487	-3.39342	Multivariate longevity
ENSG00000172071	EIF2AK3	2	88856259	88927094	-3.39244	Multivariate longevity
ENSG00000072042	RDH11	14	68143518	68162531	-3.39141	Multivariate longevity
ENSG00000146243	IRAK1BP1	6	79577189	79656157	3.39107	Multivariate longevity
ENSG00000163257	DCAF16	4	17802278	17812381	3.38851	Multivariate longevity
ENSG00000182372	CLN8	8	1703944	1734738	-3.38803	Multivariate longevity
ENSG00000162929	KIAA1841	2	61293006	61391960	-3.38758	Multivariate longevity
ENSG00000174938	SEZ6L2	16	29882480	29910868	3.38766	Multivariate longevity
ENSG00000119673	ACOT2	14	74034324	74042357	-3.38665	Multivariate longevity
ENSG00000237441	RGL2	6	33259431	33267101	-3.3801	Multivariate longevity
ENSG00000260806	NA	14	96967147	96968658	3.3774	Multivariate longevity
ENSG00000169592	INO80E	16	30006615	30017114	-3.37611	Multivariate longevity
ENSG00000136770	DNAJC1	10	22045466	22292698	-3.3746	Multivariate longevity
ENSG00000179820	MYADM	19	54369477	54379691	3.374537	Multivariate longevity
ENSG00000267834	NA	9	131766781	131767277	-3.37421	Multivariate longevity
ENSG00000147324	MFHAS1	8	8640864	8751155	3.36863	Multivariate longevity
ENSG00000177875	CCDC184	12	48577366	48579709	-3.36884	Multivariate longevity
ENSG00000105538	RASIP1	19	49223844	49243978	3.365909	Multivariate longevity
ENSG00000182944	EWSR1	22	29663998	29696515	3.36265	Multivariate longevity
ENSG00000169047	IRS1	2	227596033	227664475	3.362319	Multivariate longevity
ENSG00000140905	GCSH	16	81115566	81130008	3.359939	Multivariate longevity
ENSG00000112511	PHF1	6	33378176	33384230	-3.3589	Multivariate longevity
ENSG00000133703	KRAS	12	25357723	25403870	-3.35457	Multivariate longevity
ENSG00000158555	GDPD5	11	75145685	75236948	3.351304	Multivariate longevity
ENSG00000237669	NA	6	29973898	29974893	3.3515	Multivariate longevity
ENSG00000087470	DNM1L	12	32832134	32898486	-3.35029	Multivariate longevity
ENSG00000189423	NA	17	20318860	20334321	3.35046	Multivariate longevity
ENSG00000108298	RPL19	17	37356536	37360980	3.349365	Multivariate longevity
ENSG00000125966	MMP24	20	33814457	33864801	-3.34648	Multivariate longevity
ENSG00000135643	KCNMB4	12	70760056	70828072	3.34656	Multivariate longevity
ENSG00000092020	PPP2R3C	14	35554673	35591723	3.34588	Multivariate longevity
ENSG00000147889	CDKN2A	9	21967751	21995300	3.3445	Multivariate longevity
ENSG00000122550	KLHL7	7	23145353	23217533	3.34124	Multivariate longevity
ENSG00000177946	CENPBD1	16	90036206	90038942	3.33993	Multivariate longevity
ENSG00000103018	CYB5B	16	69458428	69500169	3.3386	Multivariate longevity
ENSG00000130429	ARPC1B	7	98971872	98992424	3.33859	Multivariate longevity
ENSG00000196981	WDR5B	3	122130715	122134882	3.3349	Multivariate longevity
ENSG00000048471	SNX29	16	12070594	12668146	3.3344	Multivariate longevity
ENSG00000065717	TLE2	19	2997636	3047633	-3.334199	Multivariate longevity
ENSG00000165684	SNAPC4	9	139270029	139293249	3.33369	Multivariate longevity
ENSG00000271380	LOC101928120	1	154934301	154935099	-3.3332	Multivariate longevity
ENSG00000177868	SVBP	1	43272723	43282954	3.33273	Multivariate longevity
ENSG00000105438	KDELR1	19	48885827	48894810	-3.330811	Multivariate longevity
ENSG00000236675	MTX1P1	1	155200766	155204116	-3.32978	Multivariate longevity
ENSG00000238164	NA	1	2481359	2488470	3.326471	Multivariate longevity
ENSG00000160310	PRMT2	21	48055079	48085036	3.32399	Multivariate longevity
ENSG00000129351	ILF3	19	10764937	10803093	-3.323655	Multivariate longevity
ENSG00000101161	PRPF6	20	62612488	62664453	3.3233	Multivariate longevity
ENSG00000173868	PHOSPHO1	17	47300724	47308128	-3.323053	Multivariate longevity
ENSG00000127774	EMC6	17	3572109	3572962	3.321486	Multivariate longevity
ENSG00000105514	RAB3D	19	11432722	11456946	3.32015	Multivariate longevity
ENSG00000261505	NA	16	1367892	1372846	-3.315219	Multivariate longevity
ENSG00000130706	ADRM1	20	60877149	60883918	3.3148	Multivariate longevity
ENSG00000104756	KCTD9	8	25285366	25315992	-3.31261	Multivariate longevity
ENSG00000105778	AVL9	7	32535038	33078516	3.31275	Multivariate longevity
ENSG00000130208	APOC1	19	45417504	45422606	3.311802	Multivariate longevity
ENSG00000132952	USPL1	13	31191830	31233686	3.3082	Multivariate longevity
ENSG00000136824	SMC2	9	106856541	106903698	3.3063	Multivariate longevity
ENSG00000267060	PTGES3L	17	41120105	41132545	-3.306028	Multivariate longevity
ENSG00000204304	PBX2	6	32152512	32157963	-3.305	Multivariate longevity
ENSG00000100307	CBX7	22	39516172	39548679	3.3	Multivariate longevity
ENSG00000197892	KIF13B	8	28924796	29120641	-3.30392	Multivariate longevity
ENSG00000265451	NA	2	122287998	122290281	3.3006	Multivariate longevity
ENSG00000246451	NA	14	104148699	104150352	3.30023	Multivariate longevity
ENSG00000175354	PTPN2	18	12785477	12929642	3.2984	Multivariate longevity
ENSG00000049541	RFC2	7	73645829	73668774	3.29627	Multivariate longevity
ENSG00000226471	NA	22	29196671	29244547	3.3	Multivariate longevity
ENSG00000215193	PEX26	22	18560689	18613905	-3.29515	Multivariate longevity
ENSG00000140829	DHX38	16	72127461	72146811	3.294112	Multivariate longevity
ENSG00000164008	C1orf50	1	43232940	43263968	-3.29394	Multivariate longevity
ENSG00000145247	OCIAD2	4	48887036	48908954	3.29154	Multivariate longevity
ENSG00000134717	BTF3L4	1	52521797	52556388	3.29125	Multivariate longevity
ENSG00000239951	IGKV3-20	2	89442057	89442643	3.29097	Multivariate longevity
ENSG00000091831	ESR1	6	151977826	152450754	-3.29057	Multivariate longevity
ENSG00000117713	ARID1A	1	27022524	27108595	-3.288414	Multivariate longevity
ENSG00000131469	RPL27	17	41150290	41154976	3.288918	Multivariate longevity
ENSG00000238228	OR7E7P	7	97576299	97577310	3.28911	Multivariate longevity
ENSG00000130158	DOCK6	19	11309971	11373157	-3.281477	Multivariate longevity
ENSG00000168917	SLC35G2	3	136537489	136574734	3.28275	Multivariate longevity
ENSG00000139644	TMBIM6	12	50101508	50158717	-3.28009	Multivariate longevity
ENSG00000198208	RPS6KL1	14	75370657	75390099	-3.28047	Multivariate longevity
ENSG00000075539	FRYL	4	48499378	48782339	3.27751	Multivariate longevity
ENSG00000129167	TPH1	11	18039111	18063973	-3.276244	Multivariate longevity
ENSG00000164051	CCDC51	3	48473574	48481866	-3.27578	Multivariate longevity
ENSG00000108179	PPIF	10	81107225	81115093	3.273584	Multivariate longevity
ENSG00000166997	CNPY4	7	99717236	99723134	3.27454	Multivariate longevity
ENSG00000066117	SMARCD1	12	50478755	50494495	3.271997	Multivariate longevity
ENSG00000110075	PPP6R3	11	68228186	68382802	3.26996	Multivariate longevity
ENSG00000157778	PSMG3	7	1606966	1610641	-3.26827	Multivariate longevity
ENSG00000181524	RPL24P4	6	42924083	42924503	3.267931	Multivariate longevity
ENSG00000197165	SULT1A2	16	28603264	28608430	-3.268319	Multivariate longevity
ENSG00000151327	FAM177A1	14	35514113	35582336	3.26723	Multivariate longevity
ENSG00000165121	NA	9	88430881	88464426	-3.2659	Multivariate longevity
ENSG00000113119	TMCO6	5	140019012	140024993	3.26027	Multivariate longevity
ENSG00000206503	HLA-A	6	29909037	29913661	-3.26135	Multivariate longevity
ENSG00000106603	COA1	7	43648055	43769316	-3.25544	Multivariate longevity
ENSG00000109180	OCIAD1	4	48807229	48863834	-3.25461	Multivariate longevity
ENSG00000166788	SAAL1	11	18091482	18127638	-3.251008	Multivariate longevity
ENSG00000112658	SRF	6	43139037	43149243	3.2481	Multivariate longevity
ENSG00000261061	NA	16	81064375	81065090	-3.24886	Multivariate longevity
ENSG00000163659	TIPARP	3	156391024	156424559	-3.2461	Multivariate longevity
ENSG00000149923	PPP4C	16	30087299	30096698	-3.2435	Multivariate longevity
ENSG00000231130	NA	6	29864431	29865563	-3.2432	Multivariate longevity
ENSG00000048342	CC2D2A	4	15471489	15603180	-3.2416	Multivariate longevity
ENSG00000143379	SETDB1	1	150898739	150937213	-3.242315	Multivariate longevity
ENSG00000196396	PTPN1	20	49126891	49201299	3.2413	Multivariate longevity
ENSG00000237190	CDKN2AIPNL	5	133737778	133747589	3.24112	Multivariate longevity
ENSG00000169217	CD2BP2	16	30362087	30366682	3.239124	Multivariate longevity
ENSG00000120029	ARMH3	10	103605356	103815950	3.237399	Multivariate longevity
ENSG00000126858	RHOT1	17	30469473	30580393	3.23063	Multivariate longevity
ENSG00000051180	RAD51	15	40986972	41024354	3.22627	Multivariate longevity
ENSG00000162413	KLHL21	1	6650784	6674667	3.2281	Multivariate longevity
ENSG00000240399	NA	12	48448596	48449374	-3.22647	Multivariate longevity
ENSG00000272758	WDR5B-DT	3	122135054	122162027	-3.22697	Multivariate longevity
ENSG00000184730	APOBR	16	28505970	28510291	-3.2251	Multivariate longevity
ENSG00000121957	GPSM2	1	109417972	109477167	-3.223572	Multivariate longevity
ENSG00000124225	PMEPA1	20	56223448	56286592	-3.22017	Multivariate longevity
ENSG00000188242	PP7080	5	466239	473213	3.21687	Multivariate longevity
ENSG00000088808	PPP1R13B	14	104200089	104313927	-3.2163	Multivariate longevity
ENSG00000213445	SIPA1	11	65405568	65418401	3.215077	Multivariate longevity
ENSG00000230149	NA	22	39130735	39134995	-3.21605	Multivariate longevity
ENSG00000111405	ENDOU	12	48103517	48119350	-3.214124	Multivariate longevity
ENSG00000171723	GPHN	14	66974125	67648520	-3.21224	Multivariate longevity
ENSG00000244398	RPL36AP37	11	16996240	16996560	3.21056	Multivariate longevity
ENSG00000168610	STAT3	17	40465342	40540586	-3.20913	Multivariate longevity
ENSG00000133059	DSTYK	1	205111632	205180727	3.208328	Multivariate longevity
ENSG00000143774	GUK1	1	228327663	228336685	3.2074	Multivariate longevity
ENSG00000171453	POLR1C	6	43477440	43497323	-3.208123	Multivariate longevity
ENSG00000141458	NPC1	18	21086148	21166862	3.2069	Multivariate longevity
ENSG00000081307	UBA5	3	132373290	132396941	3.20425	Multivariate longevity
ENSG00000133612	AGAP3	7	150782918	150841523	3.20548	Multivariate longevity
ENSG00000270362	HMGN3-AS1	6	79943435	79946514	-3.205392	Multivariate longevity
ENSG00000101246	ARFRP1	20	62329996	62339377	3.202	Multivariate longevity
ENSG00000170836	PPM1D	17	58677544	58741849	-3.20032	Multivariate longevity
ENSG00000196141	SPATS2L	2	201170604	201346986	-3.20168	Multivariate longevity
ENSG00000204435	CSNK2B	6	31633013	31638120	-3.1963	Multivariate longevity
ENSG00000272540	NA	6	30690882	30691654	-3.19579	Multivariate longevity
ENSG00000116521	SCAMP3	1	155225770	155232221	3.19222	Multivariate longevity
ENSG00000132003	ZSWIM4	19	13906274	13943044	-3.192221	Multivariate longevity
ENSG00000132359	RAP1GAP2	17	2680350	2941033	3.19234	Multivariate longevity
ENSG00000164062	APEH	3	49711435	49721396	3.19109	Multivariate longevity
ENSG00000179965	ZNF771	16	30418618	30440920	-3.1877	Multivariate longevity
ENSG00000125912	NCLN	19	3185561	3209573	-3.187215	Multivariate longevity
ENSG00000119608	PROX2	14	75319736	75330537	-3.18534	Multivariate longevity
ENSG00000010704	HFE	6	26087509	26098571	3.1813	Multivariate longevity
ENSG00000087237	CETP	16	56995762	57017757	3.1815	Multivariate longevity
ENSG00000130755	GMFG	19	39818993	39833012	3.181327	Multivariate longevity
ENSG00000157404	KIT	4	55524085	55606881	3.17527	Multivariate longevity
ENSG00000198646	NCOA6	20	33284722	33413452	3.17037	Multivariate longevity
ENSG00000164053	ATRIP	3	48488114	48507115	-3.16922	Multivariate longevity
ENSG00000168259	DNAJC7	17	40128451	40173394	-3.169594	Multivariate longevity
ENSG00000174529	TMEM81	1	205052258	205053645	3.16709	Multivariate longevity
ENSG00000152556	PFKM	12	48498922	48540187	3.16574	Multivariate longevity
ENSG00000243410	NA	3	63997640	64001922	3.16452	Multivariate longevity
ENSG00000126456	IRF3	19	50162826	50169132	3.162712	Multivariate longevity
ENSG00000126749	EMG1	12	7072408	7105520	-3.16282	Multivariate longevity
ENSG00000224086	NA	22	22292609	22297799	3.16	Multivariate longevity
ENSG00000149532	CPSF7	11	61170121	61197503	-3.15868	Multivariate longevity
ENSG00000163785	RYK	3	133784147	133969689	-3.16013	Multivariate longevity
ENSG00000198408	OGA	10	103544200	103578696	-3.16018	Multivariate longevity
ENSG00000203709	NA	1	207974863	208042495	3.159335	Multivariate longevity
ENSG00000076924	XAB2	19	7684411	7694451	3.154465	Multivariate longevity
ENSG00000170091	NSG2	5	173472607	173670504	-3.15364	Multivariate longevity
ENSG00000173511	VEGFB	11	64002010	64006259	-3.151808	Multivariate longevity
ENSG00000126803	HSPA2	14	65002623	65009955	-3.15027	Multivariate longevity
ENSG00000125780	TGM3	20	2276647	2321724	3.14885	Multivariate longevity
ENSG00000125520	SLC2A4RG	20	62371214	62374858	3.1465	Multivariate longevity
ENSG00000166965	RCCD1	15	91498100	91506349	-3.1473	Multivariate longevity
ENSG00000149929	HIRIP3	16	30003645	30007757	-3.144167	Multivariate longevity
ENSG00000054611	TBC1D22A	22	47158518	47571336	-3.14222	Multivariate longevity
ENSG00000028203	VEZT	12	95611522	95696566	3.14115	Multivariate longevity
ENSG00000160014	CALM3	19	47104331	47114050	3.141464	Multivariate longevity
ENSG00000269374	LOC732229	19	42989228	42989866	-3.142516	Multivariate longevity
ENSG00000225190	PLEKHM1	17	43513266	43568115	-3.138371	Multivariate longevity
ENSG00000225217	NA	1	161576081	161578007	3.135918	Multivariate longevity
ENSG00000115306	SPTBN1	2	54683422	54896812	-3.132378	Multivariate longevity
ENSG00000115464	USP34	2	61414598	61697904	-3.133525	Multivariate longevity
ENSG00000116584	ARHGEF2	1	155916630	155976861	3.13284	Multivariate longevity
ENSG00000160883	HK3	5	176307870	176326333	-3.13384	Multivariate longevity
ENSG00000119640	ACYP1	14	75519924	75536186	-3.13095	Multivariate longevity
ENSG00000125686	MED1	17	37560538	37607539	-3.131014	Multivariate longevity
ENSG00000198841	KTI12	1	52497775	52499488	-3.1316	Multivariate longevity
ENSG00000130479	MAP1S	19	17830051	17845325	-3.130233	Multivariate longevity
ENSG00000166451	CENPN	16	81040103	81066719	-3.12952	Multivariate longevity
ENSG00000108344	PSMD3	17	38137050	38154213	3.12843	Multivariate longevity
ENSG00000147459	DOCK5	8	25042238	25275598	3.13	Multivariate longevity
ENSG00000144034	TPRKB	2	73956231	73964527	3.125894	Multivariate longevity
ENSG00000114316	USP4	3	49315264	49378145	3.12125	Multivariate longevity
ENSG00000142541	RPL13A	19	49990811	49995565	3.122088	Multivariate longevity
ENSG00000204308	RNF5	6	32146131	32151930	-3.122	Multivariate longevity
ENSG00000204428	LY6G5C	6	31644461	31651817	-3.1211	Multivariate longevity
ENSG00000119682	AREL1	14	75120140	75179818	3.12017	Multivariate longevity
ENSG00000123352	SPATS2	12	49760367	49921205	3.12015	Multivariate longevity
ENSG00000127720	METTL25	12	82752276	82873015	3.120418	Multivariate longevity
ENSG00000188277	C15orf62	15	41062159	41064643	-3.1187	Multivariate longevity
ENSG00000250742	LINC02381	12	54519882	54526627	-3.11601	Multivariate longevity
ENSG00000272140	NA	10	75463493	75473339	-3.1172	Multivariate longevity
ENSG00000119661	DNAL1	14	74111578	74170435	-3.115	Multivariate longevity
ENSG00000177628	GBA	1	155204243	155214490	3.110956	Multivariate longevity
ENSG00000257017	HP	16	72088491	72094954	-3.1118	Multivariate longevity
ENSG00000164078	MST1R	3	49924435	49941299	3.11058	Multivariate longevity
ENSG00000165698	SPACA9	9	135753414	135765588	3.10913	Multivariate longevity
ENSG00000073849	ST6GAL1	3	186648274	186796341	3.10658	Multivariate longevity
ENSG00000108578	BLMH	17	28575218	28619074	3.107119	Multivariate longevity
ENSG00000180089	TMEM86B	19	55738007	55741647	3.107279	Multivariate longevity
ENSG00000116786	PLEKHM2	1	16010827	16061264	3.105828	Multivariate longevity
ENSG00000167554	ZNF610	19	52839498	52871031	-3.105333	Multivariate longevity
ENSG00000177981	ASB8	12	48541571	48574996	3.10566	Multivariate longevity
ENSG00000269940	NA	14	104160897	104161507	-3.10511	Multivariate longevity
ENSG00000126464	PRR12	19	50094900	50129696	-3.10442	Multivariate longevity
ENSG00000142675	CNKSR1	1	26503894	26516377	-3.10199	Multivariate longevity
ENSG00000196923	PDLIM7	5	176910395	176924607	-3.10135	Multivariate longevity
ENSG00000156853	ZNF689	16	30613879	30635333	-3.098923	Multivariate longevity
ENSG00000123975	CKS2	9	91926113	91931618	3.0985	Multivariate longevity
ENSG00000108774	RAB5C	17	40276994	40307035	3.097982	Multivariate longevity
ENSG00000185104	FAF1	1	50905150	51425935	-3.096867	Multivariate longevity
ENSG00000204371	EHMT2	6	31847536	31865464	-3.0968	Multivariate longevity
ENSG00000217930	PAM16	16	4381550	4405608	-3.0963	Multivariate longevity
ENSG00000167513	CDT1	16	88869621	88875666	3.0945	Multivariate longevity
ENSG00000170634	ACYP2	2	54197975	54532437	-3.094652	Multivariate longevity
ENSG00000256713	PGA5	11	61008514	61018920	-3.092807	Multivariate longevity
ENSG00000108771	DHX58	17	40253422	40264751	-3.09219	Multivariate longevity
ENSG00000153487	ING1	13	111365083	111373421	-3.09122	Multivariate longevity
ENSG00000162496	DHRS3	1	12627939	12677737	-3.09023	Multivariate longevity
ENSG00000127616	SMARCA4	19	11071598	11176071	3.089163	Multivariate longevity
ENSG00000143942	CHAC2	2	53994929	54002333	-3.0882	Multivariate longevity
ENSG00000160753	RUSC1	1	155290687	155300905	-3.08923	Multivariate longevity
ENSG00000260285	NA	14	103991347	103995409	-3.08936	Multivariate longevity
ENSG00000261716	H2BC20P	1	149816065	149820591	-3.08619	Multivariate longevity
ENSG00000152804	HHEX	10	94447945	94455403	-3.08473	Multivariate longevity
ENSG00000010295	IFFO1	12	6647541	6665239	-3.083064	Multivariate longevity
ENSG00000172650	AGAP5	10	75434033	75457639	-3.08074	Multivariate longevity
ENSG00000232043	NA	20	49187512	49194578	3.081	Multivariate longevity
ENSG00000186908	ZDHHC17	12	77157368	77247476	3.08005	Multivariate longevity
ENSG00000182718	ANXA2	15	60639333	60695082	3.07893	Multivariate longevity
ENSG00000183444	OR7E38P	7	97595402	97596386	-3.0786	Multivariate longevity
ENSG00000010278	CD9	12	6308881	6347425	-3.076443	Multivariate longevity
ENSG00000143418	CERS2	1	150933059	150947479	-3.07563	Multivariate longevity
ENSG00000166263	STXBP4	17	53046088	53241646	-3.07618	Multivariate longevity
ENSG00000014919	COX15	10	101471601	101491857	3.0746	Multivariate longevity
ENSG00000250616	NA	16	30107751	30115437	-3.074252	Multivariate longevity
ENSG00000223501	VPS52	6	33218049	33239824	-3.0722	Multivariate longevity
ENSG00000108306	FBXL20	17	37415384	37558776	3.07186	Multivariate longevity
ENSG00000159131	GART	21	34876238	34915797	-3.07052	Multivariate longevity
ENSG00000132207	SLX1A	16	30205208	30208882	3.0662	Multivariate longevity
ENSG00000137842	TMEM62	15	43415477	43477344	-3.06654	Multivariate longevity
ENSG00000103740	ACSBG1	15	78459810	78538030	3.05968	Multivariate longevity
ENSG00000106624	AEBP1	7	44143960	44154161	3.05851	Multivariate longevity
ENSG00000079387	SENP1	12	48436681	48500091	-3.05807	Multivariate longevity
ENSG00000093183	SEC22C	3	42589461	42642572	-3.05437	Multivariate longevity
ENSG00000164284	GRPEL2	5	148724993	148734146	-3.0534	Multivariate longevity
ENSG00000165807	PPP1R36	14	65016620	65056098	-3.05392	Multivariate longevity
ENSG00000177791	MYOZ1	10	75391412	75401515	-3.05199	Multivariate longevity
ENSG00000090674	MCOLN1	19	7587512	7598895	-3.051482	Multivariate longevity
ENSG00000119953	SMNDC1	10	112050488	112064709	3.05172	Multivariate longevity
ENSG00000203644	NA	3	129565893	129566800	3.0509	Multivariate longevity
ENSG00000135842	NIBAN1	1	184759858	184943682	-3.04954	Multivariate longevity
ENSG00000183576	SETD3	14	99864083	99947216	-3.04876	Multivariate longevity
ENSG00000272669	NA	22	39138630	39139120	-3.04734	Multivariate longevity
ENSG00000095485	CWF19L1	10	101992055	102027437	-3.04757	Multivariate longevity
ENSG00000163214	DHX57	2	39024871	39103075	-3.04745	Multivariate longevity
ENSG00000224831	NA	3	149699965	149701095	-3.04756	Multivariate longevity
ENSG00000163950	SLBP	4	1694527	1714282	3.04427	Multivariate longevity
ENSG00000228242	NA	3	14186223	14189784	-3.04458	Multivariate longevity
ENSG00000116127	ALMS1	2	73612886	73837920	3.04295	Multivariate longevity
ENSG00000137177	KIF13A	6	17759414	17987854	3.0434	Multivariate longevity
ENSG00000260572	NA	3	160471216	160472930	-3.04393	Multivariate longevity
ENSG00000242338	NA	10	75475601	75490227	3.042618	Multivariate longevity
ENSG00000179958	DCTPP1	16	30434940	30441396	-3.0407	Multivariate longevity
ENSG00000230224	PHBP9	10	102008028	102008852	-3.04075	Multivariate longevity
ENSG00000126460	PRRG2	19	50083903	50094272	3.03731	Multivariate longevity
ENSG00000127957	PMS2P3	7	75132254	75157478	-3.03689	Multivariate longevity
ENSG00000134982	APC	5	112043195	112181936	-3.03518	Multivariate longevity
ENSG00000241685	ARPC1A	7	98923521	98985787	-3.03623	Multivariate longevity
ENSG00000173281	PPP1R3B	8	8993765	9009084	3.03	Multivariate longevity
ENSG00000143369	ECM1	1	150480538	150486265	3.030483	Multivariate longevity
ENSG00000226332	NA	20	60880488	60881381	-3.0312	Multivariate longevity
ENSG00000234127	TRIM26	6	30152232	30181204	3.0312	Multivariate longevity
ENSG00000271020	NA	3	33838641	33839173	3.03129	Multivariate longevity
ENSG00000196890	H2BU1	1	228645808	228646259	3.0281	Multivariate longevity
ENSG00000204991	SPIRE2	16	89884587	89937727	-3.02823	Multivariate longevity
ENSG00000114023	FAM162A	3	122103023	122131181	-3.02678	Multivariate longevity
ENSG00000204525	HLA-C	6	31236526	31239907	3.02665	Multivariate longevity
ENSG00000123610	TNFAIP6	2	152214106	152236560	-3.024196	Multivariate longevity
ENSG00000100483	VCPKMT	14	50575350	50583318	3.02166	Multivariate longevity
ENSG00000133392	MYH11	16	15797029	15950890	3.0219	Multivariate longevity
ENSG00000265100	NA	17	66242770	66244079	-3.021627	Multivariate longevity
ENSG00000180104	EXOC3	5	443273	472052	-3.02188	Multivariate longevity
ENSG00000228436	LOC105378663	1	39325672	39385068	-3.020904	Multivariate longevity
ENSG00000268516	LOC105372482	19	58768639	58790174	3.021072	Multivariate longevity
ENSG00000151718	WWC2	4	184020446	184241930	3.01908	Multivariate longevity
ENSG00000095319	NUP188	9	131709978	131769375	-3.01844	Multivariate longevity
ENSG00000124766	SOX4	6	21593972	21598847	3.01809	Multivariate longevity
ENSG00000079313	REXO1	19	1815248	1848452	-3.017132	Multivariate longevity
ENSG00000204632	HLA-G	6	29794744	29798902	-3.01699	Multivariate longevity
ENSG00000165819	METTL3	14	21966277	21979517	3.01572	Multivariate longevity
ENSG00000187514	PTMA	2	232571605	232578251	-3.01651	Multivariate longevity
ENSG00000054282	SDCCAG8	1	243419320	243663394	3.01553	Multivariate longevity
ENSG00000165695	AK8	9	135600965	135754164	-3.0144	Multivariate longevity
ENSG00000169203	NPIPB12	16	29495010	29517320	3.0139	Multivariate longevity
ENSG00000047849	MAP4	3	47892182	48130769	-3.01234	Multivariate longevity
ENSG00000075292	ZNF638	2	71503691	71662199	-3.01266	Multivariate longevity
ENSG00000110092	CCND1	11	69455855	69469242	-3.011905	Multivariate longevity
ENSG00000118402	ELOVL4	6	80624529	80657297	3.0114	Multivariate longevity
ENSG00000232940	HCG25	6	33217311	33222766	-3.0119	Multivariate longevity
ENSG00000006831	ADIPOR2	12	1797740	1897844	-3.010255	Multivariate longevity
ENSG00000173432	SAA1	11	18287721	18291524	3.01057	Multivariate longevity
ENSG00000236801	RPL24P8	9	72832111	72832584	-3.00915	Multivariate longevity
ENSG00000163131	CTSS	1	150702672	150738433	-3.00748	Multivariate longevity
ENSG00000247903	NA	12	27124519	27132515	3.00594	Multivariate longevity
ENSG00000176700	NA	15	85174682	85185695	-3.00457	Multivariate longevity
ENSG00000104976	SNAPC2	19	7985201	7988135	-3.003385	Multivariate longevity
ENSG00000262712	NA	16	4385871	4387819	-3.0008	Multivariate longevity
ENSG00000101782	RIOK3	18	21032787	21066567	2.9994	Multivariate longevity
ENSG00000204052	LRRC73	6	43474707	43478424	-2.998799	Multivariate longevity
ENSG00000187098	MITF	3	69788586	70017488	2.99747	Multivariate longevity
ENSG00000198064	NPIPB13	16	30234258	30265831	2.997925	Multivariate longevity
ENSG00000239306	RBM14	11	66384053	66394818	2.998056	Multivariate longevity
ENSG00000113758	DBN1	5	176883609	176901402	-2.996355	Multivariate longevity
ENSG00000100220	RTCB	22	32783569	32808242	2.99165	Multivariate longevity
ENSG00000143258	USP21	1	161129240	161135513	-2.990216	Multivariate longevity
ENSG00000113761	ZNF346	5	176449697	176508190	2.98929	Multivariate longevity
ENSG00000140497	SCAMP2	15	75136071	75165706	2.98904	Multivariate longevity
ENSG00000104728	ARHGEF10	8	1772142	1906807	-2.99	Multivariate longevity
ENSG00000236859	NIFK-AS1	2	122407226	122485784	2.98552	Multivariate longevity
ENSG00000272391	POM121C	HG1257_PATCH	74883570	74906074	-2.98444	Multivariate longevity
ENSG00000081181	ARG2	14	68086515	68118437	2.98123	Multivariate longevity
ENSG00000134308	YWHAQ	2	9724101	9771143	-2.98049	Multivariate longevity
ENSG00000156453	PCDH1	5	141232938	141258811	2.977608	Multivariate longevity
ENSG00000151164	RAD9B	12	110939460	110969891	2.974762	Multivariate longevity
ENSG00000137185	ZSCAN9	6	28192664	28201260	-2.9742	Multivariate longevity
ENSG00000214212	C19orf38	19	10947251	10980466	-2.973533	Multivariate longevity
ENSG00000137824	RMDN3	15	41028082	41048049	2.97282	Multivariate longevity
ENSG00000267475	NA	19	33177995	33182656	2.971926	Multivariate longevity
ENSG00000186340	THBS2	6	169615875	169654139	2.9711	Multivariate longevity
ENSG00000181610	MRPS23	17	55916842	55927417	-2.969815	Multivariate longevity
ENSG00000131470	PSMC3IP	17	40724333	40729849	2.968588	Multivariate longevity
ENSG00000231312	MAP4K3-DT	2	39663778	39892483	2.965383	Multivariate longevity
ENSG00000071539	TRIP13	5	892758	919472	-2.965123	Multivariate longevity
ENSG00000254461	NA	11	66027038	66029305	-2.96464	Multivariate longevity
ENSG00000131873	CHSY1	15	101715928	101792137	2.96317	Multivariate longevity
ENSG00000170606	HSPA4	5	132387654	132442141	-2.96327	Multivariate longevity
ENSG00000136908	DPM2	9	130697378	130700763	-2.962	Multivariate longevity
ENSG00000168062	BATF2	11	64755415	64764517	2.96127	Multivariate longevity
ENSG00000164109	MAD2L1	4	120976763	120988229	2.96059	Multivariate longevity
ENSG00000136378	ADAMTS7	15	79051545	79103773	2.95788	Multivariate longevity
ENSG00000106723	SPIN1	9	91003334	91093609	-2.9538	Multivariate longevity
ENSG00000255320	NA	11	66012311	66013710	2.95406	Multivariate longevity
ENSG00000188873	RPL10AP2	8	48068741	48069394	-2.95337	Multivariate longevity
ENSG00000165389	SPTSSA	14	34901995	34931562	-2.95292	Multivariate longevity
ENSG00000188549	CCDC9B	15	40623653	40633168	-2.95134	Multivariate longevity
ENSG00000234028	EIF2AK3-DT	2	88927057	88931339	2.95216	Multivariate longevity
ENSG00000101400	SNTA1	20	31995761	32031698	-2.94908	Multivariate longevity
ENSG00000132964	CDK8	13	26828276	26979375	-2.94842	Multivariate longevity
ENSG00000258136	LOC101929162	12	108130332	108153745	2.94916	Multivariate longevity
ENSG00000152219	ARL14EP	11	30344598	30359774	-2.94774	Multivariate longevity
ENSG00000235016	SEMA3F-AS1	3	50153455	50193518	-2.94815	Multivariate longevity
ENSG00000203760	CENPW	6	126661320	126670021	2.946564	Multivariate longevity
ENSG00000171757	LRRC34	3	169511216	169530774	2.94563	Multivariate longevity
ENSG00000179841	AKAP5	14	64932217	64941221	-2.94549	Multivariate longevity
ENSG00000230002	ALMS1-IT1	2	73683891	73686611	2.94607	Multivariate longevity
ENSG00000256269	HMBS	11	118955576	118964259	2.944579	Multivariate longevity
ENSG00000187676	B3GLCT	13	31774073	31906413	2.9441	Multivariate longevity
ENSG00000175536	LIPT2	11	74202757	74204778	2.942764	Multivariate longevity
ENSG00000018408	WWTR1	3	149235022	149454501	2.94149	Multivariate longevity
ENSG00000103544	VPS35L	16	19566562	19718115	2.93985	Multivariate longevity
ENSG00000166851	PLK1	16	23688977	23701688	-2.9353	Multivariate longevity
ENSG00000174446	SNAPC5	15	66782473	66790151	-2.9346	Multivariate longevity
ENSG00000239213	NA	3	136560568	136580896	-2.93448	Multivariate longevity
ENSG00000180891	CUEDC1	17	55938604	56032684	-2.932352	Multivariate longevity
ENSG00000178952	TUFM	16	28853732	28857729	2.93095	Multivariate longevity
ENSG00000130940	CASZ1	1	10696661	10856707	2.93019	Multivariate longevity
ENSG00000174996	KLC2	11	66024765	66035331	-2.9301	Multivariate longevity
ENSG00000105856	HBP1	7	106809406	106842974	-2.92892	Multivariate longevity
ENSG00000119138	KLF9	9	72999503	73029540	-2.9285	Multivariate longevity
ENSG00000068878	PSME4	2	54091204	54197977	-2.92841	Multivariate longevity
ENSG00000163431	LMOD1	1	201865580	201915715	-2.927874	Multivariate longevity
ENSG00000149679	CABLES2	20	60963688	60982341	-2.9268	Multivariate longevity
ENSG00000115526	CHST10	2	101008327	101034118	2.92632	Multivariate longevity
ENSG00000147854	UHRF2	9	6413151	6507054	-2.92552	Multivariate longevity
ENSG00000137411	VARS2	6	30876019	30894236	2.9243	Multivariate longevity
ENSG00000160767	FAM189B	1	155216996	155225274	-2.922436	Multivariate longevity
ENSG00000166133	RPUSD2	15	40861499	40866659	-2.9225	Multivariate longevity
ENSG00000255517	LOC101928069	11	66240961	66247704	-2.92128	Multivariate longevity
ENSG00000159958	TNFRSF13C	22	42321045	42322822	-2.92	Multivariate longevity
ENSG00000131931	THAP1	8	42691817	42698468	2.92	Multivariate longevity
ENSG00000160218	TRAPPC10	21	45432200	45526433	2.91452	Multivariate longevity
ENSG00000198830	HMGN2	1	26798941	26802463	2.91265	Multivariate longevity
ENSG00000204149	AGAP6	10	51748078	51770259	-2.912786	Multivariate longevity
ENSG00000165118	C9orf64	9	86553226	86571901	2.9124	Multivariate longevity
ENSG00000181019	NQO1	16	69740899	69760854	-2.911062	Multivariate longevity
ENSG00000003402	CFLAR	2	201980827	202041410	-2.909535	Multivariate longevity
ENSG00000178397	FAM220A	7	6369040	6388612	-2.90978	Multivariate longevity
ENSG00000170473	PYM1	12	56295197	56326402	2.90885	Multivariate longevity
ENSG00000242798	NA	7	99712837	99724762	-2.90842	Multivariate longevity
ENSG00000106245	BUD31	7	99006264	99017239	-2.90703	Multivariate longevity
ENSG00000143401	ANP32E	1	150190717	150208504	2.90655	Multivariate longevity
ENSG00000143207	COP1	1	175913967	176176629	-2.90589	Multivariate longevity
ENSG00000164885	CDK5	7	150750899	150755617	2.90397	Multivariate longevity
ENSG00000176095	IP6K1	3	49761727	49823975	-2.90382	Multivariate longevity
ENSG00000130164	LDLR	19	11200038	11244492	-2.901682	Multivariate longevity
ENSG00000174547	MRPL11	11	66202546	66234209	2.90178	Multivariate longevity
ENSG00000197312	DDI2	1	15943995	15995539	2.90133	Multivariate longevity
ENSG00000243175	RPSAP36	4	144345906	144347166	-2.90085	Multivariate longevity
ENSG00000166246	C16orf71	16	4784273	4799397	-2.89972	Multivariate longevity
ENSG00000157014	TATDN2	3	10289707	10322902	2.89882	Multivariate longevity
ENSG00000091732	ZC3HC1	7	129658126	129691291	2.8958	Multivariate longevity
ENSG00000229692	NA	2	39219420	39220998	2.89577	Multivariate longevity
ENSG00000139687	RB1	13	48877887	49056122	-2.89489	Multivariate longevity
ENSG00000174574	AKIRIN1	1	39456895	39471731	2.895284	Multivariate longevity
ENSG00000107862	GBF1	10	104005289	104142656	2.89391	Multivariate longevity
ENSG00000133026	MYH10	17	8377523	8534079	-2.89472	Multivariate longevity
ENSG00000137198	GMPR	6	16238811	16295780	2.8937	Multivariate longevity
ENSG00000130734	ATG4D	19	10654571	10664094	-2.891323	Multivariate longevity
ENSG00000111321	LTBR	12	6484211	6500733	2.89021	Multivariate longevity
ENSG00000157227	MMP14	14	23305766	23318236	-2.89059	Multivariate longevity
ENSG00000065559	MAP2K4	17	11924141	12047147	-2.8897	Multivariate longevity
ENSG00000125952	MAX	14	65472892	65569413	-2.88948	Multivariate longevity
ENSG00000163535	SGO2	2	201374731	201448505	-2.88841	Multivariate longevity
ENSG00000196850	PPTC7	12	110969120	111021125	2.885965	Multivariate longevity
ENSG00000160691	SHC1	1	154934774	154946871	-2.880616	Multivariate longevity
ENSG00000115970	THADA	2	43393800	43823185	-2.878253	Multivariate longevity
ENSG00000177352	CCDC71	3	49199968	49203754	-2.87818	Multivariate longevity
ENSG00000204618	RNF39	6	30038043	30043664	-2.87746	Multivariate longevity
ENSG00000159212	CLIC6	21	36041688	36090525	-2.87717	Multivariate longevity
ENSG00000073792	IGF2BP2	3	185361527	185542844	-2.87658	Multivariate longevity
ENSG00000172766	NAA16	13	41885341	41951166	2.87632	Multivariate longevity
ENSG00000269176	NA	11	62553498	62554257	-2.87676	Multivariate longevity
ENSG00000241043	NA	9	32566787	32568619	2.8763	Multivariate longevity
ENSG00000163611	SPICE1	3	113161565	113234034	2.87596	Multivariate longevity
ENSG00000197265	GTF2E2	8	30435835	30515768	2.87598	Multivariate longevity
ENSG00000226232	NPIPB14P	16	70010291	70030091	-2.8742	Multivariate longevity
ENSG00000240184	PCDHGC3	5	140855580	140892542	-2.873364	Multivariate longevity
ENSG00000226445	NA	6	169613349	169639660	-2.87288	Multivariate longevity
ENSG00000131188	PRR7	5	176873446	176883283	2.87242	Multivariate longevity
ENSG00000164867	NOS3	7	150688083	150711676	-2.87176	Multivariate longevity
ENSG00000111644	ACRBP	12	6747241	6756626	-2.87051	Multivariate longevity
ENSG00000144048	DUSP11	2	73989311	74007284	2.86862	Multivariate longevity
ENSG00000132768	DPH2	1	44435672	44439041	2.867978	Multivariate longevity
ENSG00000103966	EHD4	15	42190950	42264776	2.8664	Multivariate longevity
ENSG00000158092	NCK1	3	136581050	136668665	-2.86639	Multivariate longevity
ENSG00000163528	CHCHD4	3	14153580	14166370	-2.86641	Multivariate longevity
ENSG00000170092	SPDYE5	7	75123401	75133628	2.86645	Multivariate longevity
ENSG00000204267	TAP2	6	32789610	32806557	2.8664	Multivariate longevity
ENSG00000112787	FBRSL1	12	133066137	133161774	2.86432	Multivariate longevity
ENSG00000090061	CCNK	14	99947506	100001381	-2.86351	Multivariate longevity
ENSG00000240849	PEDS1	20	48697663	48770335	-2.86256	Multivariate longevity
ENSG00000106809	OGN	9	95146249	95166978	-2.8613	Multivariate longevity
ENSG00000183010	PYCR1	17	79890260	79900288	2.858273	Multivariate longevity
ENSG00000160867	FGFR4	5	176513887	176525145	-2.85788	Multivariate longevity
ENSG00000122299	ZC3H7A	16	11844442	11891123	2.857478	Multivariate longevity
ENSG00000176681	LRRC37A	17	44370099	44415160	2.85749	Multivariate longevity
ENSG00000260367	NA	16	28986294	28990145	2.8566	Multivariate longevity
ENSG00000164535	DAGLB	7	6448757	6523821	2.85608	Multivariate longevity
ENSG00000165097	KDM1B	6	18155560	18224084	-2.85601	Multivariate longevity
ENSG00000142552	RCN3	19	50030875	50050219	2.853306	Multivariate longevity
ENSG00000109390	NDUFC1	4	140188034	140223705	2.85178	Multivariate longevity
ENSG00000230795	HLA-K	6	29894236	29897009	2.8505	Multivariate longevity
ENSG00000090857	PDPR	16	70147529	70195203	2.850299	Multivariate longevity
ENSG00000213290	PGK1P2	19	12670385	12671919	2.849356	Multivariate longevity
ENSG00000072736	NFATC3	16	68118654	68263162	2.84762	Multivariate longevity
ENSG00000271270	TMCC1-AS1	3	129612714	129637418	2.84763	Multivariate longevity
ENSG00000233337	UBE2FP3	1	111980136	111980659	2.847066	Multivariate longevity
ENSG00000247853	NA	12	6687788	6693905	2.84666	Multivariate longevity
ENSG00000107201	DDX58	9	32455300	32526322	-2.84636	Multivariate longevity
ENSG00000171858	RPS21	20	60962172	60963576	2.846	Multivariate longevity
ENSG00000142230	SAE1	19	47616531	47713886	-2.845227	Multivariate longevity
ENSG00000266993	LOC105378721	1	52259637	52264824	2.843447	Multivariate longevity
ENSG00000067533	RRP15	1	218458629	218511325	2.84145	Multivariate longevity
ENSG00000174405	LIG4	13	108859787	108870716	-2.84127	Multivariate longevity
ENSG00000110917	MLEC	12	121124672	121139667	-2.8409	Multivariate longevity
ENSG00000100558	PLEK2	14	67853700	67878917	2.83666	Multivariate longevity
ENSG00000258366	RTEL1	20	62289163	62328416	-2.83495	Multivariate longevity
ENSG00000120685	PROSER1	13	39584003	39612252	2.83417	Multivariate longevity
ENSG00000106608	URGCP	7	43915493	43966010	-2.83351	Multivariate longevity
ENSG00000012963	UBR7	14	93673401	93695561	2.83247	Multivariate longevity
ENSG00000095015	MAP3K1	5	56111401	56191979	-2.83154	Multivariate longevity
ENSG00000140382	HMG20A	15	77712754	77777949	2.83011	Multivariate longevity
ENSG00000198843	SELENOT	3	150320662	150348222	2.83061	Multivariate longevity
ENSG00000136478	TEX2	17	62224587	62340661	-2.828316	Multivariate longevity
ENSG00000203896	LIME1	20	62366815	62370456	2.82519	Multivariate longevity
ENSG00000124688	MAD2L1BP	6	43597277	43608689	2.8225	Multivariate longevity
ENSG00000173465	ZNRD2	11	65337901	65341413	2.82203	Multivariate longevity
ENSG00000171219	CDC42BPG	11	64590859	64612041	-2.82113	Multivariate longevity
ENSG00000102882	MAPK3	16	30125426	30134827	-2.8203	Multivariate longevity
ENSG00000114853	ZBTB47	3	42695176	42709072	2.81992	Multivariate longevity
ENSG00000156966	B3GNT7	2	232260254	232265875	2.81995	Multivariate longevity
ENSG00000076944	STXBP2	19	7701767	7712759	-2.81917	Multivariate longevity
ENSG00000197457	STMN3	20	62271061	62284780	-2.8194	Multivariate longevity
ENSG00000117222	RBBP5	1	205055270	205091143	2.818542	Multivariate longevity
ENSG00000172765	TMCC1	3	129366635	129612419	2.81877	Multivariate longevity
ENSG00000213923	CSNK1E	22	38686697	38794527	-2.82	Multivariate longevity
ENSG00000111275	ALDH2	12	112204691	112247782	-2.81734	Multivariate longevity
ENSG00000155729	KCTD18	2	201353675	201384507	-2.81731	Multivariate longevity
ENSG00000115239	ASB3	2	53759810	54087170	2.81657	Multivariate longevity
ENSG00000163013	FBXO41	2	73481810	73511559	-2.8163	Multivariate longevity
ENSG00000166166	TRMT61A	14	103995521	104003410	2.81605	Multivariate longevity
ENSG00000198087	CD2AP	6	47445525	47594999	2.8165	Multivariate longevity
ENSG00000273096	NA	22	39132615	39132797	2.81419	Multivariate longevity
ENSG00000270127	NA	15	101087972	101090358	2.8136	Multivariate longevity
ENSG00000104081	BMF	15	40380091	40401093	-2.8132	Multivariate longevity
ENSG00000128487	SPECC1	17	19912657	20222339	2.81199	Multivariate longevity
ENSG00000258384	NA	15	91495469	91498455	-2.81149	Multivariate longevity
ENSG00000141540	TTYH2	17	72209653	72258155	2.8108	Multivariate longevity
ENSG00000257122	NA	16	22430090	22449036	2.808856	Multivariate longevity
ENSG00000164751	PEX2	8	77892494	77913280	2.80781	Multivariate longevity
ENSG00000115084	SLC35F5	2	114462588	114514400	2.807281	Multivariate longevity
ENSG00000118900	UBN1	16	4896666	4932361	-2.806388	Multivariate longevity
ENSG00000260742	NA	2	182752578	182756390	-2.80646	Multivariate longevity
ENSG00000256092	NA	12	123848415	123850660	2.80586	Multivariate longevity
ENSG00000071073	MGAT4A	2	99235569	99347589	-2.802937	Multivariate longevity
ENSG00000138166	DUSP5	10	112257596	112271302	-2.802994	Multivariate longevity
ENSG00000203684	IBA57-DT	1	228351787	228353213	-2.80308	Multivariate longevity
ENSG00000109971	HSPA8	11	122928197	122933938	2.80278	Multivariate longevity
ENSG00000184752	NDUFA12	12	95290831	95397546	2.80225	Multivariate longevity
ENSG00000102931	ARL2BP	16	57279010	57287516	2.802	Multivariate longevity
ENSG00000170348	TMED10	14	75598173	75643334	2.80192	Multivariate longevity
ENSG00000229358	NA	7	32620561	32801399	2.80202	Multivariate longevity
ENSG00000136247	ZDHHC4	7	6617065	6629005	2.80102	Multivariate longevity
ENSG00000180855	ZNF443	19	12540521	12551926	2.801532	Multivariate longevity
ENSG00000109927	TECTA	11	120971882	121062202	-2.800608	Multivariate longevity
ENSG00000128578	STRIP2	7	129074274	129128240	2.80077	Multivariate longevity
ENSG00000135968	GCC2	2	109065017	109125871	2.80063	Multivariate longevity
ENSG00000149483	TMEM138	11	61129473	61136981	2.80042	Multivariate longevity
ENSG00000113578	FGF1	5	141971743	142077617	2.79935	Multivariate longevity
ENSG00000181873	IBA57	1	228353516	228369958	-2.799511	Multivariate longevity
ENSG00000154767	XPC	3	14186647	14220283	2.79874	Multivariate longevity
ENSG00000182973	CNOT10	3	32726637	32815367	-2.79807	Multivariate longevity
ENSG00000142655	PEX14	1	10532345	10690815	-2.795948	Multivariate longevity
ENSG00000162972	MAIP1	2	200820040	200873263	-2.796274	Multivariate longevity
ENSG00000157954	WIPI2	7	5229819	5273457	-2.79512	Multivariate longevity
ENSG00000145332	KLHL8	4	88081255	88161466	-2.79394	Multivariate longevity
ENSG00000166455	C16orf46	16	81087102	81110872	2.7933	Multivariate longevity
ENSG00000143303	RRNAD1	1	156698234	156706752	-2.79229	Multivariate longevity
ENSG00000189319	FAM53B	10	126307861	126432838	-2.79195	Multivariate longevity
ENSG00000137491	SLCO2B1	11	74811608	74917594	2.79137	Multivariate longevity
ENSG00000197943	PLCG2	16	81772702	81991899	2.79128	Multivariate longevity
ENSG00000140943	MBTPS1	16	84087368	84150511	-2.790682	Multivariate longevity
ENSG00000204439	C6orf47	6	31626075	31628549	-2.79005	Multivariate longevity
ENSG00000104142	VPS18	15	41186628	41196173	-2.7888	Multivariate longevity
ENSG00000236015	NA	7	39608975	39609797	-2.78802	Multivariate longevity
ENSG00000135317	SNX14	6	86215214	86303874	-2.78792	Multivariate longevity
ENSG00000086475	SEPHS1	10	13359424	13390297	2.787324	Multivariate longevity
ENSG00000144647	POMGNT2	3	43120724	43147568	-2.78691	Multivariate longevity
ENSG00000168488	ATXN2L	16	28834356	28848558	-2.7863	Multivariate longevity
ENSG00000100266	PACSIN2	22	43231418	43411151	-2.78584	Multivariate longevity
ENSG00000143067	ZNF697	1	120162045	120190396	2.785992	Multivariate longevity
ENSG00000185730	ZNF696	8	144371846	144380231	-2.79	Multivariate longevity
ENSG00000173715	C11orf80	11	66511922	66610987	2.78515	Multivariate longevity
ENSG00000149925	ALDOA	16	30064411	30081778	-2.7847	Multivariate longevity
ENSG00000259330	INAFM2	15	40617417	40618916	2.7848	Multivariate longevity
ENSG00000272514	CFAP206	6	88117701	88174183	-2.784	Multivariate longevity
ENSG00000124299	PEPD	19	33877856	34012700	-2.783382	Multivariate longevity
ENSG00000147437	GNRH1	8	25276776	25282170	2.78286	Multivariate longevity
ENSG00000267519	NA	19	13945330	13947173	2.782424	Multivariate longevity
ENSG00000121481	RNF2	1	185014496	185071740	2.781685	Multivariate longevity
ENSG00000211677	IGLC2	22	23243156	23243617	2.78	Multivariate longevity
ENSG00000078674	PCM1	8	17780349	17885478	2.78	Multivariate longevity
ENSG00000168522	FNTA	8	42889337	42940931	2.78	Multivariate longevity
ENSG00000155158	TTC39B	9	15163620	15307358	-2.7781	Multivariate longevity
ENSG00000187244	BCAM	19	45312328	45324673	2.777833	Multivariate longevity
ENSG00000166825	ANPEP	15	90328120	90358633	2.77733	Multivariate longevity
ENSG00000145916	RMND5B	5	177557997	177577566	-2.777343	Multivariate longevity
ENSG00000143319	ISG20L2	1	156691683	156698591	2.77579	Multivariate longevity
ENSG00000143321	HDGF	1	156711899	156736717	2.774	Multivariate longevity
ENSG00000160221	GATD3A	21	45553487	45565605	-2.77271	Multivariate longevity
ENSG00000254837	LOC100287896	11	74204411	74209578	-2.772744	Multivariate longevity
ENSG00000116489	CAPZA1	1	113161795	113214241	-2.77207	Multivariate longevity
ENSG00000136045	PWP1	12	108079509	108106944	2.77185	Multivariate longevity
ENSG00000168303	MPLKIP	7	40165622	40174258	2.77207	Multivariate longevity
ENSG00000168894	RNF181	2	85822848	85824736	-2.771737	Multivariate longevity
ENSG00000204421	LY6G6C	6	31686425	31689622	-2.7714	Multivariate longevity
ENSG00000106268	NUDT1	7	2281857	2290781	-2.77068	Multivariate longevity
ENSG00000148925	BTBD10	11	13409548	13484844	2.76841	Multivariate longevity
ENSG00000158669	GPAT4	8	41434706	41482520	2.77	Multivariate longevity
ENSG00000155744	FAM126B	2	201838441	201936394	2.76714	Multivariate longevity
ENSG00000187626	ZKSCAN4	6	28212401	28227011	-2.767	Multivariate longevity
ENSG00000126603	GLIS2	16	4364762	4389598	-2.76551	Multivariate longevity
ENSG00000067369	TP53BP1	15	43699407	43802926	2.76043	Multivariate longevity
ENSG00000103855	CD276	15	73976307	74006859	2.76043	Multivariate longevity
ENSG00000196950	SLC39A10	2	196440701	196602426	-2.75897	Multivariate longevity
ENSG00000213638	ADAT3	19	1905377	1913444	2.758456	Multivariate longevity
ENSG00000257365	FNTB	14	65381203	65529368	-2.75808	Multivariate longevity
ENSG00000241404	EGFL8	6	32132360	32136058	2.7578	Multivariate longevity
ENSG00000271303	SRXN1	20	627259	634014	-2.75779	Multivariate longevity
ENSG00000093144	ECHDC1	6	127609855	127664754	2.75733	Multivariate longevity
ENSG00000241563	CORT	1	10509776	10511959	-2.756488	Multivariate longevity
ENSG00000167608	TMC4	19	54663846	54676944	2.756099	Multivariate longevity
ENSG00000047579	DTNBP1	6	15523032	15663289	-2.7557	Multivariate longevity
ENSG00000187186	LOC730098	9	34664160	34666109	2.7557	Multivariate longevity
ENSG00000134317	GRHL1	2	10085341	10142411	-2.75477	Multivariate longevity
ENSG00000147874	HAUS6	9	19053141	19103117	-2.75416	Multivariate longevity
ENSG00000005486	RHBDD2	7	75471920	75518244	2.75368	Multivariate longevity
ENSG00000120742	SERP1	3	150259781	150321015	2.75369	Multivariate longevity
ENSG00000001617	SEMA3F	3	50192478	50226508	-2.75237	Multivariate longevity
ENSG00000116459	ATP5PB	1	111991486	112005395	2.751103	Multivariate longevity
ENSG00000166145	SPINT1	15	41136216	41150405	2.74994	Multivariate longevity
ENSG00000079805	DNM2	19	10828755	10944164	-2.74767	Multivariate longevity
ENSG00000268001	CARD8-AS1	19	48758932	48761456	2.747218	Multivariate longevity
ENSG00000100296	THOC5	22	29901868	29951205	-2.74705	Multivariate longevity
ENSG00000187147	RNF220	1	44870866	45117396	2.74624	Multivariate longevity
ENSG00000269293	ZSCAN16-AS1	6	28089573	28105071	2.745	Multivariate longevity
ENSG00000151503	NCAPD3	11	134020014	134095348	-2.74298	Multivariate longevity
ENSG00000196968	FUT11	10	75532049	75540009	2.742733	Multivariate longevity
ENSG00000105341	DMAC2	19	41937223	41946622	-2.74113	Multivariate longevity
ENSG00000261777	LOC100506083	16	70349543	70380650	2.741239	Multivariate longevity
ENSG00000183111	ARHGEF37	5	148931510	149014531	2.74077	Multivariate longevity
ENSG00000119718	EIF2B2	14	75469614	75476292	2.73888	Multivariate longevity
ENSG00000157827	FMNL2	2	153191751	153506348	2.739035	Multivariate longevity
ENSG00000186020	ZNF529	19	37025676	37096178	-2.739228	Multivariate longevity
ENSG00000205791	LOH12CR2	12	12508342	12510001	-2.739066	Multivariate longevity
ENSG00000232098	NA	19	58915605	58919851	-2.738594	Multivariate longevity
ENSG00000270195	NA	4	1714548	1715349	2.73755	Multivariate longevity
ENSG00000257433	LOC105369748	12	48099868	48136077	2.73535	Multivariate longevity
ENSG00000110881	ASIC1	12	50451331	50477394	-2.73323	Multivariate longevity
ENSG00000198742	SMURF1	7	98625061	98741723	-2.7332	Multivariate longevity
ENSG00000139624	CERS5	12	50523575	50561288	-2.73256	Multivariate longevity
ENSG00000162894	FCMR	1	207077731	207096592	2.73241	Multivariate longevity
ENSG00000213780	GTF2H4	6	30875961	30881883	-2.7323	Multivariate longevity
ENSG00000263142	LRRC37A17P	17	45055847	45131935	-2.731703	Multivariate longevity
ENSG00000187210	GCNT1	9	79034752	79122332	-2.73151	Multivariate longevity
ENSG00000168071	CCDC88B	11	64107695	64125006	2.731058	Multivariate longevity
ENSG00000173171	MTX1	1	155178490	155183615	2.73078	Multivariate longevity
ENSG00000003756	RBM5	3	50126341	50156454	-2.72993	Multivariate longevity
ENSG00000124702	KLHDC3	6	42981951	42989036	2.729936	Multivariate longevity
ENSG00000130856	ZNF236	18	74534563	74682683	-2.7299	Multivariate longevity
ENSG00000109089	CDR2L	17	72983727	73001895	2.729588	Multivariate longevity
ENSG00000174514	MFSD4A	1	205538013	205572046	2.729401	Multivariate longevity
ENSG00000259205	NA	15	101093734	101099159	-2.7289	Multivariate longevity
ENSG00000259207	ITGB3	17	45331212	45421658	-2.727578	Multivariate longevity
ENSG00000113643	RARS1	5	167913450	167946304	2.72565	Multivariate longevity
ENSG00000137207	YIPF3	6	43479565	43484728	2.725682	Multivariate longevity
ENSG00000173621	LRFN4	11	66624118	66627946	-2.72424	Multivariate longevity
ENSG00000161791	FMNL3	12	50031724	50101948	-2.72313	Multivariate longevity
ENSG00000145632	PLK2	5	57749809	57756087	-2.72145	Multivariate longevity
ENSG00000066379	POLR1H	6	30026676	30032686	2.7208	Multivariate longevity
ENSG00000111269	CREBL2	12	12764761	12798042	2.72069	Multivariate longevity
ENSG00000261052	SULT1A3	16	30205754	30215631	2.720336	Multivariate longevity
ENSG00000153551	CMTM7	3	32433163	32524559	-2.71987	Multivariate longevity
ENSG00000260495	NA	16	81344336	81347028	2.71989	Multivariate longevity
ENSG00000166963	MAP1A	15	43803156	43823818	-2.7195	Multivariate longevity
ENSG00000152284	TCF7L1	2	85360533	85537511	-2.71906	Multivariate longevity
ENSG00000163479	SSR2	1	155978839	155990750	-2.7182	Multivariate longevity
ENSG00000172197	MBOAT1	6	20100935	20212670	2.71804	Multivariate longevity
ENSG00000158022	TRIM63	1	26377795	26394927	-2.717019	Multivariate longevity
ENSG00000163141	BNIPL	1	151009046	151020076	-2.716743	Multivariate longevity
ENSG00000166780	BMERB1	16	15528152	15718885	-2.7158	Multivariate longevity
ENSG00000174851	YIF1A	11	66052051	66056641	-2.71591	Multivariate longevity
ENSG00000132612	VPS4A	16	69345259	69358949	-2.715429	Multivariate longevity
ENSG00000180739	S1PR5	19	10623623	10628607	-2.715468	Multivariate longevity
ENSG00000213760	ATP6V1G2	6	31512239	31516204	2.7143	Multivariate longevity
ENSG00000007047	MARK4	19	45582546	45808541	2.714	Multivariate longevity
ENSG00000090861	AARS1	16	70286198	70323446	-2.71328	Multivariate longevity
ENSG00000110400	NECTIN1	11	119494120	119599794	2.713534	Multivariate longevity
ENSG00000196367	TRRAP	7	98475556	98610866	-2.71333	Multivariate longevity
ENSG00000103245	CIAO3	16	779753	791329	2.7123	Multivariate longevity
ENSG00000159200	RCAN1	21	35885440	35987441	2.71182	Multivariate longevity
ENSG00000204305	AGER	6	32148745	32152101	-2.712	Multivariate longevity
ENSG00000228903	NA	7	44066550	44081491	-2.71084	Multivariate longevity
ENSG00000204569	PPP1R10	6	30568177	30586389	2.7098	Multivariate longevity
ENSG00000270096	NA	3	169512750	169514001	2.70879	Multivariate longevity
ENSG00000105323	HNRNPUL1	19	41768401	41813503	-2.708208	Multivariate longevity
ENSG00000125304	TM9SF2	13	100153671	100216260	-2.7079	Multivariate longevity
ENSG00000244513	NA	3	69063092	69105773	2.7078	Multivariate longevity
ENSG00000262246	CORO7	16	4404543	4475706	2.70774	Multivariate longevity
ENSG00000165264	NDUFB6	9	32552997	32573160	-2.70753	Multivariate longevity
ENSG00000049449	RCN1	11	31833939	32127301	-2.70728	Multivariate longevity
ENSG00000079616	KIF22	16	29802040	29816706	2.707669	Multivariate longevity
ENSG00000135632	SMYD5	2	73441350	73454365	2.706276	Multivariate longevity
ENSG00000172046	USP19	3	49145479	49158371	2.706	Multivariate longevity
ENSG00000144395	CCDC150	2	197504278	197628214	2.7038	Multivariate longevity
ENSG00000082146	STRADB	2	202252581	202345569	2.70192	Multivariate longevity
ENSG00000099203	TMED1	19	10943114	10946994	2.701495	Multivariate longevity
ENSG00000105849	POLR1F	7	19735085	19748710	-2.70175	Multivariate longevity
ENSG00000239697	TNFSF12	17	7452208	7464925	2.70177	Multivariate longevity
ENSG00000069482	GAL	11	68451247	68458643	2.699064	Multivariate longevity
ENSG00000156502	SUPV3L1	10	70939988	70968855	2.699358	Multivariate longevity
ENSG00000270392	PFN1P2	HG1292_PATCH	120975013	120976326	2.69927	Multivariate longevity
ENSG00000272918	NA	7	104743285	104745930	-2.69862	Multivariate longevity
ENSG00000137876	RSL24D1	15	55473004	55489265	2.69823	Multivariate longevity
ENSG00000164050	PLXNB1	3	48445261	48471594	-2.69744	Multivariate longevity
ENSG00000187741	FANCA	16	89803957	89883065	2.69729	Multivariate longevity
ENSG00000112242	E2F3	6	20402398	20493941	2.6971	Multivariate longevity
ENSG00000081087	OSTM1	6	108362613	108487058	2.696135	Multivariate longevity
ENSG00000135966	TGFBRAP1	2	105880871	105946491	-2.69483	Multivariate longevity
ENSG00000167601	AXL	19	41725108	41767671	-2.694906	Multivariate longevity
ENSG00000160307	S100B	21	48018875	48025121	-2.6941	Multivariate longevity
ENSG00000100156	SLC16A8	22	38474141	38480100	-2.69372	Multivariate longevity
ENSG00000198911	SREBF2	22	42229109	42303312	-2.69271	Multivariate longevity
ENSG00000156265	MAP3K7CL	21	30449792	30548210	-2.69267	Multivariate longevity
ENSG00000165995	CACNB2	10	18429606	18830798	2.692483	Multivariate longevity
ENSG00000168918	INPP5D	2	233924677	234116549	-2.69272	Multivariate longevity
ENSG00000173757	STAT5B	17	40351186	40428725	2.691465	Multivariate longevity
ENSG00000246985	SOCS2-AS1	12	93936239	93965544	-2.69171	Multivariate longevity
ENSG00000113068	PFDN1	5	139624624	139682706	-2.69042	Multivariate longevity
ENSG00000235865	GSN-AS1	9	124043046	124047808	-2.6894	Multivariate longevity
ENSG00000101493	ZNF516	18	74069644	74207146	2.68821	Multivariate longevity
ENSG00000130751	NPAS1	19	47523077	47549033	2.686773	Multivariate longevity
ENSG00000225975	LINC01534	19	37176342	37178351	2.684937	Multivariate longevity
ENSG00000167103	PIP5KL1	9	130683158	130693076	2.6836	Multivariate longevity
ENSG00000167992	VWCE	11	61025762	61062896	-2.68313	Multivariate longevity
ENSG00000267317	NA	19	1457664	1462764	-2.683335	Multivariate longevity
ENSG00000108239	TBC1D12	10	96162261	96295687	2.68306	Multivariate longevity
ENSG00000105327	BBC3	19	47724081	47736023	2.680458	Multivariate longevity
ENSG00000164929	BAALC	8	104152938	104242533	2.68	Multivariate longevity
ENSG00000101421	CHMP4B	20	32399110	32442172	-2.6802	Multivariate longevity
ENSG00000153406	NMRAL1	16	4511681	4545764	-2.67993	Multivariate longevity
ENSG00000185527	PDE6G	17	79617489	79630142	-2.679575	Multivariate longevity
ENSG00000249669	NA	5	148786252	148808241	2.67971	Multivariate longevity
ENSG00000260766	NA	1	159994743	159996584	2.6792	Multivariate longevity
ENSG00000261377	NA	15	29034810	29101361	-2.67879	Multivariate longevity
ENSG00000126453	BCL2L12	19	50168823	50177173	2.678296	Multivariate longevity
ENSG00000213300	NA	3	75263782	75264787	2.67849	Multivariate longevity
ENSG00000112339	HBS1L	6	135281516	135424194	2.6777	Multivariate longevity
ENSG00000204842	ATXN2	12	111890018	112037480	-2.67779	Multivariate longevity
ENSG00000123374	CDK2	12	56360553	56366568	2.67658	Multivariate longevity
ENSG00000004534	RBM6	3	49977440	50137478	-2.67608	Multivariate longevity
ENSG00000100162	CENPM	22	42334725	42343168	2.67561	Multivariate longevity
ENSG00000123609	NMI	2	152126979	152146571	-2.67495	Multivariate longevity
ENSG00000104343	UBE2W	8	74692332	74791145	2.6745	Multivariate longevity
ENSG00000023171	GRAMD1B	11	123396344	123498482	-2.674288	Multivariate longevity
ENSG00000167004	PDIA3	15	44038590	44065477	2.67395	Multivariate longevity
ENSG00000174684	B4GAT1	11	66112843	66115163	2.67289	Multivariate longevity
ENSG00000145246	ATP10D	4	47487305	47595503	2.67231	Multivariate longevity
ENSG00000055118	KCNH2	7	150642049	150675403	2.67109	Multivariate longevity
ENSG00000175376	EIF1AD	11	65764016	65769647	-2.66798	Multivariate longevity
ENSG00000178074	C2orf69	2	200775979	200820658	-2.668074	Multivariate longevity
ENSG00000160445	ZER1	9	131492065	131534693	2.66652	Multivariate longevity
ENSG00000134871	COL4A2	13	110958159	111165374	-2.66604	Multivariate longevity
ENSG00000145241	CENPC	4	68337521	68411324	-2.66526	Multivariate longevity
ENSG00000254198	NA	8	42981138	42981540	-2.66518	Multivariate longevity
ENSG00000152102	FAM168B	2	131805449	131851033	2.66405	Multivariate longevity
ENSG00000205903	ZNF316	7	6676953	6694242	-2.66348	Multivariate longevity
ENSG00000003147	ICA1	7	8152814	8302317	2.66217	Multivariate longevity
ENSG00000100299	ARSA	22	51061182	51066607	-2.66175	Multivariate longevity
ENSG00000266208	NA	17	38516907	38520945	2.66123	Multivariate longevity
ENSG00000183486	MX2	21	42733870	42781317	-2.6587	Multivariate longevity
ENSG00000186654	PRR5	22	45064593	45133561	2.65877	Multivariate longevity
ENSG00000110801	PSMD9	12	122326637	122356203	-2.658262	Multivariate longevity
ENSG00000100304	TTLL12	22	43562628	43583139	-2.65824	Multivariate longevity
ENSG00000204152	TIMM23B	10	51371390	51387768	-2.657749	Multivariate longevity
ENSG00000118804	STBD1	4	77172886	77232752	-2.6566	Multivariate longevity
ENSG00000231609	LOC100132215	2	63271057	63275775	2.656591	Multivariate longevity
ENSG00000120306	CYSTM1	5	139554227	139661637	-2.655721	Multivariate longevity
ENSG00000184378	ACTRT3	3	169484709	169487683	-2.65563	Multivariate longevity
ENSG00000120526	NUDCD1	8	110253148	110346614	-2.65499	Multivariate longevity
ENSG00000106771	TMEM245	9	111777432	111882225	-2.65492	Multivariate longevity
ENSG00000165312	OTUD1	10	23728198	23731308	-2.654621	Multivariate longevity
ENSG00000196275	GTF2IRD2	7	74210483	74267847	-2.65225	Multivariate longevity
ENSG00000171444	MCC	5	112357796	112824527	2.651261	Multivariate longevity
ENSG00000121542	SEC22A	3	122920774	122992977	-2.65076	Multivariate longevity
ENSG00000181938	GINS3	16	58328984	58440048	2.650718	Multivariate longevity
ENSG00000104859	CLASRP	19	45542298	45574214	-2.649814	Multivariate longevity
ENSG00000142599	RERE	1	8412457	8877702	2.649881	Multivariate longevity
ENSG00000132669	RIN2	20	19867165	19983101	2.64927	Multivariate longevity
ENSG00000163900	TMEM41A	3	185194284	185216845	-2.64829	Multivariate longevity
ENSG00000225614	ZNF469	16	88493879	88507165	-2.6481	Multivariate longevity
ENSG00000111642	CHD4	12	6679249	6716642	2.6476	Multivariate longevity
ENSG00000175550	DRAP1	11	65686728	65689032	2.64546	Multivariate longevity
ENSG00000164037	SLC9B1	4	103806205	103940896	2.64506	Multivariate longevity
ENSG00000253797	UTP14C	13	52598827	52607736	2.64516	Multivariate longevity
ENSG00000081870	HSPB11	1	54382247	54411602	-2.643914	Multivariate longevity
ENSG00000160781	PAQR6	1	156213206	156217881	-2.643595	Multivariate longevity
ENSG00000174021	GNG5	1	84964008	84972248	-2.64305	Multivariate longevity
ENSG00000214253	FIS1	7	100882739	100895597	2.64267	Multivariate longevity
ENSG00000169131	ZNF354A	5	178138593	178157703	-2.64199	Multivariate longevity
ENSG00000251417	NA	16	28814097	28829149	-2.6421	Multivariate longevity
ENSG00000159352	PSMD4	1	151227179	151239955	2.641703	Multivariate longevity
ENSG00000187446	CHP1	15	41523037	41574043	2.6415	Multivariate longevity
ENSG00000021574	SPAST	2	32288680	32382706	2.64137	Multivariate longevity
ENSG00000064419	TNPO3	7	128594948	128695198	2.64106	Multivariate longevity
ENSG00000126353	CCR7	17	38710021	38721724	2.639844	Multivariate longevity
ENSG00000234608	MAPKAPK5-AS1	12	112277571	112280706	-2.63916	Multivariate longevity
ENSG00000063322	MED29	19	39881943	39891277	2.63791	Multivariate longevity
ENSG00000255135	NA	11	76152382	76155700	-2.637364	Multivariate longevity
ENSG00000178913	TAF7	5	140698057	140700330	-2.63647	Multivariate longevity
ENSG00000173530	TNFRSF10D	8	22993101	23021543	2.64	Multivariate longevity
ENSG00000111653	ING4	12	6759446	6772314	-2.63531	Multivariate longevity
ENSG00000100284	TOM1	22	35695268	35743985	2.63	Multivariate longevity
ENSG00000167522	ANKRD11	16	89334038	89556969	2.63432	Multivariate longevity
ENSG00000130449	ZSWIM6	5	60628100	60841997	-2.63375	Multivariate longevity
ENSG00000163710	PCOLCE2	3	142534764	142608045	-2.63361	Multivariate longevity
ENSG00000100852	ARHGAP5	14	32545320	32628934	-2.63323	Multivariate longevity
ENSG00000104643	MTMR9	8	11141925	11185646	-2.62934	Multivariate longevity
ENSG00000154358	OBSCN	1	228395831	228566577	2.628615	Multivariate longevity
ENSG00000162695	SLC30A7	1	101361632	101447309	2.628632	Multivariate longevity
ENSG00000205707	ETFRF1	12	25348150	25362579	2.62893	Multivariate longevity
ENSG00000259891	NA	8	141515912	141518142	-2.62846	Multivariate longevity
ENSG00000121486	TRMT1L	1	185087220	185126204	-2.627651	Multivariate longevity
ENSG00000158480	SPATA2	20	48519928	48532080	-2.62742	Multivariate longevity
ENSG00000056558	TRAF1	9	123664671	123691451	-2.6269	Multivariate longevity
ENSG00000157782	CABP1	12	121078355	121105127	-2.626692	Multivariate longevity
ENSG00000178188	SH2B1	16	28857921	28885526	-2.6268	Multivariate longevity
ENSG00000177106	EPS8L2	11	694438	727727	2.625985	Multivariate longevity
ENSG00000197616	MYH6	14	23851199	23877486	-2.62554	Multivariate longevity
ENSG00000119977	TCTN3	10	97423158	97453900	-2.625093	Multivariate longevity
ENSG00000198898	CAPZA2	7	116451124	116562103	-2.62522	Multivariate longevity
ENSG00000006453	BAIAP2L1	7	97920963	98030380	-2.62335	Multivariate longevity
ENSG00000128513	POT1	7	124462440	124570037	-2.62282	Multivariate longevity
ENSG00000142347	MYO1F	19	8585674	8642461	-2.62189	Multivariate longevity
ENSG00000266412	NCOA4	HG1211_PATCH	46500536	46526162	2.622189	Multivariate longevity
ENSG00000184056	VPS33B	15	91541646	91565833	2.62155	Multivariate longevity
ENSG00000090905	TNRC6A	16	24741016	24838953	2.62123	Multivariate longevity
ENSG00000155368	DBI	2	120124497	120130126	-2.62081	Multivariate longevity
ENSG00000114383	TUSC2	3	50357458	50365682	2.62019	Multivariate longevity
ENSG00000178096	BOLA1	1	149859440	149872351	-2.620054	Multivariate longevity
ENSG00000179611	DGKZP1	13	44542560	44545335	-2.6179	Multivariate longevity
ENSG00000145391	SETD7	4	140417095	140527853	2.61762	Multivariate longevity
ENSG00000173660	UQCRH	1	46769303	46782448	-2.61776	Multivariate longevity
ENSG00000228737	NA	5	140997981	141006048	2.61795	Multivariate longevity
ENSG00000249709	ZNF564	19	12636184	12662356	-2.617622	Multivariate longevity
ENSG00000105865	DUS4L	7	107203929	107218906	2.61743	Multivariate longevity
ENSG00000230581	ACTG1P14	9	6834456	6835577	-2.6173	Multivariate longevity
ENSG00000008853	RHOBTB2	8	22844930	22877712	2.61714	Multivariate longevity
ENSG00000169062	UPF3A	13	115047059	115071283	2.61715	Multivariate longevity
ENSG00000236263	NA	1	155180942	155183610	2.61672	Multivariate longevity
ENSG00000171208	NETO2	16	47111614	47177908	-2.6157	Multivariate longevity
ENSG00000153214	TMEM87B	2	112812800	112876895	2.61535	Multivariate longevity
ENSG00000258302	NA	12	89954906	89987798	-2.61475	Multivariate longevity
ENSG00000162613	FUBP1	1	78409740	78444794	-2.613872	Multivariate longevity
ENSG00000233266	HMGB1P31	2	54278471	54278897	-2.61393	Multivariate longevity
ENSG00000153574	RPIA	2	88991162	89050452	-2.61352	Multivariate longevity
ENSG00000175048	ZDHHC14	6	157802165	158099178	-2.6136	Multivariate longevity
ENSG00000257556	NA	14	105559946	105565341	2.61351	Multivariate longevity
ENSG00000164741	DLC1	8	12940870	13373167	2.61297	Multivariate longevity
ENSG00000166508	MCM7	7	99690351	99699563	2.61243	Multivariate longevity
ENSG00000119333	DYNC2I2	9	131395940	131419066	2.60988	Multivariate longevity
ENSG00000128917	DLL4	15	41221538	41231237	2.6099	Multivariate longevity
ENSG00000259045	NA	14	32953304	32954006	2.60989	Multivariate longevity
ENSG00000173039	RELA	11	65421067	65430565	-2.607823	Multivariate longevity
ENSG00000118961	LDAH	2	20883788	21022882	2.607693	Multivariate longevity
ENSG00000129518	EAPP	14	34985135	35008916	-2.60735	Multivariate longevity
ENSG00000260461	NA	10	105637132	105639519	-2.60724	Multivariate longevity
ENSG00000036672	USP2	11	119225925	119252436	-2.60672	Multivariate longevity
ENSG00000110315	RNF141	11	10533225	10562777	-2.606176	Multivariate longevity
ENSG00000187534	NA	19	40448563	40449634	2.606128	Multivariate longevity
ENSG00000232912	NA	1	8484705	8494898	2.60544	Multivariate longevity
ENSG00000244357	RN7SL145P	3	45784167	45784460	2.60514	Multivariate longevity
ENSG00000172803	SNX32	11	65601112	65624367	2.603508	Multivariate longevity
ENSG00000140264	SERF2	15	44069285	44094787	2.6019	Multivariate longevity
ENSG00000185627	PSMD13	11	236546	252983	-2.60188	Multivariate longevity
ENSG00000267858	MZF1-AS1	19	59070496	59086164	2.602102	Multivariate longevity
ENSG00000127080	IPPK	9	95375466	95432547	-2.6008	Multivariate longevity
ENSG00000122861	PLAU	10	75668935	75677255	-2.60058	Multivariate longevity
ENSG00000130731	METTL26	16	684429	686358	-2.60059	Multivariate longevity
ENSG00000175854	SWI5	9	131037658	131051269	-2.6005	Multivariate longevity
ENSG00000063438	NA	5	304291	438406	2.59856	Multivariate longevity
ENSG00000157077	ZFYVE9	1	52608046	52812358	2.59828	Multivariate longevity
ENSG00000008226	DLEC1	3	38080696	38165516	-2.59669	Multivariate longevity
ENSG00000174428	GTF2IRD2B	7	74508364	74565623	-2.59672	Multivariate longevity
ENSG00000250091	NA	12	124410971	124419531	2.596834	Multivariate longevity
ENSG00000170903	MSANTD4	11	105866350	105893130	-2.59636	Multivariate longevity
ENSG00000131435	PDLIM4	5	131593364	131609147	2.595739	Multivariate longevity
ENSG00000064300	NGFR	17	47572655	47592379	-2.595372	Multivariate longevity
ENSG00000162385	MAGOH	1	53692564	53704282	2.59494	Multivariate longevity
ENSG00000127184	COX7C	5	85913721	85916779	-2.59434	Multivariate longevity
ENSG00000145506	NKD2	5	1008944	1039058	2.59401	Multivariate longevity
ENSG00000183763	TRAIP	3	49866034	49894007	-2.59379	Multivariate longevity
ENSG00000010310	GIPR	19	46171502	46186982	2.593517	Multivariate longevity
ENSG00000116212	LRRC42	1	54411750	54433841	2.59298	Multivariate longevity
ENSG00000135519	KCNH3	12	49932940	49952091	-2.59285	Multivariate longevity
ENSG00000182902	SLC25A18	22	18043139	18073760	2.59	Multivariate longevity
ENSG00000176153	GPX2	14	65405870	65409531	-2.59206	Multivariate longevity
ENSG00000142039	CCDC97	19	41816094	41830788	2.591174	Multivariate longevity
ENSG00000145860	RNF145	5	158584417	158637061	-2.590776	Multivariate longevity
ENSG00000180901	KCTD2	17	73028670	73061984	2.590137	Multivariate longevity
ENSG00000092621	PHGDH	1	120202421	120286838	2.58769	Multivariate longevity
ENSG00000148660	CAMK2G	10	75572259	75634343	2.58792	Multivariate longevity
ENSG00000213995	NAXD	13	111267881	111292340	2.58785	Multivariate longevity
ENSG00000198887	SMC5	9	72873937	72969804	-2.5877	Multivariate longevity
ENSG00000044574	HSPA5	9	127997132	128003609	-2.58689	Multivariate longevity
ENSG00000178691	SUZ12	17	30264037	30328064	2.586824	Multivariate longevity
ENSG00000113240	CLK4	5	178029665	178057616	-2.58667	Multivariate longevity
ENSG00000132698	RAB25	1	156030951	156040295	-2.58646	Multivariate longevity
ENSG00000183978	COA3	17	40947165	40950722	2.585471	Multivariate longevity
ENSG00000075239	ACAT1	11	107992243	108018503	2.58537	Multivariate longevity
ENSG00000140391	TSPAN3	15	77336359	77376326	2.5854	Multivariate longevity
ENSG00000168781	PPIP5K1	15	43825660	43882430	2.58417	Multivariate longevity
ENSG00000260325	HSPB9	HG185_PATCH	40277683	40279604	-2.584353	Multivariate longevity
ENSG00000118260	CREB1	2	208394461	208468155	-2.58377	Multivariate longevity
ENSG00000129048	ACKR4	3	132316081	132337811	-2.58391	Multivariate longevity
ENSG00000160216	AGPAT3	21	45285067	45406417	2.58287	Multivariate longevity
ENSG00000117480	FAAH	1	46859937	46879520	-2.582807	Multivariate longevity
ENSG00000174165	ZDHHC24	11	66288108	66313709	2.58199	Multivariate longevity
ENSG00000171097	KYAT1	9	131595221	131644773	2.5821	Multivariate longevity
ENSG00000173338	KCNK7	11	65360326	65363467	-2.58154	Multivariate longevity
ENSG00000110436	SLC1A2	11	35272753	35441610	-2.58015	Multivariate longevity
ENSG00000167487	KLHL26	19	18747775	18781309	2.580156	Multivariate longevity
ENSG00000263272	NA	17	5328459	5336196	-2.577581	Multivariate longevity
ENSG00000135437	RDH5	12	56114151	56118489	-2.57725	Multivariate longevity
ENSG00000101132	PFDN4	20	52824386	52844591	-2.576	Multivariate longevity
ENSG00000092758	COL9A3	20	61447596	61472511	2.57527	Multivariate longevity
ENSG00000111911	HINT3	6	126277927	126301387	2.5757	Multivariate longevity
ENSG00000146122	DAAM2	6	39760142	39872648	2.57548	Multivariate longevity
ENSG00000156170	NDUFAF6	8	95907995	96128683	-2.57	Multivariate longevity
ENSG00000164054	SHISA5	3	48509197	48542259	2.57083	Multivariate longevity
ENSG00000237015	NA	22	29656878	29658026	2.57	Multivariate longevity
ENSG00000168944	CEP120	5	122680579	122759286	2.569188	Multivariate longevity
ENSG00000106868	SUSD1	9	114803065	114937688	-2.5685	Multivariate longevity
ENSG00000133193	FAM104A	17	71203492	71232892	-2.56768	Multivariate longevity
ENSG00000135597	REPS1	6	139224630	139309398	2.5696	Multivariate longevity
ENSG00000014641	MDH1	2	63815743	63834331	2.564442	Multivariate longevity
ENSG00000146083	RNF44	5	175953698	175965026	2.56432	Multivariate longevity
ENSG00000164111	ANXA5	4	122589110	122618268	2.56581	Multivariate longevity
ENSG00000176928	GCNT4	5	74323289	74326724	2.56569	Multivariate longevity
ENSG00000189067	LITAF	16	11641853	11730237	2.565636	Multivariate longevity
ENSG00000000460	C1orf112	1	169631245	169823221	-2.563371	Multivariate longevity
ENSG00000122862	SRGN	10	70847862	70864567	-2.563435	Multivariate longevity
ENSG00000143198	MGST3	1	165600098	165631033	2.561806	Multivariate longevity
ENSG00000169733	RFNG	17	80005778	80009707	-2.562077	Multivariate longevity
ENSG00000172935	MRGPRF	11	68771863	68780877	2.56237	Multivariate longevity
ENSG00000174791	RIN1	11	66097713	66104311	2.561643	Multivariate longevity
ENSG00000183666	GUSBP1	5	21341942	21589481	2.56369	Multivariate longevity
ENSG00000237821	NA	7	132854174	132855272	2.56313	Multivariate longevity
ENSG00000168172	HOOK3	8	42752075	42885682	-2.56	Multivariate longevity
ENSG00000011566	MAP4K3	2	39476407	39664453	-2.560157	Multivariate longevity
ENSG00000164176	EDIL3	5	83236373	83680611	2.55807	Multivariate longevity
ENSG00000165669	FAM204A	10	120065401	120101840	2.559408	Multivariate longevity
ENSG00000178927	CYBC1	17	80400465	80408705	-2.56006	Multivariate longevity
ENSG00000264943	NA	17	28951431	28952512	-2.559437	Multivariate longevity
ENSG00000127083	OMD	9	95176527	95186743	-2.55775	Multivariate longevity
ENSG00000078900	TP73	1	3569084	3652765	2.55582	Multivariate longevity
ENSG00000082781	ITGB5	3	124480795	124620265	2.55646	Multivariate longevity
ENSG00000171121	KCNMB3	3	178957530	178984790	2.55412	Multivariate longevity
ENSG00000197879	MYO1C	17	1367392	1396106	2.556067	Multivariate longevity
ENSG00000228434	NA	7	44043645	44047465	-2.55452	Multivariate longevity
ENSG00000254505	CHMP4A	14	24678789	24683075	2.55617	Multivariate longevity
ENSG00000266777	NA	17	30366993	30369847	-2.556668	Multivariate longevity
ENSG00000168795	ZBTB5	9	37438111	37465396	-2.555	Multivariate longevity
ENSG00000121454	LHX4	1	180199421	180249380	-2.55288	Multivariate longevity
ENSG00000185920	PTCH1	9	98205262	98279339	-2.554	Multivariate longevity
ENSG00000120533	ENY2	8	110346553	110358182	2.55	Multivariate longevity
ENSG00000121390	PSPC1	13	20248896	20357142	-2.55054	Multivariate longevity
ENSG00000114948	ADAM23	2	207308263	207485851	-2.55064	Multivariate longevity
ENSG00000143374	TARS2	1	150459887	150480078	-2.547515	Multivariate longevity
ENSG00000155850	SLC26A2	5	149340300	149373018	2.54905	Multivariate longevity
ENSG00000164074	ABHD18	4	128886461	128960866	2.5484	Multivariate longevity
ENSG00000184574	LPAR5	12	6728001	6745613	-2.55047	Multivariate longevity
ENSG00000197696	NMB	15	85198360	85201794	-2.5503	Multivariate longevity
ENSG00000232112	TMA7	3	48481667	48485616	2.54888	Multivariate longevity
ENSG00000234684	SDCBP2-AS1	20	1306049	1359378	2.55059	Multivariate longevity
ENSG00000260456	C16orf95	16	87117168	87351022	2.55047	Multivariate longevity
ENSG00000107104	KANK1	9	470291	746105	-2.5468	Multivariate longevity
ENSG00000260032	NORAD	20	34633544	34638882	2.54609	Multivariate longevity
ENSG00000100567	PSMA3	14	58711549	58738730	-2.54694	Multivariate longevity
ENSG00000125844	RRBP1	20	17594323	17662940	2.54602	Multivariate longevity
ENSG00000146802	TMEM168	7	112402437	112430647	2.54624	Multivariate longevity
ENSG00000163435	ELF3	1	201977073	201986316	-2.546125	Multivariate longevity
ENSG00000249685	NA	4	39135533	39137228	2.54689	Multivariate longevity
ENSG00000235954	TTC28-AS1	22	28315364	28404569	-2.54566	Multivariate longevity
ENSG00000085274	MYNN	3	169490619	169507504	-2.54315	Multivariate longevity
ENSG00000091622	PITPNM3	17	6354584	6459814	2.541697	Multivariate longevity
ENSG00000115421	PAPOLG	2	60983365	61029220	2.543708	Multivariate longevity
ENSG00000119737	GPR75	2	54080050	54087126	-2.54381	Multivariate longevity
ENSG00000153832	FBXO36	2	230787018	230877825	2.54401	Multivariate longevity
ENSG00000197062	ZSCAN26	6	28234788	28245974	-2.54143	Multivariate longevity
ENSG00000198156	NPIPB6	16	28353876	28374829	-2.543247	Multivariate longevity
ENSG00000235109	ZSCAN31	6	28292470	28324048	2.54245	Multivariate longevity
ENSG00000115762	PLEKHB2	2	131862420	132111282	2.53832	Multivariate longevity
ENSG00000143612	C1orf43	1	154179182	154193104	2.540206	Multivariate longevity
ENSG00000151553	FAM160B1	10	116581503	116659591	2.54021	Multivariate longevity
ENSG00000166002	SMCO4	11	93211638	93276674	2.5395	Multivariate longevity
ENSG00000213578	CPLX3	15	75118888	75124141	-2.5394	Multivariate longevity
ENSG00000101213	PTK6	20	62159778	62168723	2.53719	Multivariate longevity
ENSG00000090520	DNAJB11	3	186285192	186315061	2.53741	Multivariate longevity
ENSG00000135698	MPHOSPH6	16	82181403	82203831	-2.53616	Multivariate longevity
ENSG00000143028	SYPL2	1	110009180	110024759	-2.537861	Multivariate longevity
ENSG00000162384	CZIB	1	53679771	53686289	-2.53595	Multivariate longevity
ENSG00000163840	DTX3L	3	122283085	122294050	2.53548	Multivariate longevity
ENSG00000257509	NA	12	56155334	56156412	2.53588	Multivariate longevity
ENSG00000183309	ZNF623	8	144718183	144735900	2.54	Multivariate longevity
ENSG00000264278	ZNF236-DT	18	74506688	74534251	-2.535	Multivariate longevity
ENSG00000155846	PPARGC1B	5	149109861	149234585	2.53476	Multivariate longevity
ENSG00000170558	CDH2	18	25530930	25757410	2.5337	Multivariate longevity
ENSG00000065613	SLK	10	105726959	105788991	-2.533205	Multivariate longevity
ENSG00000138660	AP1AR	4	113152893	113191203	2.53468	Multivariate longevity
ENSG00000188404	SELL	1	169659808	169680839	-2.53238	Multivariate longevity
ENSG00000214013	GANC	15	42565431	42645864	-2.5347	Multivariate longevity
ENSG00000142192	APP	21	27252861	27543446	-2.53072	Multivariate longevity
ENSG00000076356	PLXNA2	1	208195587	208417665	-2.530463	Multivariate longevity
ENSG00000106070	GRB10	7	50657760	50861159	-2.53157	Multivariate longevity
ENSG00000159214	CCDC24	1	44457031	44462200	2.52891	Multivariate longevity
ENSG00000163125	RPRD2	1	150335567	150449042	2.531619	Multivariate longevity
ENSG00000166165	CKB	14	103985996	103989448	-2.52948	Multivariate longevity
ENSG00000229833	PET100	19	7694623	7696842	2.530164	Multivariate longevity
ENSG00000232630	NA	9	127912932	127913868	-2.5306	Multivariate longevity
ENSG00000164733	CTSB	8	11700033	11726957	-2.52784	Multivariate longevity
ENSG00000126861	OMG	17	29599031	29624557	-2.528125	Multivariate longevity
ENSG00000129472	RAB2B	14	21927179	21945132	-2.52801	Multivariate longevity
ENSG00000130703	OSBPL2	20	60813580	60871268	-2.5259	Multivariate longevity
ENSG00000197093	GAL3ST4	7	99756867	99766373	2.52824	Multivariate longevity
ENSG00000220749	RPL21P28	1	212224829	212225371	-2.52663	Multivariate longevity
ENSG00000263001	GTF2I	HG1257_PATCH	74122661	74225649	-2.52804	Multivariate longevity
ENSG00000002330	BAD	11	64037302	64052176	-2.525167	Multivariate longevity
ENSG00000067836	ROGDI	16	4846969	4852951	-2.52337	Multivariate longevity
ENSG00000085831	TTC39A	1	51752930	51810788	2.52274	Multivariate longevity
ENSG00000108651	UTP6	17	30187923	30228784	2.525133	Multivariate longevity
ENSG00000135486	HNRNPA1	12	54673977	54680872	2.523774	Multivariate longevity
ENSG00000161265	U2AF1L4	19	36233365	36236346	2.5229	Multivariate longevity
ENSG00000188186	LAMTOR4	7	99746530	99753567	2.52532	Multivariate longevity
ENSG00000198331	HYLS1	11	125753509	125770543	2.52549	Multivariate longevity
ENSG00000272173	NA	12	7052671	7053767	2.52375	Multivariate longevity
ENSG00000225131	PSME2P2	13	49345264	49345965	2.52155	Multivariate longevity
ENSG00000066135	KDM4A	1	44115829	44171186	2.521832	Multivariate longevity
ENSG00000115539	PDCL3	2	101179152	101193197	-2.51984	Multivariate longevity
ENSG00000138386	NAB1	2	191511472	191557492	2.52215	Multivariate longevity
ENSG00000250608	LOC339874	3	131043936	131100319	2.5223	Multivariate longevity
ENSG00000164327	RICTOR	5	38938021	39074510	-2.520486	Multivariate longevity
ENSG00000159086	PAXBP1	21	34106210	34144169	2.51979	Multivariate longevity
ENSG00000175287	PHYHD1	9	131683174	131704320	-2.5185	Multivariate longevity
ENSG00000006282	SPATA20	17	48620419	48633213	2.519096	Multivariate longevity
ENSG00000064115	TM7SF3	12	27126128	27167367	-2.51679	Multivariate longevity
ENSG00000112146	FBXO9	6	52916789	52965671	-2.519423	Multivariate longevity
ENSG00000185513	L3MBTL1	20	42136320	42179590	-2.5179	Multivariate longevity
ENSG00000197893	NRAP	10	115348475	115423886	-2.516688	Multivariate longevity
ENSG00000231793	NA	11	67380124	67383728	-2.51773	Multivariate longevity
ENSG00000244515	KRT18P34	3	156880452	156881721	-2.51672	Multivariate longevity
ENSG00000134490	TMEM241	18	20777108	21017925	-2.516	Multivariate longevity
ENSG00000150756	ATPSCKMT	5	10226442	10250009	-2.515515	Multivariate longevity
ENSG00000092445	TYRO3	15	41849873	41871536	2.51463	Multivariate longevity
ENSG00000100219	XBP1	22	29190543	29196585	-2.52	Multivariate longevity
ENSG00000143702	CEP170	1	243287730	243418650	2.51437	Multivariate longevity
ENSG00000196914	ARHGEF12	11	120207787	120360645	2.514853	Multivariate longevity
ENSG00000197903	H2BC12	6	27106073	27114619	-2.515	Multivariate longevity
ENSG00000225648	SBDSP1	7	72300004	72307909	2.51515	Multivariate longevity
ENSG00000235919	ASH1L-AS1	1	155531821	155533775	2.51406	Multivariate longevity
ENSG00000237649	KIFC1	6	33359313	33377701	-2.51378	Multivariate longevity
ENSG00000242372	EIF6	20	33866714	33872788	2.51387	Multivariate longevity
ENSG00000152520	PAN3	13	28712643	28869475	-2.5147	Multivariate longevity
ENSG00000069345	DNAJA2	16	46989299	47007699	2.5135	Multivariate longevity
ENSG00000104936	DMPK	19	46272975	46285810	-2.511195	Multivariate longevity
ENSG00000149418	ST14	11	130029457	130080271	-2.51136	Multivariate longevity
ENSG00000166454	ATMIN	16	81069452	81080963	2.5132	Multivariate longevity
ENSG00000185869	ZNF829	19	37379026	37407193	-2.511591	Multivariate longevity
ENSG00000260075	NA	17	44450221	44564507	2.511482	Multivariate longevity
ENSG00000147894	C9orf72	9	27546544	27573864	2.51086	Multivariate longevity
ENSG00000087086	FTL	19	49468558	49470135	2.510172	Multivariate longevity
ENSG00000111652	COPS7A	12	6832907	6841041	-2.5088	Multivariate longevity
ENSG00000143398	PIP5K1A	1	151170425	151222012	2.508054	Multivariate longevity
ENSG00000161671	EMC10	19	50979657	50986608	2.509082	Multivariate longevity
ENSG00000186222	BLOC1S4	4	6717842	6719387	2.50966	Multivariate longevity
ENSG00000085511	MAP3K4	6	161412759	161538417	-2.507497	Multivariate longevity
ENSG00000115540	MOB4	2	198380295	198418423	2.50758	Multivariate longevity
ENSG00000136238	RAC1	7	6414154	6443608	-2.5071	Multivariate longevity
ENSG00000143156	NME7	1	169101769	169337205	-2.50487	Multivariate longevity
ENSG00000153561	RMND5A	2	86947296	87005164	2.50738	Multivariate longevity
ENSG00000204301	NOTCH4	6	32162620	32191844	-2.50644	Multivariate longevity
ENSG00000269951	NA	15	77359996	77360667	2.50686	Multivariate longevity
ENSG00000164938	TP53INP1	8	95938200	95961639	-2.50509	Multivariate longevity
ENSG00000151694	ADAM17	2	9628615	9695921	2.503068	Multivariate longevity
ENSG00000227507	LTB	6	31548302	31550299	-2.5044	Multivariate longevity
ENSG00000125266	EFNB2	13	107142079	107187462	2.5029	Multivariate longevity
ENSG00000089159	PXN	12	120648250	120703574	2.501212	Multivariate longevity
ENSG00000112306	RPS12	6	133135580	133138703	-2.501687	Multivariate longevity
ENSG00000114956	DGUOK	2	74153953	74186088	2.50133	Multivariate longevity
ENSG00000124217	MOCS3	20	49575363	49577820	2.4992	Multivariate longevity
ENSG00000126458	RRAS	19	50138549	50143458	2.501595	Multivariate longevity
ENSG00000136514	RTP4	3	187086120	187089864	-2.50144	Multivariate longevity
ENSG00000175110	MRPS22	3	138724648	139076065	-2.50064	Multivariate longevity
ENSG00000179051	RCC2	1	17733256	17766220	-2.500959	Multivariate longevity
ENSG00000196083	IL1RAP	3	190231840	190375843	2.49932	Multivariate longevity
ENSG00000204248	COL11A2	6	33130458	33160276	2.4992	Multivariate longevity
ENSG00000234327	ZNF232-AS1	17	5014763	5017674	2.49987	Multivariate longevity
ENSG00000234745	HLA-B	6	31321649	31324965	2.5007	Multivariate longevity
ENSG00000261371	PECAM1	HG183_PATCH	62399863	62491136	2.500806	Multivariate longevity
ENSG00000104331	BPNT2	8	57870492	57906403	-2.5	Multivariate longevity
ENSG00000095585	BLNK	10	97951458	98031344	2.498652	Multivariate longevity
ENSG00000109881	CCDC34	11	27352374	27385415	2.498733	Multivariate longevity
ENSG00000137693	YAP1	11	101981192	102104154	-2.49777	Multivariate longevity
ENSG00000138246	DNAJC13	3	132136370	132257876	2.49881	Multivariate longevity
ENSG00000173812	EIF1	17	39845137	39848920	2.49679	Multivariate longevity
ENSG00000181218	H2AW	1	228645065	228645560	-2.49804	Multivariate longevity
ENSG00000185158	LRRC37B	17	30334891	30380523	-2.49637	Multivariate longevity
ENSG00000198131	ZNF544	19	58739960	58788815	-2.498771	Multivariate longevity
ENSG00000205609	EIF3CL	16	28390900	28415200	2.4981	Multivariate longevity
ENSG00000242265	PEG10	7	94285637	94299007	2.49709	Multivariate longevity
ENSG00000060491	OGFR	20	61436187	61445352	2.4966	Multivariate longevity
ENSG00000113742	CPEB4	5	173315283	173388979	2.49655	Multivariate longevity
ENSG00000100316	RPL3	22	39708887	39716394	2.5	Multivariate longevity
ENSG00000137880	GCHFR	15	41056218	41059906	2.4938	Multivariate longevity
ENSG00000159403	C1R	12	7187513	7245203	-2.49388	Multivariate longevity
ENSG00000163644	PPM1K	4	89178772	89205921	2.49623	Multivariate longevity
ENSG00000183401	CCDC159	19	11455360	11465620	2.496064	Multivariate longevity
ENSG00000259917	NA	15	34781203	34782772	2.49383	Multivariate longevity
ENSG00000260290	NA	16	69790439	69791840	2.4939	Multivariate longevity
ENSG00000272779	NA	22	22657589	22664766	2.49403	Multivariate longevity
ENSG00000205089	CCNI2	5	132083137	132089856	2.49277	Multivariate longevity
ENSG00000107562	CXCL12	10	44793038	44881941	2.49261	Multivariate longevity
ENSG00000144031	ANKRD53	2	71205510	71212626	2.49336	Multivariate longevity
ENSG00000042429	MED17	11	93517393	93547861	-2.48849	Multivariate longevity
ENSG00000103275	UBE2I	16	1355548	1377019	-2.4905	Multivariate longevity
ENSG00000120049	KCNIP2	10	103585731	103603677	2.48979	Multivariate longevity
ENSG00000179295	PTPN11	12	112856155	112947717	2.48903	Multivariate longevity
ENSG00000170881	RNF139	8	125486979	125500155	2.49	Multivariate longevity
ENSG00000058799	YIPF1	1	54317392	54356407	2.485915	Multivariate longevity
ENSG00000182359	KBTBD3	11	105921825	105948492	-2.4868	Multivariate longevity
ENSG00000196782	MAML3	4	140637907	141075338	2.48611	Multivariate longevity
ENSG00000220563	PKMP3	6	86369610	86370324	-2.486787	Multivariate longevity
ENSG00000087266	SH3BP2	4	2794750	2842825	-2.48499	Multivariate longevity
ENSG00000092051	JPH4	14	24037244	24048009	-2.48287	Multivariate longevity
ENSG00000108823	SGCA	17	48241575	48253292	2.484676	Multivariate longevity
ENSG00000162971	TYW5	2	200794698	200820459	2.48463	Multivariate longevity
ENSG00000167394	ZNF668	16	31072164	31085641	-2.48453	Multivariate longevity
ENSG00000168961	LGALS9	17	25956824	25976586	2.483582	Multivariate longevity
ENSG00000169169	CPT1C	19	50194155	50216988	-2.484739	Multivariate longevity
ENSG00000176171	BNIP3	10	133781578	133795435	-2.482677	Multivariate longevity
ENSG00000182180	MRPS16	10	75006510	75012451	2.484021	Multivariate longevity
ENSG00000183199	HSP90AB3P	4	88812995	88815167	2.48491	Multivariate longevity
ENSG00000185339	TCN2	22	31002825	31023265	-2.48	Multivariate longevity
ENSG00000262468	NA	16	4295826	4303790	-2.4841	Multivariate longevity
ENSG00000132199	ENOSF1	18	670324	712676	2.48327	Multivariate longevity
ENSG00000268858	LOC112268269	20	62492879	62493217	-2.48212	Multivariate longevity
ENSG00000135547	HEY2	6	126068810	126082415	-2.4783	Multivariate longevity
ENSG00000189134	NKAPL	6	28227098	28228736	2.4784	Multivariate longevity
ENSG00000205771	CATSPER2P1	15	44019116	44039292	-2.47899	Multivariate longevity
ENSG00000235314	NA	7	44078770	44081905	-2.4789	Multivariate longevity
ENSG00000272449	NA	1	2477904	2478899	-2.47766	Multivariate longevity
ENSG00000141646	SMAD4	18	48494410	48611415	2.47781	Multivariate longevity
ENSG00000151014	NOCT	4	139936943	139966906	2.47596	Multivariate longevity
ENSG00000154814	OXNAD1	3	16306706	16391806	-2.47638	Multivariate longevity
ENSG00000239665	NA	10	13652047	13710299	-2.47558	Multivariate longevity
ENSG00000269982	NA	3	10000401	10004223	2.4749	Multivariate longevity
ENSG00000140830	TXNL4B	16	72078188	72128330	2.47189	Multivariate longevity
ENSG00000181458	TMEM45A	3	100211463	100296288	2.47171	Multivariate longevity
ENSG00000204209	DAXX	6	33286335	33297046	-2.4722	Multivariate longevity
ENSG00000230330	NA	16	26043860	26044132	-2.4719	Multivariate longevity
ENSG00000237493	NA	12	56374216	56374819	2.47201	Multivariate longevity
ENSG00000272791	NA	10	75390314	75391248	2.474159	Multivariate longevity
ENSG00000196562	SULF2	20	46285092	46415360	-2.47153	Multivariate longevity
ENSG00000087076	HSD17B14	19	49316274	49339935	-2.47012	Multivariate longevity
ENSG00000141858	SAMD1	19	14198652	14201848	-2.469578	Multivariate longevity
ENSG00000163029	SMC6	2	17845079	17981509	-2.47129	Multivariate longevity
ENSG00000215256	DHRS4-AS1	14	24407940	24458048	2.46945	Multivariate longevity
ENSG00000089486	CDIP1	16	4560676	4588829	-2.466537	Multivariate longevity
ENSG00000103253	HAGHL	16	776936	785525	2.4671	Multivariate longevity
ENSG00000111237	VPS29	12	110928902	110939922	2.46852	Multivariate longevity
ENSG00000135472	FAIM2	12	50260679	50298000	2.46693	Multivariate longevity
ENSG00000138709	LARP1B	4	128982423	129144086	-2.46757	Multivariate longevity
ENSG00000156011	PSD3	8	18384811	18942240	2.46665	Multivariate longevity
ENSG00000164654	MIOS	7	7606503	7648560	2.46735	Multivariate longevity
ENSG00000169231	THBS3	1	155165379	155178842	2.467167	Multivariate longevity
ENSG00000196735	HLA-DQA1	6	32595956	32614839	2.4667	Multivariate longevity
ENSG00000256525	POLG2	17	62473902	62493154	2.46711	Multivariate longevity
ENSG00000183741	CBX6	22	39257455	39268319	2.46703	Multivariate longevity
ENSG00000142676	RPL11	1	24018269	24022915	-2.46545	Multivariate longevity
ENSG00000226318	RPS3AP38	10	69720459	69721221	2.464906	Multivariate longevity
ENSG00000258359	NA	12	112107656	112108166	2.465828	Multivariate longevity
ENSG00000127423	AUNIP	1	26158414	26185903	2.463327	Multivariate longevity
ENSG00000144354	CDCA7	2	174219548	174233725	2.46144	Multivariate longevity
ENSG00000174483	BBS1	11	66278077	66301098	2.461964	Multivariate longevity
ENSG00000177000	MTHFR	1	11845780	11866977	-2.46183	Multivariate longevity
ENSG00000186847	KRT14	17	39738531	39743173	2.46222	Multivariate longevity
ENSG00000196136	SERPINA3	14	95078714	95090392	-2.46215	Multivariate longevity
ENSG00000229808	NA	1	161860623	161861986	-2.462586	Multivariate longevity
ENSG00000271643	NA	3	33837180	33838442	2.46162	Multivariate longevity
ENSG00000147536	GINS4	8	41386725	41402565	2.46217	Multivariate longevity
ENSG00000104823	ECH1	19	39306062	39322645	-2.459809	Multivariate longevity
ENSG00000172586	CHCHD1	10	75541805	75543410	-2.458652	Multivariate longevity
ENSG00000188505	NCCRP1	19	39687601	39692524	-2.46013	Multivariate longevity
ENSG00000244242	IFITM10	11	1753640	1771821	-2.460321	Multivariate longevity
ENSG00000272602	ZNF595	HG174_HG254_PATCH	53333	162774	-2.46072	Multivariate longevity
ENSG00000101474	APMAP	20	24943561	24973615	2.4575	Multivariate longevity
ENSG00000116095	PLEKHA3	2	179345195	179381189	2.458274	Multivariate longevity
ENSG00000130726	TRIM28	19	59055458	59062089	-2.457671	Multivariate longevity
ENSG00000133606	MKRN1	7	140152840	140179369	-2.45781	Multivariate longevity
ENSG00000178607	ERN1	17	62116502	62208179	-2.456316	Multivariate longevity
ENSG00000186566	GPATCH8	17	42472652	42580798	2.45732	Multivariate longevity
ENSG00000014257	ACP3	3	132036211	132087142	-2.45393	Multivariate longevity
ENSG00000118849	RARRES1	3	158414681	158450485	2.45507	Multivariate longevity
ENSG00000129158	SERGEF	11	17809595	18034709	2.454968	Multivariate longevity
ENSG00000134001	EIF2S1	14	67826714	67853233	-2.45545	Multivariate longevity
ENSG00000141699	RETREG3	17	40731531	40762641	2.45464	Multivariate longevity
ENSG00000147421	HMBOX1	8	28747911	28922281	-2.45179	Multivariate longevity
ENSG00000165410	CFL2	14	35179593	35184029	2.4525	Multivariate longevity
ENSG00000181649	PHLDA2	11	2949503	2950685	-2.45218	Multivariate longevity
ENSG00000088836	SLC4A11	20	3208063	3219836	-2.45164	Multivariate longevity
ENSG00000111231	GPN3	12	110890289	110907073	2.44918	Multivariate longevity
ENSG00000116957	NA	1	235530675	235612283	-2.44989	Multivariate longevity
ENSG00000137760	ALKBH8	11	107373452	107436472	2.44944	Multivariate longevity
ENSG00000144645	OSBPL10	3	31699382	32119072	2.44965	Multivariate longevity
ENSG00000154217	PITPNC1	17	65373575	65693372	2.449977	Multivariate longevity
ENSG00000065150	IPO5	13	98605912	98676551	-2.44841	Multivariate longevity
ENSG00000107771	CCSER2	10	86088342	86278273	-2.447439	Multivariate longevity
ENSG00000116685	KIAA2013	1	11979648	11986485	2.447291	Multivariate longevity
ENSG00000117475	BLZF1	1	169337208	169365778	-2.447546	Multivariate longevity
ENSG00000117523	PRRC2C	1	171454651	171562650	-2.447041	Multivariate longevity
ENSG00000128886	ELL3	15	44064798	44069741	-2.44721	Multivariate longevity
ENSG00000146676	PURB	7	44915896	44924960	-2.4462	Multivariate longevity
ENSG00000196517	SLC6A9	1	44457172	44497139	-2.446906	Multivariate longevity
ENSG00000083838	ZNF446	19	58985384	58992597	-2.444189	Multivariate longevity
ENSG00000158636	EMSY	11	76155967	76264069	-2.44437	Multivariate longevity
ENSG00000165630	PRPF18	10	13628927	13672868	2.44575	Multivariate longevity
ENSG00000260490	NA	15	42864125	42864631	-2.4448	Multivariate longevity
ENSG00000100129	EIF3L	22	38244875	38285414	-2.44448	Multivariate longevity
ENSG00000188343	CIBAR1	8	94710789	94743755	-2.44	Multivariate longevity
ENSG00000030419	IKZF2	2	213864429	214017151	-2.44208	Multivariate longevity
ENSG00000105519	CAPS	19	5911718	5915888	-2.442436	Multivariate longevity
ENSG00000187105	HEATR4	14	73945189	74025651	2.44199	Multivariate longevity
ENSG00000204282	NA	17	76103479	76107880	2.44246	Multivariate longevity
ENSG00000253878	NA	8	95962265	95963624	-2.44	Multivariate longevity
ENSG00000101210	EEF1A2	20	62119366	62130505	2.44005	Multivariate longevity
ENSG00000160766	GBAP1	1	155183616	155197214	-2.43976	Multivariate longevity
ENSG00000230438	NA	6	2854896	2881641	2.440017	Multivariate longevity
ENSG00000067606	PRKCZ	1	1981909	2116834	2.43822	Multivariate longevity
ENSG00000103811	CTSH	15	79213400	79241916	-2.43685	Multivariate longevity
ENSG00000273017	NA	21	30731323	30731774	-2.4351	Multivariate longevity
ENSG00000104626	ERI1	8	8859657	8974256	2.435	Multivariate longevity
ENSG00000115233	PSMD14	2	162164549	162268228	2.4348	Multivariate longevity
ENSG00000119927	GPAM	10	113909624	113975135	-2.434908	Multivariate longevity
ENSG00000137288	UQCC2	6	33662070	33679504	2.43479	Multivariate longevity
ENSG00000162692	VCAM1	1	101185298	101204601	-2.434885	Multivariate longevity
ENSG00000173992	CCS	11	66360292	66373490	2.43552	Multivariate longevity
ENSG00000188760	TMEM198	2	220408385	220415317	-2.435239	Multivariate longevity
ENSG00000113580	NR3C1	5	142657496	142815077	2.43338	Multivariate longevity
ENSG00000113319	RASGRF2	5	80256491	80525975	2.432601	Multivariate longevity
ENSG00000101052	IFT52	20	42219571	42275936	2.4336	Multivariate longevity
ENSG00000161243	FBXO27	19	39481354	39523425	2.432297	Multivariate longevity
ENSG00000164649	CDCA7L	7	21940518	21985702	-2.43351	Multivariate longevity
ENSG00000171490	RSL1D1	16	11929056	11945442	-2.4316	Multivariate longevity
ENSG00000177692	DNAJC28	21	34860497	34864027	-2.4323	Multivariate longevity
ENSG00000185482	STAC3	12	57637236	57644976	2.433098	Multivariate longevity
ENSG00000254910	NA	11	310139	311141	2.43284	Multivariate longevity
ENSG00000254093	PINX1	8	10622473	10697394	2.4307	Multivariate longevity
ENSG00000113597	TRAPPC13	5	64920543	64962060	2.430059	Multivariate longevity
ENSG00000005020	SKAP2	7	26706681	27034858	2.42911	Multivariate longevity
ENSG00000105559	PLEKHA4	19	49340354	49371889	2.430363	Multivariate longevity
ENSG00000116171	SCP2	1	53392901	53517375	-2.430672	Multivariate longevity
ENSG00000126005	MMP24OS	20	33804265	33865934	2.43085	Multivariate longevity
ENSG00000143367	TUFT1	1	151512781	151556059	2.428829	Multivariate longevity
ENSG00000151552	QDPR	4	17461884	17513857	2.43103	Multivariate longevity
ENSG00000187796	CARD9	9	139256355	139268133	2.4293	Multivariate longevity
ENSG00000260196	NA	11	17402196	17405078	2.43071	Multivariate longevity
ENSG00000152767	FARP1	13	98794816	99102027	-2.42911	Multivariate longevity
ENSG00000103121	CMC2	16	81009698	81053875	-2.4277	Multivariate longevity
ENSG00000111912	NCOA7	6	126102307	126252266	2.427188	Multivariate longevity
ENSG00000124782	RREB1	6	7107830	7252213	-2.427036	Multivariate longevity
ENSG00000180385	NA	3	10028577	10048674	2.42651	Multivariate longevity
ENSG00000103199	ZNF500	16	4798240	4817625	2.425207	Multivariate longevity
ENSG00000106682	EIF4H	7	73588575	73611431	-2.42546	Multivariate longevity
ENSG00000132405	TBC1D14	4	6910969	7034845	-2.42515	Multivariate longevity
ENSG00000170468	RIOX1	14	73957644	73960105	2.42412	Multivariate longevity
ENSG00000171940	ZNF217	20	52183604	52226446	2.42482	Multivariate longevity
ENSG00000185650	ZFP36L1	14	69254377	69263190	2.42635	Multivariate longevity
ENSG00000229124	VIM-AS1	10	17256238	17271984	2.425582	Multivariate longevity
ENSG00000077514	POLD3	11	74204896	74380162	2.42301	Multivariate longevity
ENSG00000103126	AXIN1	16	337440	402673	-2.42271	Multivariate longevity
ENSG00000170144	HNRNPA3	2	178077291	178088686	-2.422966	Multivariate longevity
ENSG00000170248	PDCD6IP	3	33839844	33911194	2.4227	Multivariate longevity
ENSG00000271855	NA	2	9696028	9696904	2.42182	Multivariate longevity
ENSG00000135070	ISCA1	9	88879461	88897676	-2.42247	Multivariate longevity
ENSG00000151690	MFSD6	2	191273081	191373931	-2.42122	Multivariate longevity
ENSG00000167083	GNGT2	17	47280153	47287936	2.420772	Multivariate longevity
ENSG00000176986	SEC24C	10	75504120	75531919	-2.419519	Multivariate longevity
ENSG00000186073	CDIN1	15	36871812	37102449	-2.42029	Multivariate longevity
ENSG00000145354	CISD2	4	103790135	103810399	2.41844	Multivariate longevity
ENSG00000173991	TCAP	17	37820440	37822808	2.417251	Multivariate longevity
ENSG00000246339	EXTL3-AS1	8	28553718	28558981	2.4171	Multivariate longevity
ENSG00000260279	LOC105371414	16	89363916	89364724	-2.41724	Multivariate longevity
ENSG00000025293	PHF20	20	34359896	34538303	-2.4158	Multivariate longevity
ENSG00000005810	MYCBP2	13	77618792	77901185	-2.4144	Multivariate longevity
ENSG00000068912	ERLEC1	2	54014181	54045956	2.41332	Multivariate longevity
ENSG00000164896	FASTK	7	150773711	150777953	-2.41426	Multivariate longevity
ENSG00000169764	UGP2	2	64068074	64118696	-2.41401	Multivariate longevity
ENSG00000173402	DAG1	3	49506146	49573048	-2.41336	Multivariate longevity
ENSG00000181409	AATK	17	79091095	79139877	2.412998	Multivariate longevity
ENSG00000182749	PAQR7	1	26187701	26197744	-2.412531	Multivariate longevity
ENSG00000198730	CTR9	11	10772534	10801290	-2.41264	Multivariate longevity
ENSG00000242689	CNTF	11	58390146	58393198	-2.41235	Multivariate longevity
ENSG00000242247	ARFGAP3	22	43192508	43254112	2.41349	Multivariate longevity
ENSG00000132170	PPARG	3	12328867	12475855	-2.41021	Multivariate longevity
ENSG00000173264	GPR137	11	64037534	64056972	2.410248	Multivariate longevity
ENSG00000188779	SKOR1	15	68112042	68126899	2.41209	Multivariate longevity
ENSG00000228887	EEF1DP1	19	14181154	14182052	-2.411275	Multivariate longevity
ENSG00000155307	SAMSN1	21	15857549	15955723	-2.41033	Multivariate longevity
ENSG00000088986	DYNLL1	12	120907653	120936296	2.40958	Multivariate longevity
ENSG00000145022	TCTA	3	49449639	49453908	2.40842	Multivariate longevity
ENSG00000158773	USF1	1	161009041	161015767	-2.40937	Multivariate longevity
ENSG00000163017	ACTG2	2	74119441	74146992	-2.40956	Multivariate longevity
ENSG00000165568	AKR1E2	10	4828821	4890254	2.408645	Multivariate longevity
ENSG00000188508	KRTDAP	19	35978226	35986460	2.408574	Multivariate longevity
ENSG00000213689	TREX1	3	48506445	48509044	2.40813	Multivariate longevity
ENSG00000240889	NDUFB2-AS1	7	140395136	140396877	-2.40903	Multivariate longevity
ENSG00000109762	SNX25	4	186125391	186291339	2.40664	Multivariate longevity
ENSG00000136560	TANK	2	161993419	162092732	2.40702	Multivariate longevity
ENSG00000143878	RHOB	2	20646835	20649200	-2.40654	Multivariate longevity
ENSG00000158552	ZFAND2B	2	220059959	220074373	2.40727	Multivariate longevity
ENSG00000198160	MIER1	1	67390578	67454302	-2.406956	Multivariate longevity
ENSG00000263345	NA	17	2278355	2282600	2.40636	Multivariate longevity
ENSG00000169258	GPRIN1	5	176022803	176037134	-2.404934	Multivariate longevity
ENSG00000152234	ATP5F1A	18	43664110	43684300	-2.40476	Multivariate longevity
ENSG00000065526	SPEN	1	16174359	16266955	-2.40424	Multivariate longevity
ENSG00000166359	WDR88	19	33622996	33666701	2.403623	Multivariate longevity
ENSG00000188766	SPRED3	19	38879061	38886881	2.405063	Multivariate longevity
ENSG00000206560	ANKRD28	3	15708743	15901278	2.40536	Multivariate longevity
ENSG00000258057	BCDIN3D-AS1	12	50222325	50234926	2.40504	Multivariate longevity
ENSG00000259287	NA	15	34150918	34157026	-2.4046	Multivariate longevity
ENSG00000269696	NA	19	57056935	57078780	2.405433	Multivariate longevity
ENSG00000273486	NA	3	136556180	136557863	2.40425	Multivariate longevity
ENSG00000148180	GSN	9	123970072	124095121	2.40364	Multivariate longevity
ENSG00000224892	RPS4XP16	13	52028300	52035451	2.40283	Multivariate longevity
ENSG00000140519	RHCG	15	89998680	90039844	-2.4022	Multivariate longevity
ENSG00000143315	PIGM	1	159997462	160001783	2.40153	Multivariate longevity
ENSG00000151689	INPP1	2	191208196	191236391	-2.40145	Multivariate longevity
ENSG00000170860	LSM3	3	14219858	14242619	2.40167	Multivariate longevity
ENSG00000172380	GNG12	1	68167149	68299150	-2.401526	Multivariate longevity
ENSG00000182324	KCNJ14	19	48958766	48969367	2.401091	Multivariate longevity
ENSG00000133302	SLF1	5	93954052	94075141	2.401671	Multivariate longevity
ENSG00000203288	TDRKH-AS1	1	151763280	151766878	-2.399841	Multivariate longevity
ENSG00000214199	NA	2	107313787	107315132	-2.39941	Multivariate longevity
ENSG00000216895	LOC100506302	7	155403925	155437899	2.3998	Multivariate longevity
ENSG00000126602	TRAP1	16	3701640	3767598	2.3978	Multivariate longevity
ENSG00000158467	AHCYL2	7	128864864	129070052	-2.39842	Multivariate longevity
ENSG00000165233	CARD19	9	95858500	95875565	2.3962	Multivariate longevity
ENSG00000141756	FKBP10	17	39968932	39979465	2.39557	Multivariate longevity
ENSG00000260114	NA	16	29930957	29933226	-2.3944	Multivariate longevity
ENSG00000271730	NA	6	109319685	109320328	-2.39428	Multivariate longevity
ENSG00000100281	HMGXB4	22	35653445	35691800	-2.39	Multivariate longevity
ENSG00000111142	METAP2	12	95867296	95909615	-2.39352	Multivariate longevity
ENSG00000138735	PDE5A	4	120415550	120550146	2.39229	Multivariate longevity
ENSG00000204622	HLA-J	6	29974360	29977733	-2.3935	Multivariate longevity
ENSG00000011523	CEP68	2	65283500	65314138	-2.39155	Multivariate longevity
ENSG00000073578	SDHA	5	218356	256815	2.39116	Multivariate longevity
ENSG00000086062	B4GALT1	9	33104080	33167354	-2.3911	Multivariate longevity
ENSG00000140465	CYP1A1	15	75011883	75017951	-2.39135	Multivariate longevity
ENSG00000141480	ARRB2	17	4613784	4624794	-2.391768	Multivariate longevity
ENSG00000163545	NUAK2	1	205271187	205290883	2.391187	Multivariate longevity
ENSG00000171345	KRT19	17	39679869	39684560	-2.39158	Multivariate longevity
ENSG00000235241	NA	1	17215590	17216097	2.391931	Multivariate longevity
ENSG00000100027	YPEL1	22	22051833	22090123	-2.39026	Multivariate longevity
ENSG00000162688	AGL	1	100315640	100389579	2.38961	Multivariate longevity
ENSG00000178295	GEN1	2	17935125	17966632	-2.38848	Multivariate longevity
ENSG00000182247	UBE2E2	3	23244511	23633284	-2.38949	Multivariate longevity
ENSG00000100036	SLC35E4	22	31031639	31065003	2.38742	Multivariate longevity
ENSG00000064989	CALCRL	2	188207856	188313187	-2.386548	Multivariate longevity
ENSG00000141510	TP53	17	7565097	7590856	2.387421	Multivariate longevity
ENSG00000153989	NUS1	6	117996665	118031803	2.387731	Multivariate longevity
ENSG00000212664	NA	15	71633466	71634086	2.38747	Multivariate longevity
ENSG00000270804	NA	19	58379253	58380202	2.386243	Multivariate longevity
ENSG00000133313	CNDP2	18	72163051	72188366	-2.3851	Multivariate longevity
ENSG00000078804	TP53INP2	20	33292094	33301243	-2.38507	Multivariate longevity
ENSG00000092054	MYH7	14	23881947	23904927	-2.38554	Multivariate longevity
ENSG00000106404	CLDN15	7	100875373	100882101	2.38554	Multivariate longevity
ENSG00000143569	UBAP2L	1	154192655	154243986	2.385227	Multivariate longevity
ENSG00000162772	ATF3	1	212738676	212794119	-2.384619	Multivariate longevity
ENSG00000197818	SLC9A8	20	48429250	48508779	2.3845	Multivariate longevity
ENSG00000260852	FBXL19-AS1	16	30930640	30934590	2.384195	Multivariate longevity
ENSG00000261609	GAN	16	81348557	81424489	-2.3849	Multivariate longevity
ENSG00000267023	NA	17	66121918	66148609	2.384362	Multivariate longevity
ENSG00000183864	TOB2	22	41829496	41843027	-2.38343	Multivariate longevity
ENSG00000068001	HYAL2	3	50355221	50360337	-2.38274	Multivariate longevity
ENSG00000250326	LOC105377623	4	143854348	144106014	2.38296	Multivariate longevity
ENSG00000041982	TNC	9	117782806	117880536	-2.3822	Multivariate longevity
ENSG00000106948	AKNA	9	117096436	117156685	2.38058	Multivariate longevity
ENSG00000107863	ARHGAP21	10	24872538	25012597	-2.380218	Multivariate longevity
ENSG00000115514	TXNDC9	2	99935445	99957165	-2.38029	Multivariate longevity
ENSG00000130935	NOL11	17	65713949	65740647	2.37999	Multivariate longevity
ENSG00000135093	USP30	12	109460894	109525831	2.38113	Multivariate longevity
ENSG00000137700	SLC37A4	11	118894824	118901616	2.380333	Multivariate longevity
ENSG00000166823	MESP1	15	90291892	90294541	-2.3797	Multivariate longevity
ENSG00000168101	NUDT16L1	16	4743695	4745860	-2.38097	Multivariate longevity
ENSG00000177889	UBE2N	12	93799449	93836038	-2.38088	Multivariate longevity
ENSG00000185219	ZNF445	3	44481262	44519162	-2.38079	Multivariate longevity
ENSG00000247626	MARS2	2	198570087	198573113	-2.37922	Multivariate longevity
ENSG00000136830	NIBAN2	9	130267618	130341268	-2.3796	Multivariate longevity
ENSG00000100883	SRP54	14	35451163	35498773	2.37734	Multivariate longevity
ENSG00000259065	NA	14	74254063	74269973	-2.37712	Multivariate longevity
ENSG00000113558	SKP1	5	133484633	133512729	-2.377658	Multivariate longevity
ENSG00000149269	PAK1	11	77032752	77185680	2.376631	Multivariate longevity
ENSG00000183137	CEP57L1	6	109416313	109485135	2.377	Multivariate longevity
ENSG00000102531	FNDC3A	13	49550048	49783915	-2.37432	Multivariate longevity
ENSG00000241945	PWP2	21	45527171	45551063	-2.3741	Multivariate longevity
ENSG00000115993	TRAK2	2	202241930	202316302	-2.373704	Multivariate longevity
ENSG00000126860	EVI2A	17	29644578	29648902	2.37433	Multivariate longevity
ENSG00000136002	ARHGEF4	2	131594489	131804836	2.37465	Multivariate longevity
ENSG00000100104	SRRD	22	26879843	26890624	-2.37	Multivariate longevity
ENSG00000100804	PSMB5	14	23485752	23504439	-2.37121	Multivariate longevity
ENSG00000234664	NA	15	30022917	30023189	2.3719	Multivariate longevity
ENSG00000234883	MIR155HG	21	26934221	26947480	-2.3713	Multivariate longevity
ENSG00000173638	SLC19A1	21	46913486	46964325	-2.37031	Multivariate longevity
ENSG00000112739	PRPF4B	6	4021501	4065217	2.370003	Multivariate longevity
ENSG00000116691	MIIP	1	12079523	12092102	-2.369341	Multivariate longevity
ENSG00000130733	YIPF2	19	11033444	11039357	2.368753	Multivariate longevity
ENSG00000166266	CUL5	11	107879459	107978503	2.37006	Multivariate longevity
ENSG00000178694	NSUN3	3	93781760	93847389	-2.37019	Multivariate longevity
ENSG00000245849	RAD51-AS1	15	40978922	40987305	2.3703	Multivariate longevity
ENSG00000273483	NA	1	113060421	113061063	2.36953	Multivariate longevity
ENSG00000105971	CAV2	7	115927434	116148595	2.36675	Multivariate longevity
ENSG00000137449	CPEB2	4	15004298	15071777	2.36791	Multivariate longevity
ENSG00000145365	TIFA	4	113195698	113207059	2.36864	Multivariate longevity
ENSG00000173875	ZNF791	19	12721732	12742735	-2.36856	Multivariate longevity
ENSG00000140853	NLRC5	16	57023397	57117443	2.3653	Multivariate longevity
ENSG00000267348	GEMIN7-AS1	19	45579768	45593649	-2.366401	Multivariate longevity
ENSG00000125703	ATG4C	1	63249806	63331184	-2.363029	Multivariate longevity
ENSG00000141367	CLTC	17	57697219	57773671	-2.363706	Multivariate longevity
ENSG00000167840	ZNF232	17	5008836	5026411	-2.364115	Multivariate longevity
ENSG00000168301	KCTD6	3	58477841	58488087	-2.36441	Multivariate longevity
ENSG00000179241	LDLRAD3	11	35965531	36253686	-2.360805	Multivariate longevity
ENSG00000188375	H3-5	12	31944123	31945175	-2.36076	Multivariate longevity
ENSG00000251161	NA	15	41199009	41201540	-2.36065	Multivariate longevity
ENSG00000253330	NA	8	48423596	48424703	-2.36132	Multivariate longevity
ENSG00000113231	PDE8B	5	76506274	76725632	2.35999	Multivariate longevity
ENSG00000122257	RBBP6	16	24549014	24584184	-2.36039	Multivariate longevity
ENSG00000137822	TUBGCP4	15	43661419	43699293	-2.3587	Multivariate longevity
ENSG00000178449	COX14	12	50505762	50514240	-2.35993	Multivariate longevity
ENSG00000113621	TXNDC15	5	134209493	134237215	-2.359277	Multivariate longevity
ENSG00000013441	CLK1	2	201717732	201729422	2.35655	Multivariate longevity
ENSG00000076321	KLHL20	1	173684080	173755840	-2.357796	Multivariate longevity
ENSG00000127418	FGFRL1	4	1003724	1020685	2.35846	Multivariate longevity
ENSG00000135506	OS9	12	58087738	58115340	2.3571	Multivariate longevity
ENSG00000181754	AMIGO1	1	110046797	110052360	-2.358006	Multivariate longevity
ENSG00000246982	NA	6	36114475	36164982	2.3576	Multivariate longevity
ENSG00000134905	CARS2	13	111293759	111365950	-2.35715	Multivariate longevity
ENSG00000135049	AGTPBP1	9	88161455	88356944	2.3561	Multivariate longevity
ENSG00000120833	SOCS2	12	93963590	93977263	-2.35452	Multivariate longevity
ENSG00000141376	BCAS3	17	58754814	59470199	-2.355097	Multivariate longevity
ENSG00000153814	JAZF1	7	27870192	28220362	-2.35505	Multivariate longevity
ENSG00000167799	NUDT8	11	67395409	67397401	2.3549	Multivariate longevity
ENSG00000198792	TMEM184B	22	38615298	38669040	2.36	Multivariate longevity
ENSG00000232850	PTGES2-AS1	9	130890612	130891481	2.3553	Multivariate longevity
ENSG00000120594	PLXDC2	10	20105168	20578785	-2.35365	Multivariate longevity
ENSG00000126391	FRMD8	11	65154070	65180996	-2.35444	Multivariate longevity
ENSG00000175087	PDIK1L	1	26437664	26452034	2.35381	Multivariate longevity
ENSG00000250251	PKD1P6	16	15219099	15248421	-2.35381	Multivariate longevity
ENSG00000226221	RPL26P19	5	55800462	55800899	-2.35271	Multivariate longevity
ENSG00000054654	SYNE2	14	64319683	64693165	-2.35131	Multivariate longevity
ENSG00000126246	IGFLR1	19	36230058	36233354	-2.352344	Multivariate longevity
ENSG00000140987	ZSCAN32	16	3432085	3451065	2.35141	Multivariate longevity
ENSG00000150455	TIRAP	11	126152960	126168740	-2.35083	Multivariate longevity
ENSG00000154127	UBASH3B	11	122526383	122685181	-2.35131	Multivariate longevity
ENSG00000189042	ZNF567	19	37178514	37218603	2.352443	Multivariate longevity
ENSG00000198356	GET3	19	12847953	12859137	-2.351645	Multivariate longevity
ENSG00000124257	NEURL2	20	44517264	44519926	-2.35129	Multivariate longevity
ENSG00000168672	LRATD2	8	127564687	127570638	2.35	Multivariate longevity
ENSG00000092820	EZR	6	159186773	159240444	2.349934	Multivariate longevity
ENSG00000120314	WDR55	5	140044261	140053709	-2.35044	Multivariate longevity
ENSG00000172663	TMEM134	11	67231824	67236743	2.35025	Multivariate longevity
ENSG00000188042	ARL4C	2	235401685	235405697	2.348543	Multivariate longevity
ENSG00000273243	NA	22	45551420	45551892	2.34894	Multivariate longevity
ENSG00000071967	CYBRD1	2	172378757	172414643	-2.345755	Multivariate longevity
ENSG00000134371	CDC73	1	193091147	193223031	-2.345772	Multivariate longevity
ENSG00000249459	ZNF286B	17	18561742	18585575	-2.346496	Multivariate longevity
ENSG00000256061	DNAAF4	15	55702723	55800432	-2.34645	Multivariate longevity
ENSG00000004700	RECQL	12	21621845	21654603	-2.3445	Multivariate longevity
ENSG00000103381	CPPED1	16	12756919	12897874	2.34273	Multivariate longevity
ENSG00000134748	PRPF38A	1	52870236	52886511	2.344199	Multivariate longevity
ENSG00000184985	SORCS2	4	7194265	7744554	-2.34383	Multivariate longevity
ENSG00000220305	HNRNPH1P1	6	160133833	160135017	2.3436	Multivariate longevity
ENSG00000106052	TAX1BP1	7	27778950	27884183	2.34218	Multivariate longevity
ENSG00000121552	CSTA	3	122044091	122060819	-2.34234	Multivariate longevity
ENSG00000131558	EXOC4	7	132937829	133751342	2.34178	Multivariate longevity
ENSG00000170340	B3GNT2	2	62423248	62451866	2.34162	Multivariate longevity
ENSG00000250959	GLUD1P3	10	75490320	75497069	2.341405	Multivariate longevity
ENSG00000251322	SHANK3	22	51112843	51171726	2.34	Multivariate longevity
ENSG00000057294	PKP2	12	32943679	33049774	-2.339049	Multivariate longevity
ENSG00000085840	ORC1	1	52838501	52870131	-2.33932	Multivariate longevity
ENSG00000121281	ADCY7	16	50280048	50352046	2.34065	Multivariate longevity
ENSG00000165895	ARHGAP42	11	100558384	100862668	-2.339959	Multivariate longevity
ENSG00000233276	GPX1	3	49394609	49396033	-2.33991	Multivariate longevity
ENSG00000013561	RNF14	5	141337893	141369856	2.33834	Multivariate longevity
ENSG00000119421	NDUFA8	9	124894745	124922098	2.3372	Multivariate longevity
ENSG00000134070	IRAK2	3	10206549	10285427	-2.33688	Multivariate longevity
ENSG00000142453	CARM1	19	10982189	11033453	-2.337334	Multivariate longevity
ENSG00000268584	NA	10	75385754	75386548	2.33746	Multivariate longevity
ENSG00000136098	NEK3	13	52706775	52733996	-2.33609	Multivariate longevity
ENSG00000152784	PRDM8	4	81105033	81125483	-2.33496	Multivariate longevity
ENSG00000168298	H1-4	6	26156559	26157343	-2.335	Multivariate longevity
ENSG00000244380	NA	3	48481762	48488060	2.33607	Multivariate longevity
ENSG00000271966	NA	8	68256210	68257322	2.33	Multivariate longevity
ENSG00000106261	ZKSCAN1	7	99613204	99639312	-2.33463	Multivariate longevity
ENSG00000131143	COX4I1	16	85832239	85840650	-2.33298	Multivariate longevity
ENSG00000157450	RNF111	15	59157374	59389618	2.33362	Multivariate longevity
ENSG00000181029	TRAPPC5	19	7745729	7747744	2.334494	Multivariate longevity
ENSG00000188522	FAM83G	17	18872102	18908117	2.333033	Multivariate longevity
ENSG00000250892	NA	4	195198	198798	-2.33487	Multivariate longevity
ENSG00000145687	SSBP2	5	80708840	81047616	-2.33295	Multivariate longevity
ENSG00000070950	RAD18	3	8817088	9005457	2.32972	Multivariate longevity
ENSG00000140993	TIGD7	16	3348832	3355729	-2.33012	Multivariate longevity
ENSG00000141568	FOXK2	17	80477589	80602538	-2.330888	Multivariate longevity
ENSG00000141741	MIEN1	17	37884749	37887040	2.329253	Multivariate longevity
ENSG00000148154	UGCG	9	114659046	114697649	-2.3306	Multivariate longevity
ENSG00000166813	KIF7	15	90152020	90198682	2.3305	Multivariate longevity
ENSG00000173327	MAP3K11	11	65365226	65382853	2.329588	Multivariate longevity
ENSG00000174891	RSRC1	3	157823644	158263519	-2.32993	Multivariate longevity
ENSG00000152942	RAD17	5	68665120	68710628	-2.32936	Multivariate longevity
ENSG00000167397	VKORC1	16	31102163	31107301	-2.32845	Multivariate longevity
ENSG00000273456	NA	2	203239655	203240327	-2.328621	Multivariate longevity
ENSG00000102786	INTS6	13	51928213	52028400	-2.32784	Multivariate longevity
ENSG00000077420	APBB1IP	10	26727132	26856732	2.326439	Multivariate longevity
ENSG00000162836	ACP6	1	147101453	147142618	2.325711	Multivariate longevity
ENSG00000187608	ISG15	1	948803	949920	2.326325	Multivariate longevity
ENSG00000122756	CNTFR	9	34551430	34590121	2.32585	Multivariate longevity
ENSG00000198363	ASPH	8	62413116	62627155	2.33	Multivariate longevity
ENSG00000073605	GSDMB	17	38060848	38076107	-2.324474	Multivariate longevity
ENSG00000089692	LAG3	12	6881678	6887621	-2.323677	Multivariate longevity
ENSG00000111254	AKAP3	12	4724674	4758213	-2.32484	Multivariate longevity
ENSG00000185670	ZBTB3	11	62515791	62521660	-2.325289	Multivariate longevity
ENSG00000255458	NA	4	39640760	39668264	-2.32368	Multivariate longevity
ENSG00000118503	TNFAIP3	6	138188351	138204449	2.3232	Multivariate longevity
ENSG00000127947	PTPN12	7	77166592	77269388	2.32319	Multivariate longevity
ENSG00000147955	SIGMAR1	9	34634719	34637806	-2.32238	Multivariate longevity
ENSG00000010610	CD4	12	6896024	6929974	2.3212	Multivariate longevity
ENSG00000182472	CAPN12	19	39220827	39260544	2.320588	Multivariate longevity
ENSG00000259319	NA	14	75890386	75894444	-2.32085	Multivariate longevity
ENSG00000259479	SORD2P	15	45118569	45176892	-2.3211	Multivariate longevity
ENSG00000265148	TSPOAP1-AS1	17	56402811	56493127	2.31999	Multivariate longevity
ENSG00000112640	PPP2R5D	6	42952237	42980080	2.31951	Multivariate longevity
ENSG00000099840	IZUMO4	19	2096380	2099592	2.31866	Multivariate longevity
ENSG00000122432	SPATA1	1	84971974	85031877	2.31883	Multivariate longevity
ENSG00000234975	FTH1P2	1	228823162	228823574	-2.318651	Multivariate longevity
ENSG00000136937	NCBP1	9	100395908	100436030	-2.3175	Multivariate longevity
ENSG00000005812	FBXL3	13	77566740	77601330	-2.31701	Multivariate longevity
ENSG00000138161	CUZD1	10	124591665	124639146	-2.317211	Multivariate longevity
ENSG00000169756	LIMS1	2	109150857	109303702	2.316656	Multivariate longevity
ENSG00000171310	CHST11	12	104849073	105155792	-2.31729	Multivariate longevity
ENSG00000206053	JPT2	16	1728257	1752281	2.316981	Multivariate longevity
ENSG00000228049	POLR2J2	7	102277474	102312076	-2.31746	Multivariate longevity
ENSG00000102886	GDPD3	16	30116131	30125177	2.31451	Multivariate longevity
ENSG00000129450	SIGLEC9	19	51628165	51639908	2.314379	Multivariate longevity
ENSG00000139182	CLSTN3	12	7282294	7311541	2.31515	Multivariate longevity
ENSG00000150594	ADRA2A	10	112836790	112840658	-2.31569	Multivariate longevity
ENSG00000158828	PINK1	1	20959948	20978004	-2.31582	Multivariate longevity
ENSG00000168769	TET2	4	106067032	106200973	-2.31453	Multivariate longevity
ENSG00000070501	POLB	8	42195972	42229326	-2.31	Multivariate longevity
ENSG00000157578	LCA5L	21	40777770	40817731	2.31363	Multivariate longevity
ENSG00000164985	PSIP1	9	15464064	15511017	-2.3135	Multivariate longevity
ENSG00000072952	IRAG1	11	10594638	10715535	2.31349	Multivariate longevity
ENSG00000140326	CDAN1	15	43015757	43029324	-2.31338	Multivariate longevity
ENSG00000142546	NOSIP	19	50058968	50093519	-2.313454	Multivariate longevity
ENSG00000164967	RPP25L	9	34610483	34612101	-2.3138	Multivariate longevity
ENSG00000197279	ZNF165	6	28048753	28057341	2.3127	Multivariate longevity
ENSG00000242852	ZNF709	19	12571998	12624668	2.314268	Multivariate longevity
ENSG00000260920	NA	1	40929991	40932436	2.31281	Multivariate longevity
ENSG00000085231	AK6	5	68646811	68665840	2.31272	Multivariate longevity
ENSG00000099326	MZF1	19	59073298	59084942	-2.311149	Multivariate longevity
ENSG00000130748	TMEM160	19	47549165	47551888	-2.311722	Multivariate longevity
ENSG00000165733	BMS1	10	43278249	43330385	-2.31194	Multivariate longevity
ENSG00000233122	CTAGE7P	10	131904273	131907095	2.311818	Multivariate longevity
ENSG00000132155	RAF1	3	12625100	12705725	2.30955	Multivariate longevity
ENSG00000134744	TUT4	1	52873954	53019159	2.30984	Multivariate longevity
ENSG00000162298	SYVN1	11	64889252	64902004	2.31031	Multivariate longevity
ENSG00000240288	GHRLOS	3	10327438	10335133	2.30931	Multivariate longevity
ENSG00000100991	TRPC4AP	20	33590207	33680674	-2.30852	Multivariate longevity
ENSG00000106459	NRF1	7	129251555	129396922	-2.30714	Multivariate longevity
ENSG00000112655	PTK7	6	43044006	43129457	2.3077	Multivariate longevity
ENSG00000135972	MRPS9	2	105654441	105716418	2.3086	Multivariate longevity
ENSG00000163660	CCNL1	3	156864297	156878549	2.30832	Multivariate longevity
ENSG00000204623	ZNRD1ASP	6	29968788	30029417	-2.30873	Multivariate longevity
ENSG00000105568	PPP2R1A	19	52693292	52730687	2.306299	Multivariate longevity
ENSG00000172179	PRL	6	22287480	22297730	-2.3056	Multivariate longevity
ENSG00000260708	NA	22	47157791	47158460	-2.31	Multivariate longevity
ENSG00000003393	ALS2	2	202565277	202645912	2.304767	Multivariate longevity
ENSG00000140941	MAP1LC3B	16	87417601	87438385	2.30511	Multivariate longevity
ENSG00000166169	POLL	10	103338639	103348027	2.30512	Multivariate longevity
ENSG00000269246	NA	19	39832413	39832585	2.304012	Multivariate longevity
ENSG00000100319	ZMAT5	22	30126945	30163000	2.30321	Multivariate longevity
ENSG00000078124	ACER3	11	76571911	76737841	-2.30299	Multivariate longevity
ENSG00000162444	RBP7	1	10057264	10076078	2.302149	Multivariate longevity
ENSG00000174827	PDZK1	1	145726918	145764074	-2.3028	Multivariate longevity
ENSG00000182871	COL18A1	21	46825052	46933634	2.302	Multivariate longevity
ENSG00000136161	RCBTB2	13	49063095	49107369	-2.30165	Multivariate longevity
ENSG00000269946	NA	9	96928571	96962909	-2.30126	Multivariate longevity
ENSG00000143353	LYPLAL1	1	219347186	219386207	2.301117	Multivariate longevity
ENSG00000172500	FIBP	11	65651212	65656010	-2.30148	Multivariate longevity
ENSG00000228727	SAPCD1	6	31730576	31732628	2.301	Multivariate longevity
ENSG00000235560	LOC107984875	16	30546073	30548465	-2.30082	Multivariate longevity
ENSG00000247595	SPTY2D1OS	11	18621334	18631802	-2.30124	Multivariate longevity
ENSG00000260360	NA	1	179922319	179923575	-2.3013	Multivariate longevity
ENSG00000132570	PCBD2	5	134240596	134343649	-2.30048	Multivariate longevity
ENSG00000063978	RNF4	4	2463947	2627047	2.29824	Multivariate longevity
ENSG00000136720	HS6ST1	2	128994290	129076151	-2.29954	Multivariate longevity
ENSG00000169032	MAP2K1	15	66679155	66784650	2.29827	Multivariate longevity
ENSG00000223356	NA	1	156682004	156682966	2.2993	Multivariate longevity
ENSG00000229816	NA	2	32426669	32429068	2.29936	Multivariate longevity
ENSG00000104447	TRPS1	8	116420724	116821899	2.2967	Multivariate longevity
ENSG00000132623	ANKEF1	20	9966774	10037410	2.29802	Multivariate longevity
ENSG00000172409	CLP1	11	57416465	57429340	2.29726	Multivariate longevity
ENSG00000102804	TSC22D1	13	45007655	45151283	-2.29596	Multivariate longevity
ENSG00000160208	RRP1B	21	45079429	45115958	-2.29587	Multivariate longevity
ENSG00000039068	CDH1	16	68771128	68869451	2.295258	Multivariate longevity
ENSG00000104946	TBC1D17	19	50380682	50392005	-2.295547	Multivariate longevity
ENSG00000168765	GSTM4	1	110198703	110208118	-2.295789	Multivariate longevity
ENSG00000187699	C2orf88	2	190744335	191068210	-2.29578	Multivariate longevity
ENSG00000211460	TSN	2	122494679	122525429	-2.29536	Multivariate longevity
ENSG00000077238	IL4R	16	27324989	27376099	-2.293984	Multivariate longevity
ENSG00000146109	ABT1	6	26597180	26600278	-2.2942	Multivariate longevity
ENSG00000164171	ITGA2	5	52285156	52390609	-2.29315	Multivariate longevity
ENSG00000187164	SHTN1	10	118643742	118886097	2.293299	Multivariate longevity
ENSG00000215915	ATAD3C	1	1385069	1405538	-2.294466	Multivariate longevity
ENSG00000271503	CCL5	HG385_PATCH	34198510	34207812	2.293613	Multivariate longevity
ENSG00000149201	CCDC81	11	86085778	86134151	-2.292399	Multivariate longevity
ENSG00000168002	POLR2G	11	62529016	62534182	-2.29133	Multivariate longevity
ENSG00000226648	PLCG1-AS1	20	39726969	39766643	2.2914	Multivariate longevity
ENSG00000228452	NA	1	43241484	43242461	-2.292271	Multivariate longevity
ENSG00000245848	CEBPA	19	33790840	33793470	2.29151	Multivariate longevity
ENSG00000273306	NA	2	100021680	100022305	2.29135	Multivariate longevity
ENSG00000081721	DUSP12	1	161719548	161727028	-2.290667	Multivariate longevity
ENSG00000117862	TXNDC12	1	52485803	52521843	-2.290451	Multivariate longevity
ENSG00000141258	SGSM2	17	2240792	2284352	2.291215	Multivariate longevity
ENSG00000173535	TNFRSF10C	8	22941868	22974950	2.29	Multivariate longevity
ENSG00000012232	EXTL3	8	28457986	28613116	2.2884	Multivariate longevity
ENSG00000084093	REST	4	57774075	57802010	-2.2886	Multivariate longevity
ENSG00000105176	URI1	19	30414551	30506611	2.289329	Multivariate longevity
ENSG00000114861	FOXP1	3	71003844	71633140	-2.28785	Multivariate longevity
ENSG00000116717	GADD45A	1	68150744	68154021	2.288424	Multivariate longevity
ENSG00000125378	BMP4	14	54416454	54425479	-2.289	Multivariate longevity
ENSG00000205423	CNEP1R1	16	50058321	50070999	2.288753	Multivariate longevity
ENSG00000231125	NA	21	30430394	30432416	-2.288	Multivariate longevity
ENSG00000061936	SFSWAP	12	132195626	132284282	2.286648	Multivariate longevity
ENSG00000094916	CBX5	12	54624724	54673886	-2.28644	Multivariate longevity
ENSG00000109323	MANBA	4	103552660	103682151	-2.28725	Multivariate longevity
ENSG00000263731	NA	17	79836301	79838982	2.28649	Multivariate longevity
ENSG00000135624	CCT7	2	73460548	73480149	-2.284818	Multivariate longevity
ENSG00000173706	HEG1	3	124684554	124774802	2.2847	Multivariate longevity
ENSG00000141446	ESCO1	18	19109242	19180845	2.28491	Multivariate longevity
ENSG00000167034	NKX3-1	8	23536206	23540440	2.28	Multivariate longevity
ENSG00000149658	YTHDF1	20	61826781	61847586	2.28479	Multivariate longevity
ENSG00000156261	CCT8	21	30428126	30446118	-2.284	Multivariate longevity
ENSG00000073350	LLGL2	17	73521161	73571289	-2.28276	Multivariate longevity
ENSG00000110046	ATG2A	11	64662007	64684722	2.28339	Multivariate longevity
ENSG00000114491	UMPS	3	124449213	124464040	-2.2837	Multivariate longevity
ENSG00000135919	SERPINE2	2	224839829	224904036	-2.283917	Multivariate longevity
ENSG00000143373	ZNF687	1	151254094	151264656	-2.2841	Multivariate longevity
ENSG00000169612	RAMAC	15	83654959	83659809	-2.2832	Multivariate longevity
ENSG00000198546	ZNF511	10	135121979	135166033	2.284156	Multivariate longevity
ENSG00000106615	RHEB	7	151163098	151217206	-2.28198	Multivariate longevity
ENSG00000149761	NUDT22	11	63993413	63998158	-2.28233	Multivariate longevity
ENSG00000165795	NDRG2	14	21484922	21539031	-2.28215	Multivariate longevity
ENSG00000183049	CAMK1D	10	12391481	12877545	-2.281263	Multivariate longevity
ENSG00000260526	NA	4	113150717	113152752	2.28167	Multivariate longevity
ENSG00000118898	PPL	16	4932508	5010742	2.2795	Multivariate longevity
ENSG00000143951	WDPCP	2	63348518	64054977	2.27977	Multivariate longevity
ENSG00000106049	HIBADH	7	27565061	27702614	-2.27809	Multivariate longevity
ENSG00000165617	DACT1	14	59100685	59115039	-2.27858	Multivariate longevity
ENSG00000169604	ANTXR1	2	69240310	69476459	2.278518	Multivariate longevity
ENSG00000172922	RNASEH2C	11	65482367	65488418	-2.27883	Multivariate longevity
ENSG00000179862	CITED4	1	41326729	41328018	2.279036	Multivariate longevity
ENSG00000186364	NUDT17	1	145586115	145589439	2.278699	Multivariate longevity
ENSG00000272181	NA	3	64005184	64005601	2.2777	Multivariate longevity
ENSG00000156253	RWDD2B	21	30376705	30391699	-2.2769	Multivariate longevity
ENSG00000271869	NA	8	30013346	30013748	-2.27684	Multivariate longevity
ENSG00000082153	BZW1	2	201675317	201688569	2.27711	Multivariate longevity
ENSG00000105173	CCNE1	19	30302805	30315215	-2.277325	Multivariate longevity
ENSG00000180370	PAK2	3	196466728	196559518	2.27716	Multivariate longevity
ENSG00000111300	NAA25	12	112464500	112546826	2.274858	Multivariate longevity
ENSG00000135446	CDK4	12	58141510	58149796	2.27437	Multivariate longevity
ENSG00000165417	GTF2A1	14	81641796	81687721	2.27578	Multivariate longevity
ENSG00000176973	FAM89B	11	65339820	65341669	-2.27591	Multivariate longevity
ENSG00000099256	PRTFDC1	10	25137536	25241533	-2.273893	Multivariate longevity
ENSG00000102996	MMP15	16	58059470	58080805	2.2742	Multivariate longevity
ENSG00000246560	UBE2D3-AS1	4	103749212	103765232	-2.27354	Multivariate longevity
ENSG00000108061	SHOC2	10	112679301	112773425	-2.272093	Multivariate longevity
[truncated: 62,701 more rows]
