# Supplementary material for: Multi-omic underpinnings of epigenetic aging and human longevity
Source: Nat Commun. 2023 Apr 19;14:2236. doi: 10.1038/s41467-023-37729-w (PMC10115892; doi:10.1038/s41467-023-37729-w)
Supplement: Supplementary file 6 — Source Data [file 41467_2023_37729_MOESM6_ESM.zip › Source Data/Supplementary_Figure_3_source.csv]

CELLECT method	gwas	annotation	Immune Cells/Immune Cell Precursors	beta	beta_se	pvalue	BH_P	Bonf_P	AVG_P
MAGMA	GrimAge	Skin keratinocyte stem cell	N	0.109152224	0.043906845	0.006465375	0.074351813	0.743518125	0.292783494
MAGMA	GrimAge	Skin stem cell of epidermis	N	0.121477121	0.052758332	0.010660366	0.111449281	1	0.051005619
MAGMA	GrimAge	Large Intestine epithelial cell of large intestine	N	0.042252189	0.03988115	0.144706163	0.805936722	1	0.214458877
MAGMA	GrimAge	Heart endocardial cell	N	0.050865184	0.054419456	0.174982904	0.839523101	1	0.541529946
MAGMA	GrimAge	Mammary Gland luminal epithelial cell of mammary gland	N	0.031390485	0.044379946	0.239692185	0.931111208	1	0.351108419
MAGMA	GrimAge	Large Intestine Brush cell of epithelium proper of large intestine	N	0.03636788	0.060458936	0.273748392	0.937289489	1	0.36467781
MAGMA	GrimAge	Limb Muscle skeletal muscle satellite cell	N	0.027395584	0.050345755	0.293173944	0.937289489	1	0.447920372
MAGMA	GrimAge	Lung lung endothelial cell	N	0.028647875	0.052867668	0.293955355	0.937289489	1	0.492446546
MAGMA	GrimAge	Lung unknown cell type	N	0.042846356	0.08044597	0.297155978	0.937289489	1	0.496895792
MAGMA	GrimAge	Heart unknown cell type	N	0.031677222	0.062511968	0.306173218	0.937289489	1	0.53369638
MAGMA	GrimAge	Skin basal cell of epidermis	N	0.015947465	0.045467867	0.362893854	0.995925415	1	0.398860088
MAGMA	GrimAge	Pancreas endothelial cell	N	0.016157308	0.062336473	0.397744297	0.995925415	1	0.464214215
MAGMA	GrimAge	Fat mesenchymal stem cell of adipose	N	0.001477494	0.042853758	0.486248407	0.995925415	1	0.816651583
MAGMA	GrimAge	Tongue basal cell of epidermis	N	-0.000404459	0.039716601	0.504062535	0.995925415	1	0.389062529
MAGMA	GrimAge	Pancreas pancreatic acinar cell	N	-0.008659701	0.058800231	0.558540745	0.995925415	1	0.322957399
MAGMA	GrimAge	Brain Non-Myeloid brain pericyte	N	-0.008754964	0.051295158	0.567760334	0.995925415	1	0.579100847
MAGMA	GrimAge	Trachea epithelial cell	N	-0.008777667	0.051043027	0.568266616	0.995925415	1	0.831362968
MAGMA	GrimAge	Trachea blood cell	N	-0.011398664	0.057278037	0.578869438	0.995925415	1	0.442687353
MAGMA	GrimAge	Fat unknown cell type	N	-0.012822019	0.055498846	0.591353374	0.995925415	1	0.647083074
MAGMA	GrimAge	Heart erythrocyte	N	-0.011542519	0.049797896	0.591646653	0.995925415	1	0.737269754
MAGMA	GrimAge	Fat endothelial cell	N	-0.012722065	0.054435266	0.592393186	0.995925415	1	0.644047718
MAGMA	GrimAge	Skin epidermal cell	N	-0.011793937	0.044679686	0.604095126	0.995925415	1	0.379514543
MAGMA	GrimAge	Mammary Gland endothelial cell	N	-0.021420733	0.069102706	0.621711086	0.995925415	1	0.506770558
MAGMA	GrimAge	Mammary Gland stromal cell	N	-0.017024666	0.048994757	0.635881718	0.995925415	1	0.902252531
MAGMA	GrimAge	Pancreas pancreatic stellate cell	N	-0.021300945	0.055905979	0.648400518	0.995925415	1	0.656609659
MAGMA	GrimAge	Heart smooth muscle cell	N	-0.025380169	0.060511007	0.662545994	0.995925415	1	0.771618082
MAGMA	GrimAge	Tongue keratinocyte	N	-0.019966339	0.044043447	0.674841861	0.995925415	1	0.576754983
MAGMA	GrimAge	Limb Muscle mesenchymal stem cell	N	-0.024497606	0.048638799	0.69274716	0.995925415	1	0.808336705
MAGMA	GrimAge	Heart fibroblast	N	-0.023376888	0.045291238	0.697119597	0.995925415	1	0.743736003
MAGMA	GrimAge	Bladder bladder cell	N	-0.023654189	0.043284949	0.7076262	0.995925415	1	0.802713373
MAGMA	GrimAge	Pancreas pancreatic ductal cell	N	-0.026014572	0.044692978	0.719736443	0.995925415	1	0.623968387
MAGMA	GrimAge	Brain Non-Myeloid endothelial cell	N	-0.035376638	0.050973767	0.756158216	0.995925415	1	0.689972753
MAGMA	GrimAge	Lung ciliated columnar cell of tracheobronchial tree	N	-0.041212464	0.054321127	0.775972105	0.995925415	1	0.793611107
MAGMA	GrimAge	Brain Non-Myeloid neuron	N	-0.02931324	0.036460392	0.78928731	0.995925415	1	0.769618617
MAGMA	GrimAge	Heart myofibroblast cell	N	-0.043645025	0.052307759	0.797961875	0.995925415	1	0.718389984
MAGMA	GrimAge	Pancreas pancreatic D cell	N	-0.036059088	0.040974111	0.810575009	0.995925415	1	0.925410551
MAGMA	GrimAge	Kidney endothelial cell	N	-0.062227466	0.061162324	0.84551302	0.995925415	1	0.540182341
MAGMA	GrimAge	Heart endothelial cell	N	-0.059646374	0.056395239	0.854882978	0.995925415	1	0.720820325
MAGMA	GrimAge	Heart cardiac muscle cell	N	-0.054098881	0.0506822	0.85709812	0.995925415	1	0.743080013
MAGMA	GrimAge	Limb Muscle endothelial cell	N	-0.061993924	0.057077716	0.861280132	0.995925415	1	0.571258636
MAGMA	GrimAge	Large Intestine enterocyte of epithelium of large intestine	N	-0.047753879	0.04276223	0.86793541	0.995925415	1	0.599529787
MAGMA	GrimAge	Brain Non-Myeloid astrocyte	N	-0.048106177	0.042578075	0.870717145	0.995925415	1	0.895763104
MAGMA	GrimAge	Pancreas pancreatic A cell	N	-0.048546931	0.040984584	0.881885491	0.995925415	1	0.870573356
MAGMA	GrimAge	Lung stromal cell	N	-0.057886134	0.045855031	0.896581909	0.995925415	1	0.85545209
MAGMA	GrimAge	Liver endothelial cell of hepatic sinusoid	N	-0.070473358	0.053600515	0.905698586	0.995925415	1	0.659604152
MAGMA	GrimAge	Trachea endothelial cell	N	-0.075572824	0.053910185	0.919505442	0.995925415	1	0.705112097
MAGMA	GrimAge	Bladder bladder urothelial cell	N	-0.063612461	0.043543608	0.927965875	0.995925415	1	0.459448706
MAGMA	GrimAge	Brain Non-Myeloid Bergmann glial cell	N	-0.081927106	0.05316904	0.938315477	0.995925415	1	0.825659262
MAGMA	GrimAge	Large Intestine enteroendocrine cell	N	-0.089428785	0.056353994	0.943722116	0.995925415	1	0.489083917
MAGMA	GrimAge	Kidney kidney collecting duct epithelial cell	N	-0.116190742	0.063601358	0.966128704	0.995925415	1	0.687621717
MAGMA	GrimAge	Pancreas pancreatic PP cell	N	-0.090339915	0.048853248	0.96777552	0.995925415	1	0.952085623
MAGMA	GrimAge	Mammary Gland basal cell	N	-0.085326114	0.041991699	0.978912344	0.995925415	1	0.716510374
MAGMA	GrimAge	Kidney epithelial cell of proximal tubule	N	-0.116301349	0.055614603	0.981735842	0.995925415	1	0.492376311
MAGMA	GrimAge	Trachea mesenchymal cell	N	-0.096838839	0.042150407	0.989196226	0.995925415	1	0.906215963
MAGMA	GrimAge	Liver hepatocyte	N	-0.117736324	0.047683579	0.993221614	0.995925415	1	0.746053925
MAGMA	GrimAge	Lung epithelial cell of lung	N	-0.15163259	0.057301768	0.995925415	0.995925415	1	0.728401257
MAGMA	GrimAge	Thymus immature T cell	Y	0.218186453	0.054930314	3.58E-05	0.00230575	0.004117	0.024917526
MAGMA	GrimAge	Marrow common lymphoid progenitor	Y	0.172397786	0.043699866	4.01E-05	0.00230575	0.0046115	0.008005617
MAGMA	GrimAge	Marrow megakaryocyte-erythroid progenitor cell	Y	0.189759649	0.049470773	6.29E-05	0.002411167	0.0072335	0.096606805
MAGMA	GrimAge	Marrow granulocyte monocyte progenitor cell	Y	0.166854966	0.050113409	0.000436081	0.011761001	0.050149315	0.01358366
MAGMA	GrimAge	Marrow late pro-B cell	Y	0.148957767	0.045635784	0.000550489	0.011761001	0.063306235	0.014019728
MAGMA	GrimAge	Marrow Slamf1-negative multipotent progenitor cell	Y	0.138601977	0.042956351	0.00062787	0.011761001	0.07220505	0.026216513
MAGMA	GrimAge	Marrow hematopoietic precursor cell	Y	0.149589947	0.046910813	0.000715887	0.011761001	0.082327005	0.044005428
MAGMA	GrimAge	Marrow pre-natural killer cell	Y	0.189543176	0.061446162	0.0010208	0.014674	0.117392	0.15248804
MAGMA	GrimAge	Marrow Slamf1-positive multipotent progenitor cell	Y	0.137398012	0.046105444	0.001443377	0.018443151	0.165988355	0.006860226
MAGMA	GrimAge	Marrow macrophage	Y	0.100113037	0.055562589	0.035798881	0.339939283	1	0.111395709
MAGMA	GrimAge	Marrow basophil	Y	0.128389463	0.072562618	0.038427919	0.339939283	1	0.028127544
MAGMA	GrimAge	Marrow B cell	Y	0.129569206	0.079045182	0.050599436	0.415638224	1	0.212633255
MAGMA	GrimAge	Spleen T cell	Y	0.100755362	0.064299025	0.058571061	0.449044801	1	0.193141562
MAGMA	GrimAge	Marrow immature B cell	Y	0.081007066	0.054264545	0.067753958	0.486981573	1	0.020586964
MAGMA	GrimAge	Marrow precursor B cell	Y	0.075543804	0.05543495	0.086492321	0.56801007	1	0.066278823
MAGMA	GrimAge	Marrow immature NK T cell	Y	0.108060182	0.080187606	0.088905924	0.56801007	1	0.309553177
MAGMA	GrimAge	Liver natural killer cell	Y	0.091190406	0.071893075	0.102335263	0.619397644	1	0.440667614
MAGMA	GrimAge	Fat T cell	Y	0.065487036	0.062589965	0.147723591	0.805936722	1	0.264881566
MAGMA	GrimAge	Thymus DN1 thymic pro-T cell	Y	0.076608209	0.075201163	0.154179199	0.805936722	1	0.402506393
MAGMA	GrimAge	Marrow immature natural killer cell	Y	0.079532737	0.085168615	0.175204821	0.839523101	1	0.382452089
MAGMA	GrimAge	Marrow immature T cell	Y	0.065010234	0.071803019	0.182635506	0.840123328	1	0.295178772
MAGMA	GrimAge	Spleen macrophage	Y	0.065553973	0.075740711	0.193388362	0.855371601	1	0.470217515
MAGMA	GrimAge	Marrow granulocytopoietic cell	Y	0.040826582	0.050709548	0.210386102	0.896088953	1	0.11777476
MAGMA	GrimAge	Lung T cell	Y	0.056608522	0.080385298	0.240655457	0.931111208	1	0.190532648
MAGMA	GrimAge	Marrow mature natural killer cell	Y	0.052924249	0.075928455	0.242898576	0.931111208	1	0.505135414
MAGMA	GrimAge	Spleen B cell	Y	0.033558008	0.063044361	0.297266197	0.937289489	1	0.24552328
MAGMA	GrimAge	Limb Muscle T cell	Y	0.046343523	0.09330052	0.30969992	0.937289489	1	0.287074775
MAGMA	GrimAge	Pancreas leukocyte	Y	0.036053303	0.073347421	0.311525672	0.937289489	1	0.330123041
MAGMA	GrimAge	Marrow naive B cell	Y	0.032234117	0.068048622	0.317863392	0.937289489	1	0.233621014
MAGMA	GrimAge	Marrow monocyte	Y	0.02440979	0.055163453	0.329067447	0.94606891	1	0.109858361
MAGMA	GrimAge	Limb Muscle skeletal muscle satellite stem cell	Y	0.015608037	0.060408416	0.398060611	0.995925415	1	0.419040728
MAGMA	GrimAge	Lung myeloid cell	Y	0.017627775	0.07625215	0.408590208	0.995925415	1	0.363062587
MAGMA	GrimAge	Skin leukocyte	Y	0.017422745	0.07885164	0.412564978	0.995925415	1	0.564480037
MAGMA	GrimAge	Lung classical monocyte	Y	0.015642615	0.074471804	0.416816863	0.995925415	1	0.38805468
MAGMA	GrimAge	Brain Myeloid macrophage	Y	0.014270888	0.068599367	0.417603391	0.995925415	1	0.408729235
MAGMA	GrimAge	Limb Muscle B cell	Y	0.015199727	0.076550223	0.421305379	0.995925415	1	0.510641893
MAGMA	GrimAge	Lung B cell	Y	0.005603518	0.077548699	0.471198801	0.995925415	1	0.485534151
MAGMA	GrimAge	Marrow regulatory T cell	Y	0.001198412	0.083757595	0.494292191	0.995925415	1	0.300959848
MAGMA	GrimAge	Lung leukocyte	Y	-0.002815094	0.072411748	0.515505176	0.995925415	1	0.417545541
MAGMA	GrimAge	Kidney macrophage	Y	-0.013035826	0.078758313	0.565730176	0.995925415	1	0.596775335
MAGMA	GrimAge	Lung natural killer cell	Y	-0.024793486	0.079647745	0.622207266	0.995925415	1	0.628086551
MAGMA	GrimAge	Kidney leukocyte	Y	-0.032301426	0.087286445	0.644329125	0.995925415	1	0.511242496
MAGMA	GrimAge	Fat natural killer cell	Y	-0.035752532	0.07993135	0.672663804	0.995925415	1	0.754959845
MAGMA	GrimAge	Pancreas type B pancreatic cell	Y	-0.020526631	0.039203715	0.699713533	0.995925415	1	0.746186384
MAGMA	GrimAge	Heart leukocyte	Y	-0.031758968	0.058470927	0.706485177	0.995925415	1	0.639911204
MAGMA	GrimAge	Lung monocyte	Y	-0.039786095	0.066606046	0.724853068	0.995925415	1	0.346765666
MAGMA	GrimAge	Brain Myeloid microglial cell	Y	-0.034224231	0.051244257	0.747884414	0.995925415	1	0.525981088
MAGMA	GrimAge	Large Intestine large intestine goblet cell	Y	-0.029287281	0.041670892	0.758911162	0.995925415	1	0.344508345
MAGMA	GrimAge	Thymus leukocyte	Y	-0.058333406	0.082137015	0.761202773	0.995925415	1	0.676026351
MAGMA	GrimAge	Limb Muscle macrophage	Y	-0.052606681	0.073161006	0.763939922	0.995925415	1	0.486988379
MAGMA	GrimAge	Liver B cell	Y	-0.061090982	0.084870222	0.764174871	0.995925415	1	0.602743941
MAGMA	GrimAge	Fat B cell	Y	-0.065735623	0.067866741	0.833618694	0.995925415	1	0.645905805
MAGMA	GrimAge	Limb Muscle lymphocyte	Y	-0.079044058	0.077104311	0.847346522	0.995925415	1	0.586039102
MAGMA	GrimAge	Brain Non-Myeloid oligodendrocyte precursor cell	Y	-0.040203152	0.039123699	0.847919771	0.995925415	1	0.905716645
MAGMA	GrimAge	Heart professional antigen presenting cell	Y	-0.066975741	0.055686399	0.885449361	0.995925415	1	0.607564336
MAGMA	GrimAge	Liver Kupffer cell	Y	-0.089009461	0.07318472	0.888040917	0.995925415	1	0.583078552
MAGMA	GrimAge	Brain Non-Myeloid oligodendrocyte	Y	-0.059679301	0.042615789	0.919292448	0.995925415	1	0.876633773
MAGMA	GrimAge	Fat myeloid cell	Y	-0.083580222	0.055132234	0.935228259	0.995925415	1	0.563864622
MAGMA	GrimAge	Marrow granulocyte	Y	-0.082317942	0.050956991	0.946880754	0.995925415	1	0.613042384
