# Supplementary material for: Multi-omic underpinnings of epigenetic aging and human longevity
Source: Nat Commun. 2023 Apr 19;14:2236. doi: 10.1038/s41467-023-37729-w (PMC10115892; doi:10.1038/s41467-023-37729-w)
Supplement: Supplementary file 6 — Source Data [file 41467_2023_37729_MOESM6_ESM.zip › Source Data/Supplementary_Figure_9_source.csv]

CELLECT method	gwas	specificity_id	annotation	beta	beta_se	pvalue	BH_P	Bonf_P	AVG_P	IMMUNE?
LDSC	PhenoAge	Tabula_Muris	Trachea blood cell	5.13E-08	1.84E-08	0.00264073	0.075920988	0.30368395	0.192991714	N
LDSC	PhenoAge	Tabula_Muris	Tongue basal cell of epidermis	3.01E-08	1.51E-08	0.022937139	0.173940152	1	0.212082865	N
LDSC	PhenoAge	Tabula_Muris	Pancreas pancreatic A cell	2.06E-08	1.32E-08	0.059077449	0.271756265	1	0.696582098	N
LDSC	PhenoAge	Tabula_Muris	Skin keratinocyte stem cell	2.47E-08	1.62E-08	0.063949738	0.28285461	1	0.175240396	N
LDSC	PhenoAge	Tabula_Muris	Limb Muscle skeletal muscle satellite cell	2.03E-08	1.41E-08	0.074280369	0.305080087	1	0.216378812	N
LDSC	PhenoAge	Tabula_Muris	Kidney epithelial cell of proximal tubule	2.51E-08	1.93E-08	0.096671805	0.347414299	1	0.313423073	N
LDSC	PhenoAge	Tabula_Muris	Skin stem cell of epidermis	2.65E-08	2.28E-08	0.122681221	0.394955695	1	0.140996159	N
LDSC	PhenoAge	Tabula_Muris	Pancreas pancreatic PP cell	1.54E-08	1.34E-08	0.126274084	0.394955695	1	0.762884847	N
LDSC	PhenoAge	Tabula_Muris	Tongue keratinocyte	1.82E-08	1.65E-08	0.134932863	0.394955695	1	0.369300821	N
LDSC	PhenoAge	Tabula_Muris	Brain Non-Myeloid neuron	1.07E-08	9.68E-09	0.135477285	0.394955695	1	0.558539008	N
LDSC	PhenoAge	Tabula_Muris	Bladder bladder urothelial cell	1.37E-08	1.28E-08	0.142621295	0.399781867	1	0.399706974	N
LDSC	PhenoAge	Tabula_Muris	Heart unknown cell type	2.02E-08	2.02E-08	0.158737558	0.399781867	1	0.319838237	N
LDSC	PhenoAge	Tabula_Muris	Pancreas pancreatic acinar cell	3.37E-08	3.48E-08	0.166865475	0.399781867	1	0.258406997	N
LDSC	PhenoAge	Tabula_Muris	Large Intestine enteroendocrine cell	1.35E-08	1.44E-08	0.174645408	0.402797866	1	0.491698644	N
LDSC	PhenoAge	Tabula_Muris	Skin epidermal cell	1.72E-08	2.09E-08	0.205542223	0.463477562	1	0.317252566	N
LDSC	PhenoAge	Tabula_Muris	Pancreas pancreatic D cell	8.02E-09	1E-08	0.212022956	0.468896922	1	0.705696055	N
LDSC	PhenoAge	Tabula_Muris	Limb Muscle mesenchymal stem cell	9.04E-09	1.26E-08	0.236856846	0.495246133	1	0.561396034	N
LDSC	PhenoAge	Tabula_Muris	Mammary Gland basal cell	7.71E-09	1.26E-08	0.27090421	0.556321146	1	0.465304875	N
LDSC	PhenoAge	Tabula_Muris	Fat unknown cell type	8.81E-09	1.55E-08	0.285469503	0.575947243	1	0.677812052	N
LDSC	PhenoAge	Tabula_Muris	Lung unknown cell type	1.07E-08	1.96E-08	0.291685809	0.577909699	1	0.451515539	N
LDSC	PhenoAge	Tabula_Muris	Fat mesenchymal stem cell of adipose	6.2E-09	1.2E-08	0.303055235	0.580855867	1	0.579579202	N
LDSC	PhenoAge	Tabula_Muris	Pancreas pancreatic stellate cell	5.03E-09	1.41E-08	0.36053522	0.658119846	1	0.531606798	N
LDSC	PhenoAge	Tabula_Muris	Brain Non-Myeloid endothelial cell	4.23E-09	1.66E-08	0.399316217	0.698901714	1	0.409195371	N
LDSC	PhenoAge	Tabula_Muris	Liver hepatocyte	3.59E-09	1.53E-08	0.407186216	0.698901714	1	0.446607441	N
LDSC	PhenoAge	Tabula_Muris	Mammary Gland endothelial cell	5.34E-09	2.45E-08	0.413623686	0.699510645	1	0.483795514	N
LDSC	PhenoAge	Tabula_Muris	Skin basal cell of epidermis	3.43E-09	2.06E-08	0.433900469	0.713986996	1	0.334015859	N
LDSC	PhenoAge	Tabula_Muris	Brain Non-Myeloid Bergmann glial cell	2.15E-09	1.31E-08	0.43460078	0.713986996	1	0.44692724	N
LDSC	PhenoAge	Tabula_Muris	Heart fibroblast	1.51E-09	1.23E-08	0.451219739	0.730848873	1	0.539924881	N
LDSC	PhenoAge	Tabula_Muris	Large Intestine epithelial cell of large intestine	5.02E-10	1.33E-08	0.48496434	0.763984919	1	0.200475345	N
LDSC	PhenoAge	Tabula_Muris	Mammary Gland luminal epithelial cell of mammary gland	1.81E-10	1.26E-08	0.494274417	0.768129162	1	0.370932448	N
LDSC	PhenoAge	Tabula_Muris	Trachea endothelial cell	-1.04E-09	1.63E-08	0.525615373	0.785009973	1	0.530093755	N
LDSC	PhenoAge	Tabula_Muris	Pancreas endothelial cell	-1.61E-09	1.91E-08	0.533630938	0.786763562	1	0.349240079	N
LDSC	PhenoAge	Tabula_Muris	Lung ciliated columnar cell of tracheobronchial tree	-2.83E-09	1.5E-08	0.574520714	0.81498574	1	0.49730933	N
LDSC	PhenoAge	Tabula_Muris	Bladder bladder cell	-2.16E-09	1.12E-08	0.576251973	0.81498574	1	0.585261106	N
LDSC	PhenoAge	Tabula_Muris	Kidney endothelial cell	-4.74E-09	1.68E-08	0.610839882	0.838199836	1	0.445669282	N
LDSC	PhenoAge	Tabula_Muris	Large Intestine Brush cell of epithelium proper of large intestine	-4.01E-09	1.39E-08	0.61359312	0.838199836	1	0.344032696	N
LDSC	PhenoAge	Tabula_Muris	Mammary Gland stromal cell	-4.09E-09	1.34E-08	0.619539009	0.838199836	1	0.759993657	N
LDSC	PhenoAge	Tabula_Muris	Limb Muscle endothelial cell	-6.5E-09	1.77E-08	0.643303584	0.849209389	1	0.564525714	N
LDSC	PhenoAge	Tabula_Muris	Trachea epithelial cell	-5.12E-09	1.36E-08	0.646485414	0.849209389	1	0.542460931	N
LDSC	PhenoAge	Tabula_Muris	Fat endothelial cell	-6.35E-09	1.51E-08	0.662379792	0.855884001	1	0.554119429	N
LDSC	PhenoAge	Tabula_Muris	Trachea mesenchymal cell	-7.08E-09	1.21E-08	0.720412596	0.881355836	1	0.617754172	N
LDSC	PhenoAge	Tabula_Muris	Lung lung endothelial cell	-1E-08	1.5E-08	0.74823363	0.905756499	1	0.528230626	N
LDSC	PhenoAge	Tabula_Muris	Heart cardiac muscle cell	-9.82E-09	1.32E-08	0.77140195	0.916192996	1	0.5347779	N
LDSC	PhenoAge	Tabula_Muris	Lung stromal cell	-8.61E-09	1.1E-08	0.783322555	0.916192996	1	0.616884728	N
LDSC	PhenoAge	Tabula_Muris	Heart endocardial cell	-1.17E-08	1.46E-08	0.788722666	0.916192996	1	0.452036268	N
LDSC	PhenoAge	Tabula_Muris	Heart endothelial cell	-1.48E-08	1.67E-08	0.813585658	0.919060519	1	0.557839745	N
LDSC	PhenoAge	Tabula_Muris	Pancreas pancreatic ductal cell	-1.15E-08	1.19E-08	0.832051921	0.921485305	1	0.505353047	N
LDSC	PhenoAge	Tabula_Muris	Heart myofibroblast cell	-1.27E-08	1.32E-08	0.833343232	0.921485305	1	0.497784523	N
LDSC	PhenoAge	Tabula_Muris	Lung epithelial cell of lung	-1.92E-08	1.41E-08	0.91366437	0.965513644	1	0.570381341	N
LDSC	PhenoAge	Tabula_Muris	Heart smooth muscle cell	-2.07E-08	1.51E-08	0.915139019	0.965513644	1	0.567752865	N
LDSC	PhenoAge	Tabula_Muris	Brain Non-Myeloid brain pericyte	-2.15E-08	1.35E-08	0.944272668	0.978650804	1	0.507635805	N
LDSC	PhenoAge	Tabula_Muris	Liver endothelial cell of hepatic sinusoid	-2.1E-08	1.32E-08	0.944610776	0.978650804	1	0.617209411	N
LDSC	PhenoAge	Tabula_Muris	Kidney kidney collecting duct epithelial cell	-3.08E-08	1.46E-08	0.982381048	0.989977577	1	0.427971955	N
LDSC	PhenoAge	Tabula_Muris	Brain Non-Myeloid astrocyte	-2.45E-08	1.14E-08	0.984012395	0.989977577	1	0.504374381	N
LDSC	PhenoAge	Tabula_Muris	Heart erythrocyte	-2.44E-08	1.07E-08	0.988386388	0.989977577	1	0.647427675	N
LDSC	PhenoAge	Tabula_Muris	Large Intestine enterocyte of epithelium of large intestine	-2.85E-08	1.23E-08	0.989977577	0.989977577	1	0.548047243	N
LDSC	PhenoAge	Tabula_Muris	Marrow granulocyte monocyte progenitor cell	7.22E-08	1.92E-08	8.29E-05	0.0095335	0.0095335	0.072217025	Y
LDSC	PhenoAge	Tabula_Muris	Marrow late pro-B cell	8.38E-08	2.37E-08	0.000206665	0.011883238	0.023766475	0.133681878	Y
LDSC	PhenoAge	Tabula_Muris	Marrow Slamf1-positive multipotent progenitor cell	5.69E-08	1.7E-08	0.000410644	0.015741353	0.04722406	0.042762597	Y
LDSC	PhenoAge	Tabula_Muris	Marrow macrophage	6.03E-08	2.24E-08	0.00358687	0.08249801	0.41249005	0.136414502	Y
LDSC	PhenoAge	Tabula_Muris	Lung myeloid cell	8.03E-08	3.2E-08	0.006055881	0.101448926	0.696426315	0.32905977	Y
LDSC	PhenoAge	Tabula_Muris	Marrow common lymphoid progenitor	3.99E-08	1.59E-08	0.006175152	0.101448926	0.71014248	0.044456945	Y
LDSC	PhenoAge	Tabula_Muris	Marrow pre-natural killer cell	4.84E-08	1.99E-08	0.007604738	0.109318109	0.87454487	0.234323553	Y
LDSC	PhenoAge	Tabula_Muris	Fat myeloid cell	4.36E-08	1.98E-08	0.013682155	0.173940152	1	0.251750016	Y
LDSC	PhenoAge	Tabula_Muris	Marrow Slamf1-negative multipotent progenitor cell	3.43E-08	1.65E-08	0.018882455	0.173940152	1	0.051577546	Y
LDSC	PhenoAge	Tabula_Muris	Marrow basophil	4.08E-08	1.99E-08	0.020306628	0.173940152	1	0.169532929	Y
LDSC	PhenoAge	Tabula_Muris	Marrow monocyte	3.86E-08	1.9E-08	0.02131618	0.173940152	1	0.219710397	Y
LDSC	PhenoAge	Tabula_Muris	Limb Muscle skeletal muscle satellite stem cell	3.5E-08	1.77E-08	0.024111311	0.173940152	1	0.213025821	Y
LDSC	PhenoAge	Tabula_Muris	Thymus immature T cell	5.25E-08	2.67E-08	0.024782105	0.173940152	1	0.178466335	Y
LDSC	PhenoAge	Tabula_Muris	Marrow precursor B cell	6.12E-08	3.14E-08	0.02562226	0.173940152	1	0.257511792	Y
LDSC	PhenoAge	Tabula_Muris	Pancreas type B pancreatic cell	2.58E-08	1.32E-08	0.025712892	0.173940152	1	0.592723092	Y
LDSC	PhenoAge	Tabula_Muris	Marrow regulatory T cell	6.25E-08	3.27E-08	0.028092916	0.179482519	1	0.356717099	Y
LDSC	PhenoAge	Tabula_Muris	Marrow immature B cell	6.24E-08	3.4E-08	0.03341917	0.202273924	1	0.183829807	Y
LDSC	PhenoAge	Tabula_Muris	Marrow megakaryocyte-erythroid progenitor cell	3.09E-08	1.79E-08	0.042397507	0.228877428	1	0.054466581	Y
LDSC	PhenoAge	Tabula_Muris	Marrow hematopoietic precursor cell	2.79E-08	1.64E-08	0.043712924	0.228877428	1	0.112911708	Y
LDSC	PhenoAge	Tabula_Muris	Thymus DN1 thymic pro-T cell	6.62E-08	3.87E-08	0.043785247	0.228877428	1	0.432173786	Y
LDSC	PhenoAge	Tabula_Muris	Marrow B cell	6.17E-08	3.67E-08	0.046090958	0.23045479	1	0.241787731	Y
LDSC	PhenoAge	Tabula_Muris	Limb Muscle macrophage	4.1E-08	2.47E-08	0.048422859	0.232026199	1	0.325324642	Y
LDSC	PhenoAge	Tabula_Muris	Limb Muscle T cell	4.23E-08	2.86E-08	0.06950326	0.296032404	1	0.377250209	Y
LDSC	PhenoAge	Tabula_Muris	Spleen T cell	3.05E-08	2.19E-08	0.082319201	0.326438211	1	0.282399485	Y
LDSC	PhenoAge	Tabula_Muris	Fat T cell	2.44E-08	1.79E-08	0.085913983	0.329336935	1	0.296649624	Y
LDSC	PhenoAge	Tabula_Muris	Pancreas leukocyte	3.44E-08	2.56E-08	0.089251487	0.331094226	1	0.241813179	Y
LDSC	PhenoAge	Tabula_Muris	Lung B cell	6.21E-08	5.02E-08	0.107892561	0.375989228	1	0.435898268	Y
LDSC	PhenoAge	Tabula_Muris	Brain Myeloid macrophage	2.36E-08	1.96E-08	0.114219923	0.386332093	1	0.394572741	Y
LDSC	PhenoAge	Tabula_Muris	Marrow granulocytopoietic cell	1.84E-08	1.68E-08	0.136995874	0.394955695	1	0.379533711	Y
LDSC	PhenoAge	Tabula_Muris	Lung T cell	2.48E-08	2.27E-08	0.137375894	0.394955695	1	0.262359451	Y
LDSC	PhenoAge	Tabula_Muris	Spleen B cell	4.04E-08	3.87E-08	0.147752944	0.399781867	1	0.321408277	Y
LDSC	PhenoAge	Tabula_Muris	Lung monocyte	3.19E-08	3.09E-08	0.151009919	0.399781867	1	0.264909615	Y
LDSC	PhenoAge	Tabula_Muris	Lung classical monocyte	2.57E-08	2.54E-08	0.155731142	0.399781867	1	0.256548109	Y
LDSC	PhenoAge	Tabula_Muris	Marrow naive B cell	3.62E-08	3.67E-08	0.161536478	0.399781867	1	0.392077471	Y
LDSC	PhenoAge	Tabula_Muris	Limb Muscle lymphocyte	3.72E-08	3.83E-08	0.165318097	0.399781867	1	0.519494382	Y
LDSC	PhenoAge	Tabula_Muris	Fat B cell	3.57E-08	3.82E-08	0.175129507	0.402797866	1	0.534541234	Y
LDSC	PhenoAge	Tabula_Muris	Liver B cell	2.38E-08	3.09E-08	0.220560077	0.478573752	1	0.438606152	Y
LDSC	PhenoAge	Tabula_Muris	Limb Muscle B cell	3.54E-08	4.9E-08	0.23463276	0.495246133	1	0.440185947	Y
LDSC	PhenoAge	Tabula_Muris	Heart professional antigen presenting cell	9.59E-09	1.79E-08	0.296492802	0.577909699	1	0.379452631	Y
LDSC	PhenoAge	Tabula_Muris	Thymus leukocyte	9.82E-09	2.28E-08	0.333350297	0.61894101	1	0.438174645	Y
LDSC	PhenoAge	Tabula_Muris	Lung leukocyte	9.18E-09	2.14E-08	0.333689936	0.61894101	1	0.357469466	Y
LDSC	PhenoAge	Tabula_Muris	Brain Myeloid microglial cell	4.83E-09	1.58E-08	0.380296038	0.683344443	1	0.544649883	Y
LDSC	PhenoAge	Tabula_Muris	Marrow immature NK T cell	5.94E-09	2.4E-08	0.402248299	0.698901714	1	0.449854817	Y
LDSC	PhenoAge	Tabula_Muris	Marrow immature T cell	2.1E-09	2.1E-08	0.460076858	0.734844982	1	0.377487449	Y
LDSC	PhenoAge	Tabula_Muris	Heart leukocyte	-2.87E-10	1.78E-08	0.5064331	0.772194306	1	0.407117092	Y
LDSC	PhenoAge	Tabula_Muris	Liver Kupffer cell	-4.53E-10	1.75E-08	0.510319715	0.772194306	1	0.418886936	Y
LDSC	PhenoAge	Tabula_Muris	Large Intestine large intestine goblet cell	-1.77E-09	1.39E-08	0.550683191	0.80162743	1	0.310487353	Y
LDSC	PhenoAge	Tabula_Muris	Liver natural killer cell	-4.11E-09	2.01E-08	0.581120267	0.81498574	1	0.594161882	Y
LDSC	PhenoAge	Tabula_Muris	Skin leukocyte	-7.65E-09	1.99E-08	0.649829793	0.849209389	1	0.531881828	Y
LDSC	PhenoAge	Tabula_Muris	Marrow immature natural killer cell	-1.35E-08	2.83E-08	0.683565923	0.872608591	1	0.465030238	Y
LDSC	PhenoAge	Tabula_Muris	Brain Non-Myeloid oligodendrocyte precursor cell	-5.21E-09	1.05E-08	0.690498972	0.872608591	1	0.480388285	Y
LDSC	PhenoAge	Tabula_Muris	Kidney macrophage	-1.29E-08	2.33E-08	0.710714903	0.880571188	1	0.569322856	Y
LDSC	PhenoAge	Tabula_Muris	Fat natural killer cell	-1.36E-08	2.42E-08	0.712114091	0.880571188	1	0.71481987	Y
LDSC	PhenoAge	Tabula_Muris	Spleen macrophage	-1.88E-08	2.41E-08	0.782764032	0.916192996	1	0.625536636	Y
LDSC	PhenoAge	Tabula_Muris	Marrow mature natural killer cell	-1.93E-08	2.28E-08	0.802164536	0.919060519	1	0.550090043	Y
LDSC	PhenoAge	Tabula_Muris	Marrow granulocyte	-1.52E-08	1.69E-08	0.815166721	0.919060519	1	0.61157605	Y
LDSC	PhenoAge	Tabula_Muris	Lung natural killer cell	-2.37E-08	2.37E-08	0.841437391	0.921574285	1	0.624730452	Y
LDSC	PhenoAge	Tabula_Muris	Kidney leukocyte	-2.45E-08	2.12E-08	0.87668171	0.95111695	1	0.693161042	Y
LDSC	PhenoAge	Tabula_Muris	Brain Non-Myeloid oligodendrocyte	-1.49E-08	1.23E-08	0.887274013	0.953612257	1	0.651275054	Y
