# Supplementary material for: Multi-omic underpinnings of epigenetic aging and human longevity
Source: Nat Commun. 2023 Apr 19;14:2236. doi: 10.1038/s41467-023-37729-w (PMC10115892; doi:10.1038/s41467-023-37729-w)
Supplement: Supplementary file 6 — Source Data [file 41467_2023_37729_MOESM6_ESM.zip › Source Data/Supplementary_Figure_4_source.csv]

CELLECT method	gwas	annotation	Immune Cells/Immune Cell Precursors	beta	beta_se	pvalue	BH_P	Bonf_P	AVG_P
MAGMA	PhenoAge	Trachea blood cell	N	0.098159109	0.060281544	0.051737481	0.247908763	1	0.442687353
MAGMA	PhenoAge	Skin stem cell of epidermis	N	0.082713805	0.055384409	0.067671363	0.306337349	1	0.051005619
MAGMA	PhenoAge	Tongue basal cell of epidermis	N	0.048415824	0.041644354	0.122505593	0.470027149	1	0.389062529
MAGMA	PhenoAge	Mammary Gland luminal epithelial cell of mammary gland	N	0.051659326	0.046609704	0.133867602	0.492656543	1	0.351108419
MAGMA	PhenoAge	Bladder bladder urothelial cell	N	0.048981095	0.045636273	0.141579307	0.492656543	1	0.459448706
MAGMA	PhenoAge	Limb Muscle skeletal muscle satellite cell	N	0.047360163	0.052751179	0.184653225	0.55881897	1	0.447920372
MAGMA	PhenoAge	Pancreas pancreatic acinar cell	N	0.053001051	0.061590111	0.194751948	0.563094711	1	0.322957399
MAGMA	PhenoAge	Heart unknown cell type	N	0.056207325	0.065621903	0.19585903	0.563094711	1	0.53369638
MAGMA	PhenoAge	Pancreas pancreatic stellate cell	N	0.042331883	0.058625392	0.235130611	0.656785175	1	0.656609659
MAGMA	PhenoAge	Fat unknown cell type	N	0.039108468	0.058282858	0.251112275	0.656785175	1	0.647083074
MAGMA	PhenoAge	Skin keratinocyte stem cell	N	0.030905659	0.046097011	0.251291719	0.656785175	1	0.292783494
MAGMA	PhenoAge	Kidney epithelial cell of proximal tubule	N	0.033433345	0.05839639	0.283488167	0.72446976	1	0.492376311
MAGMA	PhenoAge	Skin epidermal cell	N	0.023399243	0.04692878	0.309030462	0.729107022	1	0.379514543
MAGMA	PhenoAge	Mammary Gland endothelial cell	N	0.035571346	0.072589892	0.31205968	0.729107022	1	0.506770558
MAGMA	PhenoAge	Lung unknown cell type	N	0.032886514	0.084455351	0.348494921	0.738535627	1	0.496895792
MAGMA	PhenoAge	Mammary Gland basal cell	N	0.016592122	0.044049598	0.353212691	0.738535627	1	0.716510374
MAGMA	PhenoAge	Large Intestine enteroendocrine cell	N	0.017223375	0.059177922	0.385511068	0.777785488	1	0.489083917
MAGMA	PhenoAge	Tongue keratinocyte	N	0.001795503	0.0462139	0.48450447	0.921865199	1	0.576754983
MAGMA	PhenoAge	Large Intestine Brush cell of epithelium proper of large intestine	N	8.01E-05	0.063488693	0.499496608	0.921865199	1	0.36467781
MAGMA	PhenoAge	Heart fibroblast	N	-0.001790716	0.047540052	0.515023341	0.921865199	1	0.743736003
MAGMA	PhenoAge	Brain Non-Myeloid endothelial cell	N	-0.003612983	0.053532098	0.526904454	0.921865199	1	0.689972753
MAGMA	PhenoAge	Brain Non-Myeloid neuron	N	-0.002770709	0.038239877	0.528879961	0.921865199	1	0.769618617
MAGMA	PhenoAge	Limb Muscle endothelial cell	N	-0.005911669	0.059951833	0.539274115	0.921865199	1	0.571258636
MAGMA	PhenoAge	Limb Muscle mesenchymal stem cell	N	-0.008868355	0.051062064	0.568939431	0.921865199	1	0.808336705
MAGMA	PhenoAge	Pancreas pancreatic A cell	N	-0.01378553	0.042951822	0.625874662	0.95632867	1	0.870573356
MAGMA	PhenoAge	Kidney endothelial cell	N	-0.020920469	0.06430993	0.627523137	0.95632867	1	0.540182341
MAGMA	PhenoAge	Pancreas endothelial cell	N	-0.023732065	0.065391102	0.641666732	0.95632867	1	0.464214215
MAGMA	PhenoAge	Heart endocardial cell	N	-0.021253194	0.057207648	0.644868137	0.95632867	1	0.541529946
MAGMA	PhenoAge	Brain Non-Myeloid Bergmann glial cell	N	-0.022681572	0.055705234	0.658055718	0.95632867	1	0.825659262
MAGMA	PhenoAge	Large Intestine epithelial cell of large intestine	N	-0.017862364	0.041841611	0.665272118	0.95632867	1	0.214458877
MAGMA	PhenoAge	Lung ciliated columnar cell of tracheobronchial tree	N	-0.034329833	0.056934447	0.726731078	0.999061834	1	0.793611107
MAGMA	PhenoAge	Liver endothelial cell of hepatic sinusoid	N	-0.035691359	0.056258701	0.737089651	0.999061834	1	0.659604152
MAGMA	PhenoAge	Trachea endothelial cell	N	-0.037263061	0.056596603	0.744853073	0.999061834	1	0.705112097
MAGMA	PhenoAge	Skin basal cell of epidermis	N	-0.03175961	0.047733882	0.747080189	0.999061834	1	0.398860088
MAGMA	PhenoAge	Trachea mesenchymal cell	N	-0.031441285	0.044242487	0.761345886	0.999061834	1	0.906215963
MAGMA	PhenoAge	Lung lung endothelial cell	N	-0.046273704	0.055645849	0.79716833	0.999061834	1	0.492446546
MAGMA	PhenoAge	Fat endothelial cell	N	-0.051182376	0.057145782	0.814771108	0.999061834	1	0.644047718
MAGMA	PhenoAge	Fat mesenchymal stem cell of adipose	N	-0.043301866	0.044987351	0.832100826	0.999061834	1	0.816651583
MAGMA	PhenoAge	Heart myofibroblast cell	N	-0.05367185	0.054876951	0.835964054	0.999061834	1	0.718389984
MAGMA	PhenoAge	Pancreas pancreatic D cell	N	-0.044615596	0.042934981	0.850621746	0.999061834	1	0.925410551
MAGMA	PhenoAge	Trachea epithelial cell	N	-0.057333731	0.053712684	0.857098353	0.999061834	1	0.831362968
MAGMA	PhenoAge	Liver hepatocyte	N	-0.054097091	0.050044924	0.86013536	0.999061834	1	0.746053925
MAGMA	PhenoAge	Lung stromal cell	N	-0.060093541	0.04813748	0.894042095	0.999061834	1	0.85545209
MAGMA	PhenoAge	Bladder bladder cell	N	-0.059705282	0.045437891	0.905565465	0.999061834	1	0.802713373
MAGMA	PhenoAge	Mammary Gland stromal cell	N	-0.068422252	0.051436494	0.908267276	0.999061834	1	0.902252531
MAGMA	PhenoAge	Brain Non-Myeloid brain pericyte	N	-0.071588574	0.05375634	0.908513336	0.999061834	1	0.579100847
MAGMA	PhenoAge	Pancreas pancreatic PP cell	N	-0.070145446	0.051186482	0.91470615	0.999061834	1	0.952085623
MAGMA	PhenoAge	Heart endothelial cell	N	-0.08163381	0.059267211	0.915792201	0.999061834	1	0.720820325
MAGMA	PhenoAge	Large Intestine enterocyte of epithelium of large intestine	N	-0.063790595	0.044869779	0.922429411	0.999061834	1	0.599529787
MAGMA	PhenoAge	Heart smooth muscle cell	N	-0.107562388	0.063499145	0.954848232	0.999061834	1	0.771618082
MAGMA	PhenoAge	Heart cardiac muscle cell	N	-0.090899389	0.053092409	0.956549315	0.999061834	1	0.743080013
MAGMA	PhenoAge	Pancreas pancreatic ductal cell	N	-0.081624449	0.046881526	0.959153893	0.999061834	1	0.623968387
MAGMA	PhenoAge	Kidney kidney collecting duct epithelial cell	N	-0.149659964	0.06662559	0.987649117	0.999061834	1	0.687621717
MAGMA	PhenoAge	Lung epithelial cell of lung	N	-0.15251404	0.060165398	0.994370703	0.999061834	1	0.728401257
MAGMA	PhenoAge	Brain Non-Myeloid astrocyte	N	-0.138458592	0.044641978	0.999035434	0.999061834	1	0.895763104
MAGMA	PhenoAge	Heart erythrocyte	N	-0.162643092	0.052301076	0.999061834	0.999061834	1	0.737269754
MAGMA	PhenoAge	Marrow late pro-B cell	Y	0.21971618	0.047889003	2.26E-06	0.0002599	0.0002599	0.014019728
MAGMA	PhenoAge	Marrow granulocyte monocyte progenitor cell	Y	0.164995057	0.052734717	0.00087953	0.031067106	0.10114595	0.01358366
MAGMA	PhenoAge	Marrow precursor B cell	Y	0.180540983	0.05816061	0.000955987	0.031067106	0.109938505	0.066278823
MAGMA	PhenoAge	Marrow Slamf1-positive multipotent progenitor cell	Y	0.148583049	0.04843432	0.001080595	0.031067106	0.124268425	0.006860226
MAGMA	PhenoAge	Marrow common lymphoid progenitor	Y	0.132937915	0.045889568	0.001887286	0.038424854	0.21703789	0.008005617
MAGMA	PhenoAge	Marrow immature B cell	Y	0.164361127	0.057111514	0.002004775	0.038424854	0.230549125	0.020586964
MAGMA	PhenoAge	Marrow macrophage	Y	0.163029151	0.058327539	0.002598099	0.042683055	0.298781385	0.111395709
MAGMA	PhenoAge	Marrow regulatory T cell	Y	0.238400972	0.088016	0.0033825	0.048623438	0.3889875	0.300959848
MAGMA	PhenoAge	Marrow pre-natural killer cell	Y	0.161807262	0.064519481	0.006078608	0.077671102	0.69903992	0.15248804
MAGMA	PhenoAge	Marrow basophil	Y	0.179131467	0.076238728	0.009403562	0.108140963	1	0.028127544
MAGMA	PhenoAge	Marrow megakaryocyte-erythroid progenitor cell	Y	0.111859101	0.051950801	0.015661239	0.160239457	1	0.096606805
MAGMA	PhenoAge	Thymus DN1 thymic pro-T cell	Y	0.168987382	0.079450192	0.016720639	0.160239457	1	0.402506393
MAGMA	PhenoAge	Thymus immature T cell	Y	0.115624152	0.057816612	0.02276849	0.196062802	1	0.024917526
MAGMA	PhenoAge	Fat myeloid cell	Y	0.11492315	0.058045507	0.023868515	0.196062802	1	0.563864622
MAGMA	PhenoAge	Limb Muscle T cell	Y	0.188457804	0.098000448	0.027248524	0.198814401	1	0.287074775
MAGMA	PhenoAge	Marrow monocyte	Y	0.111024663	0.057930934	0.027661134	0.198814401	1	0.109858361
MAGMA	PhenoAge	Marrow Slamf1-negative multipotent progenitor cell	Y	0.08478036	0.045146174	0.030207522	0.199420029	1	0.026216513
MAGMA	PhenoAge	Lung myeloid cell	Y	0.14804555	0.080343807	0.032700863	0.199420029	1	0.363062587
MAGMA	PhenoAge	Spleen T cell	Y	0.124514005	0.067697047	0.032947657	0.199420029	1	0.193141562
MAGMA	PhenoAge	Marrow granulocytopoietic cell	Y	0.096604536	0.053250623	0.034838401	0.200320806	1	0.11777476
MAGMA	PhenoAge	Marrow B cell	Y	0.145824365	0.083209829	0.039856042	0.216731216	1	0.212633255
MAGMA	PhenoAge	Fat T cell	Y	0.114249454	0.065884079	0.041461624	0.216731216	1	0.264881566
MAGMA	PhenoAge	Limb Muscle skeletal muscle satellite stem cell	Y	0.10738709	0.063273759	0.044842514	0.22421257	1	0.419040728
MAGMA	PhenoAge	Lung monocyte	Y	0.103691155	0.069994435	0.069258879	0.306337349	1	0.346765666
MAGMA	PhenoAge	Marrow hematopoietic precursor cell	Y	0.070876107	0.049294203	0.075254264	0.320527421	1	0.044005428
MAGMA	PhenoAge	Limb Muscle macrophage	Y	0.10547315	0.076969203	0.085303335	0.350352983	1	0.486988379
MAGMA	PhenoAge	Lung B cell	Y	0.095288116	0.081999335	0.122615778	0.470027149	1	0.485534151
MAGMA	PhenoAge	Pancreas leukocyte	Y	0.083209569	0.077279934	0.140810117	0.492656543	1	0.330123041
MAGMA	PhenoAge	Lung classical monocyte	Y	0.082783137	0.078445634	0.145654978	0.492656543	1	0.38805468
MAGMA	PhenoAge	Marrow naive B cell	Y	0.073123459	0.071964421	0.154798526	0.508623728	1	0.233621014
MAGMA	PhenoAge	Lung leukocyte	Y	0.074838383	0.076189882	0.162994235	0.520676028	1	0.417545541
MAGMA	PhenoAge	Lung T cell	Y	0.078622525	0.084624313	0.176432731	0.548372002	1	0.190532648
MAGMA	PhenoAge	Spleen B cell	Y	0.047047558	0.06662797	0.240061772	0.656785175	1	0.24552328
MAGMA	PhenoAge	Marrow immature NK T cell	Y	0.045962682	0.084184571	0.292545976	0.729107022	1	0.309553177
MAGMA	PhenoAge	Brain Myeloid macrophage	Y	0.037851551	0.072207089	0.300071109	0.729107022	1	0.408729235
MAGMA	PhenoAge	Limb Muscle lymphocyte	Y	0.038504205	0.081673026	0.318665848	0.729107022	1	0.586039102
MAGMA	PhenoAge	Liver Kupffer cell	Y	0.035361443	0.077144263	0.323343114	0.729107022	1	0.583078552
MAGMA	PhenoAge	Pancreas type B pancreatic cell	Y	0.018074489	0.041089041	0.330013363	0.729837245	1	0.746186384
MAGMA	PhenoAge	Marrow immature T cell	Y	0.028785803	0.075618498	0.35172649	0.738535627	1	0.295178772
MAGMA	PhenoAge	Liver natural killer cell	Y	0.023756996	0.075696272	0.376821279	0.773829412	1	0.440667614
MAGMA	PhenoAge	Brain Myeloid microglial cell	Y	0.006968878	0.053817213	0.448485281	0.889238057	1	0.525981088
MAGMA	PhenoAge	Heart leukocyte	Y	0.004170359	0.061502447	0.472969727	0.921865199	1	0.639911204
MAGMA	PhenoAge	Fat B cell	Y	0.000364457	0.071736723	0.497973226	0.921865199	1	0.645905805
MAGMA	PhenoAge	Limb Muscle B cell	Y	-0.01113834	0.081020868	0.554671294	0.921865199	1	0.510641893
MAGMA	PhenoAge	Marrow granulocyte	Y	-0.007448381	0.05362135	0.555237159	0.921865199	1	0.613042384
MAGMA	PhenoAge	Marrow immature natural killer cell	Y	-0.01421069	0.089347879	0.563183688	0.921865199	1	0.382452089
MAGMA	PhenoAge	Kidney leukocyte	Y	-0.016557525	0.09165816	0.571675271	0.921865199	1	0.511242496
MAGMA	PhenoAge	Skin leukocyte	Y	-0.016113511	0.082779037	0.577167777	0.921865199	1	0.564480037
MAGMA	PhenoAge	Spleen macrophage	Y	-0.022759508	0.079374938	0.612839897	0.95632867	1	0.470217515
MAGMA	PhenoAge	Liver B cell	Y	-0.037430789	0.08967316	0.661808733	0.95632867	1	0.602743941
MAGMA	PhenoAge	Large Intestine large intestine goblet cell	Y	-0.032730201	0.043755469	0.77277113	0.999061834	1	0.344508345
MAGMA	PhenoAge	Fat natural killer cell	Y	-0.063612035	0.083729216	0.776287012	0.999061834	1	0.754959845
MAGMA	PhenoAge	Heart professional antigen presenting cell	Y	-0.044542941	0.058562533	0.776546846	0.999061834	1	0.607564336
MAGMA	PhenoAge	Lung natural killer cell	Y	-0.088477528	0.083479604	0.855388757	0.999061834	1	0.628086551
MAGMA	PhenoAge	Kidney macrophage	Y	-0.091863171	0.083416905	0.864597156	0.999061834	1	0.596775335
MAGMA	PhenoAge	Thymus leukocyte	Y	-0.109065542	0.087064059	0.894832649	0.999061834	1	0.676026351
MAGMA	PhenoAge	Marrow mature natural killer cell	Y	-0.116100829	0.079643446	0.927534803	0.999061834	1	0.505135414
MAGMA	PhenoAge	Brain Non-Myeloid oligodendrocyte precursor cell	Y	-0.0786836	0.041049994	0.972356314	0.999061834	1	0.905716645
MAGMA	PhenoAge	Brain Non-Myeloid oligodendrocyte	Y	-0.107266528	0.044709914	0.991777121	0.999061834	1	0.876633773
