# Supplementary material for: Multi-omic underpinnings of epigenetic aging and human longevity
Source: Nat Commun. 2023 Apr 19;14:2236. doi: 10.1038/s41467-023-37729-w (PMC10115892; doi:10.1038/s41467-023-37729-w)
Supplement: Supplementary file 6 — Source Data [file 41467_2023_37729_MOESM6_ESM.zip › Source Data/Supplementary_Figure_1_source.csv]

CELLECT method	gwas	annotation	Immune Cells/Immune Cell Precursors	beta	beta_se	pvalue	BH_P	Bonf_P	AVG_P
MAGMA	IEAA	Large Intestine Brush cell of epithelium proper of large intestine	N	0.115611038	0.065627952	0.039078558	0.249668565	1	0.36467781
MAGMA	IEAA	Kidney endothelial cell	N	0.110285197	0.066477972	0.048572043	0.286921057	1	0.540182341
MAGMA	IEAA	Large Intestine epithelial cell of large intestine	N	0.053055637	0.043254289	0.109997378	0.42123698	1	0.214458877
MAGMA	IEAA	Heart endothelial cell	N	0.073398538	0.061272223	0.115486648	0.42123698	1	0.720820325
MAGMA	IEAA	Skin stem cell of epidermis	N	0.067935003	0.057258821	0.117731692	0.42123698	1	0.051005619
MAGMA	IEAA	Kidney epithelial cell of proximal tubule	N	0.061744282	0.060369333	0.153216032	0.489440102	1	0.492376311
MAGMA	IEAA	Kidney kidney collecting duct epithelial cell	N	0.06364271	0.06888894	0.177791645	0.552358688	1	0.687621717
MAGMA	IEAA	Skin basal cell of epidermis	N	0.042220155	0.049347364	0.196125164	0.578317791	1	0.398860088
MAGMA	IEAA	Heart erythrocyte	N	0.044650711	0.054087298	0.204542465	0.588059587	1	0.737269754
MAGMA	IEAA	Mammary Gland luminal epithelial cell of mammary gland	N	0.037401442	0.048186801	0.218829234	0.599175284	1	0.351108419
MAGMA	IEAA	Skin epidermal cell	N	0.031235088	0.048515266	0.259851561	0.653884597	1	0.379514543
MAGMA	IEAA	Lung lung endothelial cell	N	0.034055434	0.057528095	0.27693717	0.653884597	1	0.492446546
MAGMA	IEAA	Pancreas endothelial cell	N	0.037963139	0.067601687	0.287208818	0.653884597	1	0.464214215
MAGMA	IEAA	Skin keratinocyte stem cell	N	0.026144581	0.047655928	0.291640594	0.653884597	1	0.292783494
MAGMA	IEAA	Limb Muscle endothelial cell	N	0.030281237	0.061978438	0.312574535	0.665667991	1	0.571258636
MAGMA	IEAA	Tongue basal cell of epidermis	N	0.016907083	0.043054343	0.347276663	0.703428882	1	0.389062529
MAGMA	IEAA	Lung epithelial cell of lung	N	0.016002587	0.062214222	0.398507374	0.742590733	1	0.728401257
MAGMA	IEAA	Heart myofibroblast cell	N	0.014321887	0.056734335	0.400353265	0.742590733	1	0.718389984
MAGMA	IEAA	Bladder bladder urothelial cell	N	0.007162203	0.047181301	0.43967278	0.767259259	1	0.459448706
MAGMA	IEAA	Large Intestine enterocyte of epithelium of large intestine	N	0.006823001	0.046390336	0.441536286	0.767259259	1	0.599529787
MAGMA	IEAA	Trachea blood cell	N	0.008319339	0.062325825	0.446907318	0.767259259	1	0.442687353
MAGMA	IEAA	Liver hepatocyte	N	0.006629051	0.051739253	0.449026281	0.767259259	1	0.746053925
MAGMA	IEAA	Heart unknown cell type	N	0.001217383	0.067842568	0.492841803	0.773441674	1	0.53369638
MAGMA	IEAA	Limb Muscle skeletal muscle satellite cell	N	0.000315394	0.05453644	0.497692903	0.773441674	1	0.447920372
MAGMA	IEAA	Pancreas pancreatic acinar cell	N	-0.001336604	0.063674355	0.508373526	0.779506073	1	0.322957399
MAGMA	IEAA	Heart endocardial cell	N	-0.003020642	0.059142278	0.520366409	0.7826784	1	0.541529946
MAGMA	IEAA	Trachea endothelial cell	N	-0.003860735	0.058511198	0.526303776	0.7826784	1	0.705112097
MAGMA	IEAA	Mammary Gland basal cell	N	-0.00378467	0.045539252	0.533116509	0.7826784	1	0.716510374
MAGMA	IEAA	Fat endothelial cell	N	-0.007383579	0.059079728	0.549728013	0.790234019	1	0.644047718
MAGMA	IEAA	Brain Non-Myeloid Bergmann glial cell	N	-0.010278134	0.057589052	0.570823211	0.806914875	1	0.825659262
MAGMA	IEAA	Tongue keratinocyte	N	-0.010012791	0.047776435	0.582999102	0.806914875	1	0.576754983
MAGMA	IEAA	Lung ciliated columnar cell of tracheobronchial tree	N	-0.012879628	0.058860225	0.586602131	0.806914875	1	0.793611107
MAGMA	IEAA	Liver endothelial cell of hepatic sinusoid	N	-0.021293009	0.058161522	0.642852421	0.837656996	1	0.659604152
MAGMA	IEAA	Mammary Gland endothelial cell	N	-0.028567371	0.075044603	0.648273675	0.837656996	1	0.506770558
MAGMA	IEAA	Brain Non-Myeloid astrocyte	N	-0.018485468	0.046167415	0.655566185	0.837667903	1	0.895763104
MAGMA	IEAA	Fat unknown cell type	N	-0.025961784	0.060254133	0.666715665	0.842552763	1	0.647083074
MAGMA	IEAA	Heart fibroblast	N	-0.030363194	0.049146818	0.731643199	0.904720085	1	0.743736003
MAGMA	IEAA	Heart smooth muscle cell	N	-0.043437597	0.065652056	0.745891342	0.911155953	1	0.771618082
MAGMA	IEAA	Trachea epithelial cell	N	-0.03792771	0.055530214	0.752694048	0.911155953	1	0.831362968
MAGMA	IEAA	Lung stromal cell	N	-0.036036141	0.049767015	0.765490673	0.916994035	1	0.85545209
MAGMA	IEAA	Large Intestine enteroendocrine cell	N	-0.050615305	0.061177535	0.79597375	0.943680219	1	0.489083917
MAGMA	IEAA	Lung unknown cell type	N	-0.076539297	0.08730903	0.809653393	0.94781525	1	0.496895792
MAGMA	IEAA	Pancreas pancreatic ductal cell	N	-0.043626019	0.04847065	0.815945302	0.94781525	1	0.623968387
MAGMA	IEAA	Brain Non-Myeloid endothelial cell	N	-0.057004073	0.055340014	0.84850224	0.966116412	1	0.689972753
MAGMA	IEAA	Fat mesenchymal stem cell of adipose	N	-0.058528779	0.046507369	0.895880856	0.999794745	1	0.816651583
MAGMA	IEAA	Limb Muscle mesenchymal stem cell	N	-0.087850822	0.052783308	0.951969022	0.999794745	1	0.808336705
MAGMA	IEAA	Pancreas pancreatic stellate cell	N	-0.101769557	0.060602567	0.953441232	0.999794745	1	0.656609659
MAGMA	IEAA	Brain Non-Myeloid brain pericyte	N	-0.094800041	0.055571667	0.955975844	0.999794745	1	0.579100847
MAGMA	IEAA	Trachea mesenchymal cell	N	-0.081340749	0.045733988	0.96233311	0.999794745	1	0.906215963
MAGMA	IEAA	Heart cardiac muscle cell	N	-0.098908234	0.054886963	0.964219038	0.999794745	1	0.743080013
MAGMA	IEAA	Mammary Gland stromal cell	N	-0.125206494	0.053168344	0.990729289	0.999794745	1	0.902252531
MAGMA	IEAA	Pancreas pancreatic D cell	N	-0.113863706	0.044377783	0.994847536	0.999794745	1	0.925410551
MAGMA	IEAA	Bladder bladder cell	N	-0.123770359	0.046965292	0.995792824	0.999794745	1	0.802713373
MAGMA	IEAA	Pancreas pancreatic PP cell	N	-0.148866517	0.052905533	0.997548651	0.999794745	1	0.952085623
MAGMA	IEAA	Pancreas pancreatic A cell	N	-0.133775878	0.044389543	0.998707134	0.999794745	1	0.870573356
MAGMA	IEAA	Brain Non-Myeloid neuron	N	-0.139649525	0.039514809	0.999794745	0.999794745	1	0.769618617
MAGMA	IEAA	Marrow precursor B cell	Y	0.223529734	0.060117956	0.00010073	0.01158395	0.01158395	0.066278823
MAGMA	IEAA	Thymus immature T cell	Y	0.186435028	0.059759001	0.00090681	0.036904466	0.10428315	0.024917526
MAGMA	IEAA	Marrow B cell	Y	0.261513583	0.086003931	0.001182315	0.036904466	0.135966225	0.212633255
MAGMA	IEAA	Marrow late pro-B cell	Y	0.147011011	0.049530418	0.001500855	0.036904466	0.172598325	0.014019728
MAGMA	IEAA	Lung monocyte	Y	0.213232922	0.072343933	0.001604542	0.036904466	0.18452233	0.346765666
MAGMA	IEAA	Marrow immature T cell	Y	0.210311751	0.078155051	0.003566723	0.068362191	0.410173145	0.295178772
MAGMA	IEAA	Marrow immature B cell	Y	0.140608012	0.059048243	0.008634054	0.14119769	0.99291621	0.020586964
MAGMA	IEAA	Spleen T cell	Y	0.162298994	0.069980945	0.010199751	0.14119769	1	0.193141562
MAGMA	IEAA	Marrow hematopoietic precursor cell	Y	0.1135822	0.050955554	0.012913573	0.14119769	1	0.044005428
MAGMA	IEAA	Marrow Slamf1-positive multipotent progenitor cell	Y	0.109727635	0.050080455	0.014233333	0.14119769	1	0.006860226
MAGMA	IEAA	Marrow regulatory T cell	Y	0.198685721	0.091000601	0.014513682	0.14119769	1	0.300959848
MAGMA	IEAA	Marrow basophil	Y	0.171620536	0.078818802	0.014733672	0.14119769	1	0.028127544
MAGMA	IEAA	Spleen B cell	Y	0.143311668	0.068871172	0.018732389	0.155341515	1	0.24552328
MAGMA	IEAA	Lung T cell	Y	0.181682834	0.087474627	0.018911141	0.155341515	1	0.190532648
MAGMA	IEAA	Lung classical monocyte	Y	0.15971087	0.081089872	0.024454851	0.183039599	1	0.38805468
MAGMA	IEAA	Heart professional antigen presenting cell	Y	0.118178515	0.060535518	0.025466379	0.183039599	1	0.607564336
MAGMA	IEAA	Marrow common lymphoid progenitor	Y	0.087049924	0.047449938	0.033296065	0.225238087	1	0.008005617
MAGMA	IEAA	Liver Kupffer cell	Y	0.129898758	0.079745574	0.051677044	0.286921057	1	0.583078552
MAGMA	IEAA	Marrow monocyte	Y	0.097155433	0.059892009	0.05239428	0.286921057	1	0.109858361
MAGMA	IEAA	Marrow Slamf1-negative multipotent progenitor cell	Y	0.074240324	0.046674383	0.055861265	0.29054939	1	0.026216513
MAGMA	IEAA	Marrow granulocyte monocyte progenitor cell	Y	0.085667158	0.05453242	0.058109878	0.29054939	1	0.01358366
MAGMA	IEAA	Limb Muscle skeletal muscle satellite stem cell	Y	0.09120467	0.065415449	0.081634293	0.37574965	1	0.419040728
MAGMA	IEAA	Marrow immature NK T cell	Y	0.121185133	0.087025838	0.08189398	0.37574965	1	0.309553177
MAGMA	IEAA	Limb Muscle T cell	Y	0.1389155	0.101320836	0.085191613	0.37574965	1	0.287074775
MAGMA	IEAA	Pancreas leukocyte	Y	0.108002343	0.079891011	0.088219483	0.37574965	1	0.330123041
MAGMA	IEAA	Kidney macrophage	Y	0.102606471	0.086236803	0.117068462	0.42123698	1	0.596775335
MAGMA	IEAA	Limb Muscle macrophage	Y	0.094590855	0.079573082	0.117283434	0.42123698	1	0.486988379
MAGMA	IEAA	Fat T cell	Y	0.07966219	0.068115875	0.121109332	0.42123698	1	0.264881566
MAGMA	IEAA	Large Intestine large intestine goblet cell	Y	0.052138049	0.04523368	0.124539629	0.42123698	1	0.344508345
MAGMA	IEAA	Marrow pre-natural killer cell	Y	0.070459199	0.066713681	0.145460744	0.477942445	1	0.15248804
MAGMA	IEAA	Marrow immature natural killer cell	Y	0.08366897	0.092366269	0.182518523	0.552358688	1	0.382452089
MAGMA	IEAA	Kidney leukocyte	Y	0.073889233	0.09475536	0.217764155	0.599175284	1	0.511242496
MAGMA	IEAA	Liver natural killer cell	Y	0.049082559	0.078254911	0.265264797	0.653884597	1	0.440667614
MAGMA	IEAA	Lung leukocyte	Y	0.048926668	0.078767726	0.267255254	0.653884597	1	0.417545541
MAGMA	IEAA	Marrow macrophage	Y	0.036969115	0.060316155	0.269968973	0.653884597	1	0.111395709
MAGMA	IEAA	Lung myeloid cell	Y	0.047941317	0.083069746	0.281933528	0.653884597	1	0.363062587
MAGMA	IEAA	Marrow naive B cell	Y	0.042831224	0.074399631	0.282416654	0.653884597	1	0.233621014
MAGMA	IEAA	Brain Myeloid microglial cell	Y	0.029871669	0.055636357	0.295669557	0.653884597	1	0.525981088
MAGMA	IEAA	Marrow mature natural killer cell	Y	0.040815991	0.082342058	0.310061175	0.665667991	1	0.505135414
MAGMA	IEAA	Marrow granulocytopoietic cell	Y	0.024739927	0.055057387	0.326593883	0.682878119	1	0.11777476
MAGMA	IEAA	Brain Myeloid macrophage	Y	0.02891922	0.074648935	0.349231967	0.703428882	1	0.408729235
MAGMA	IEAA	Fat myeloid cell	Y	0.021120382	0.060016512	0.362455771	0.703428882	1	0.563864622
MAGMA	IEAA	Limb Muscle B cell	Y	0.028853287	0.083760084	0.365247054	0.703428882	1	0.510641893
MAGMA	IEAA	Marrow granulocyte	Y	0.018836524	0.05543423	0.367006373	0.703428882	1	0.613042384
MAGMA	IEAA	Skin leukocyte	Y	0.018809336	0.085577974	0.4130183	0.753922294	1	0.564480037
MAGMA	IEAA	Marrow megakaryocyte-erythroid progenitor cell	Y	0.006250549	0.053716478	0.453683736	0.767259259	1	0.096606805
MAGMA	IEAA	Spleen macrophage	Y	0.006800272	0.082059033	0.46697787	0.773441674	1	0.470217515
MAGMA	IEAA	Fat B cell	Y	0.003617995	0.074162318	0.480545746	0.773441674	1	0.645905805
MAGMA	IEAA	Lung natural killer cell	Y	0.002352989	0.086305809	0.489125028	0.773441674	1	0.628086551
MAGMA	IEAA	Liver B cell	Y	0.000595197	0.092705829	0.497438744	0.773441674	1	0.602743941
MAGMA	IEAA	Limb Muscle lymphocyte	Y	-0.007983961	0.084435259	0.537666031	0.7826784	1	0.586039102
MAGMA	IEAA	Thymus leukocyte	Y	-0.020343172	0.090012919	0.589398691	0.806914875	1	0.676026351
MAGMA	IEAA	Fat natural killer cell	Y	-0.031505906	0.086561723	0.642057131	0.837656996	1	0.754959845
MAGMA	IEAA	Lung B cell	Y	-0.031554519	0.084775702	0.645129544	0.837656996	1	0.485534151
MAGMA	IEAA	Heart leukocyte	Y	-0.024022994	0.06358168	0.647218198	0.837656996	1	0.639911204
MAGMA	IEAA	Thymus DN1 thymic pro-T cell	Y	-0.041818767	0.082149428	0.69463986	0.868299825	1	0.402506393
MAGMA	IEAA	Pancreas type B pancreatic cell	Y	-0.043670319	0.042477024	0.848037788	0.966116412	1	0.746186384
MAGMA	IEAA	Brain Non-Myeloid oligodendrocyte precursor cell	Y	-0.095123143	0.042435901	0.987497491	0.999794745	1	0.905716645
MAGMA	IEAA	Brain Non-Myeloid oligodendrocyte	Y	-0.110166859	0.046221797	0.991417357	0.999794745	1	0.876633773
