# Supplementary material for: Multi-omic underpinnings of epigenetic aging and human longevity
Source: Nat Commun. 2023 Apr 19;14:2236. doi: 10.1038/s41467-023-37729-w (PMC10115892; doi:10.1038/s41467-023-37729-w)
Supplement: Supplementary file 6 — Source Data [file 41467_2023_37729_MOESM6_ESM.zip › Source Data/Supplementary_Figure_10_source.csv]

CELLECT method	gwas	specificity_id	annotation	beta	beta_se	pvalue	BH_P	Bonf_P	AVG_P	IMMUNE?
LDSC	Longevity	tabula_muris.mu	Liver endothelial cell of hepatic sinusoid	1.31E-09	6.44E-10	0.020705736	0.710307143	1	0.617209411	N
LDSC	Longevity	tabula_muris.mu	Pancreas pancreatic ductal cell	1.11E-09	5.73E-10	0.026779667	0.710307143	1	0.505353047	N
LDSC	Longevity	tabula_muris.mu	Pancreas endothelial cell	1.52E-09	7.86E-10	0.026870504	0.710307143	1	0.349240079	N
LDSC	Longevity	tabula_muris.mu	Large Intestine enterocyte of epithelium of large intestine	8.28E-10	5.49E-10	0.065916849	0.710307143	1	0.548047243	N
LDSC	Longevity	tabula_muris.mu	Kidney kidney collecting duct epithelial cell	6.93E-10	4.81E-10	0.074931275	0.710307143	1	0.427971955	N
LDSC	Longevity	tabula_muris.mu	Large Intestine enteroendocrine cell	6.85E-10	4.87E-10	0.079686012	0.710307143	1	0.491698644	N
LDSC	Longevity	tabula_muris.mu	Heart smooth muscle cell	8.56E-10	6.65E-10	0.099008011	0.710307143	1	0.567752865	N
LDSC	Longevity	tabula_muris.mu	Heart cardiac muscle cell	5.38E-10	4.25E-10	0.102789521	0.710307143	1	0.5347779	N
LDSC	Longevity	tabula_muris.mu	Heart endothelial cell	8.92E-10	7.32E-10	0.111553284	0.710307143	1	0.557839745	N
LDSC	Longevity	tabula_muris.mu	Brain Non-Myeloid brain pericyte	6.72E-10	5.58E-10	0.114282707	0.710307143	1	0.507635805	N
LDSC	Longevity	tabula_muris.mu	Brain Non-Myeloid astrocyte	3.69E-10	3.49E-10	0.145317773	0.710307143	1	0.504374381	N
LDSC	Longevity	tabula_muris.mu	Trachea blood cell	6.83E-10	6.62E-10	0.151195064	0.710307143	1	0.192991714	N
LDSC	Longevity	tabula_muris.mu	Large Intestine epithelial cell of large intestine	4.47E-10	4.5E-10	0.160213792	0.710307143	1	0.200475345	N
LDSC	Longevity	tabula_muris.mu	Heart unknown cell type	4.19E-10	4.23E-10	0.160864624	0.710307143	1	0.319838237	N
LDSC	Longevity	tabula_muris.mu	Kidney endothelial cell	8.14E-10	8.3E-10	0.163456421	0.710307143	1	0.445669282	N
LDSC	Longevity	tabula_muris.mu	Limb Muscle endothelial cell	7.77E-10	8.21E-10	0.171915768	0.710307143	1	0.564525714	N
LDSC	Longevity	tabula_muris.mu	Trachea endothelial cell	7.05E-10	7.59E-10	0.176472739	0.710307143	1	0.530093755	N
LDSC	Longevity	tabula_muris.mu	Lung lung endothelial cell	5.86E-10	6.32E-10	0.176807938	0.710307143	1	0.528230626	N
LDSC	Longevity	tabula_muris.mu	Fat endothelial cell	6.21E-10	6.78E-10	0.179731669	0.710307143	1	0.554119429	N
LDSC	Longevity	tabula_muris.mu	Mammary Gland endothelial cell	1.07E-09	1.2E-09	0.185477401	0.710307143	1	0.483795514	N
LDSC	Longevity	tabula_muris.mu	Skin keratinocyte stem cell	4.84E-10	5.87E-10	0.204772659	0.710307143	1	0.175240396	N
LDSC	Longevity	tabula_muris.mu	Skin stem cell of epidermis	5.83E-10	7.23E-10	0.210003851	0.710307143	1	0.140996159	N
LDSC	Longevity	tabula_muris.mu	Heart myofibroblast cell	3.36E-10	4.47E-10	0.226117959	0.714915033	1	0.497784523	N
LDSC	Longevity	tabula_muris.mu	Pancreas pancreatic acinar cell	4.35E-10	5.78E-10	0.226167032	0.714915033	1	0.258406997	N
LDSC	Longevity	tabula_muris.mu	Kidney epithelial cell of proximal tubule	4.32E-10	5.84E-10	0.230016141	0.714915033	1	0.313423073	N
LDSC	Longevity	tabula_muris.mu	Bladder bladder urothelial cell	2.88E-10	5.44E-10	0.298271969	0.76716059	1	0.399706974	N
LDSC	Longevity	tabula_muris.mu	Skin basal cell of epidermis	3.45E-10	6.56E-10	0.299573301	0.76716059	1	0.334015859	N
LDSC	Longevity	tabula_muris.mu	Brain Non-Myeloid endothelial cell	3.22E-10	6.31E-10	0.304998095	0.76716059	1	0.409195371	N
LDSC	Longevity	tabula_muris.mu	Heart endocardial cell	2.87E-10	6.06E-10	0.318103905	0.772080562	1	0.452036268	N
LDSC	Longevity	tabula_muris.mu	Brain Non-Myeloid Bergmann glial cell	1.44E-10	3.37E-10	0.334143337	0.772080562	1	0.44692724	N
LDSC	Longevity	tabula_muris.mu	Skin epidermal cell	2.96E-10	7.53E-10	0.347076968	0.782624536	1	0.317252566	N
LDSC	Longevity	tabula_muris.mu	Brain Non-Myeloid neuron	9.43E-11	3.03E-10	0.37792976	0.789312759	1	0.558539008	N
LDSC	Longevity	tabula_muris.mu	Mammary Gland luminal epithelial cell of mammary gland	1.88E-10	6.36E-10	0.383553385	0.789312759	1	0.370932448	N
LDSC	Longevity	tabula_muris.mu	Limb Muscle skeletal muscle satellite cell	1.81E-10	6.27E-10	0.386588991	0.789312759	1	0.216378812	N
LDSC	Longevity	tabula_muris.mu	Tongue keratinocyte	1.04E-10	6.84E-10	0.439765156	0.846605986	1	0.369300821	N
LDSC	Longevity	tabula_muris.mu	Fat unknown cell type	-2.76E-12	4.64E-10	0.502376894	0.902708481	1	0.677812052	N
LDSC	Longevity	tabula_muris.mu	Trachea epithelial cell	-5.11E-11	4.79E-10	0.542440975	0.944618345	1	0.542460931	N
LDSC	Longevity	tabula_muris.mu	Lung unknown cell type	-9.51E-11	7.51E-10	0.550342862	0.944618345	1	0.451515539	N
LDSC	Longevity	tabula_muris.mu	Tongue basal cell of epidermis	-9.25E-11	5.06E-10	0.572500275	0.961649412	1	0.212082865	N
LDSC	Longevity	tabula_muris.mu	Bladder bladder cell	-6.6E-11	3.4E-10	0.576989647	0.961649412	1	0.585261106	N
LDSC	Longevity	tabula_muris.mu	Liver hepatocyte	-1.35E-10	5.84E-10	0.591502395	0.971753935	1	0.446607441	N
LDSC	Longevity	tabula_muris.mu	Mammary Gland basal cell	-1.95E-10	4.8E-10	0.65787047	0.996101481	1	0.465304875	N
LDSC	Longevity	tabula_muris.mu	Lung ciliated columnar cell of tracheobronchial tree	-1.86E-10	4.32E-10	0.666954905	0.996101481	1	0.49730933	N
LDSC	Longevity	tabula_muris.mu	Large Intestine Brush cell of epithelium proper of large intestine	-2.39E-10	4.85E-10	0.688722564	0.998605027	1	0.344032696	N
LDSC	Longevity	tabula_muris.mu	Lung epithelial cell of lung	-3.64E-10	6.91E-10	0.70055896	0.998605027	1	0.570381341	N
LDSC	Longevity	tabula_muris.mu	Pancreas pancreatic A cell	-2.21E-10	3.24E-10	0.751886423	0.998605027	1	0.696582098	N
LDSC	Longevity	tabula_muris.mu	Heart erythrocyte	-2.73E-10	3.97E-10	0.75418746	0.998605027	1	0.647427675	N
LDSC	Longevity	tabula_muris.mu	Lung stromal cell	-2.68E-10	3.88E-10	0.755233429	0.998605027	1	0.616884728	N
LDSC	Longevity	tabula_muris.mu	Trachea mesenchymal cell	-3.1E-10	2.99E-10	0.850208221	0.998605027	1	0.617754172	N
LDSC	Longevity	tabula_muris.mu	Pancreas pancreatic D cell	-3.37E-10	3.24E-10	0.850266619	0.998605027	1	0.705696055	N
LDSC	Longevity	tabula_muris.mu	Pancreas pancreatic stellate cell	-3.97E-10	3.64E-10	0.862477015	0.998605027	1	0.531606798	N
LDSC	Longevity	tabula_muris.mu	Limb Muscle mesenchymal stem cell	-4.5E-10	3.77E-10	0.884032111	0.998605027	1	0.561396034	N
LDSC	Longevity	tabula_muris.mu	Heart fibroblast	-4.07E-10	3.34E-10	0.888540946	0.998605027	1	0.539924881	N
LDSC	Longevity	tabula_muris.mu	Pancreas pancreatic PP cell	-5.71E-10	4.05E-10	0.920383951	0.998605027	1	0.762884847	N
LDSC	Longevity	tabula_muris.mu	Fat mesenchymal stem cell of adipose	-7.24E-10	4.26E-10	0.955262607	0.998605027	1	0.579579202	N
LDSC	Longevity	tabula_muris.mu	Mammary Gland stromal cell	-7.42E-10	3.8E-10	0.974720824	0.998605027	1	0.759993657	N
LDSC	Longevity	tabula_muris.mu	Marrow megakaryocyte-erythroid progenitor cell	9.32E-10	6.11E-10	0.063380533	0.710307143	1	0.054466581	Y
LDSC	Longevity	tabula_muris.mu	Brain Myeloid macrophage	1.35E-09	9.61E-10	0.079690321	0.710307143	1	0.394572741	Y
LDSC	Longevity	tabula_muris.mu	Large Intestine large intestine goblet cell	5.46E-10	5.07E-10	0.140692043	0.710307143	1	0.310487353	Y
LDSC	Longevity	tabula_muris.mu	Marrow Slamf1-positive multipotent progenitor cell	5.77E-10	5.71E-10	0.155872343	0.710307143	1	0.042762597	Y
LDSC	Longevity	tabula_muris.mu	Lung monocyte	1.19E-09	1.21E-09	0.162325843	0.710307143	1	0.264909615	Y
LDSC	Longevity	tabula_muris.mu	Thymus leukocyte	7.76E-10	7.93E-10	0.164058003	0.710307143	1	0.438174645	Y
LDSC	Longevity	tabula_muris.mu	Fat myeloid cell	1.03E-09	1.06E-09	0.165796996	0.710307143	1	0.251750016	Y
LDSC	Longevity	tabula_muris.mu	Lung classical monocyte	1.6E-09	1.71E-09	0.173932896	0.710307143	1	0.256548109	Y
LDSC	Longevity	tabula_muris.mu	Marrow Slamf1-negative multipotent progenitor cell	4.69E-10	5.41E-10	0.193056257	0.710307143	1	0.051577546	Y
LDSC	Longevity	tabula_muris.mu	Marrow monocyte	7.83E-10	9.45E-10	0.203543747	0.710307143	1	0.219710397	Y
LDSC	Longevity	tabula_muris.mu	Pancreas leukocyte	1E-09	1.21E-09	0.203619319	0.710307143	1	0.241813179	Y
LDSC	Longevity	tabula_muris.mu	Marrow common lymphoid progenitor	4.64E-10	5.62E-10	0.204394155	0.710307143	1	0.044456945	Y
LDSC	Longevity	tabula_muris.mu	Liver Kupffer cell	1.05E-09	1.47E-09	0.236966462	0.717135346	1	0.418886936	Y
LDSC	Longevity	tabula_muris.mu	Limb Muscle macrophage	7.27E-10	1.05E-09	0.243641386	0.718429728	1	0.325324642	Y
LDSC	Longevity	tabula_muris.mu	Brain Non-Myeloid oligodendrocyte precursor cell	1.85E-10	2.87E-10	0.259691825	0.746613997	1	0.480388285	Y
LDSC	Longevity	tabula_muris.mu	Marrow macrophage	3.38E-10	5.78E-10	0.279508744	0.76716059	1	0.136414502	Y
LDSC	Longevity	tabula_muris.mu	Heart leukocyte	3.94E-10	6.81E-10	0.281218207	0.76716059	1	0.407117092	Y
LDSC	Longevity	tabula_muris.mu	Marrow granulocyte monocyte progenitor cell	2.72E-10	5.38E-10	0.306864236	0.76716059	1	0.072217025	Y
LDSC	Longevity	tabula_muris.mu	Lung leukocyte	3.16E-10	7.28E-10	0.332051227	0.772080562	1	0.357469466	Y
LDSC	Longevity	tabula_muris.mu	Brain Non-Myeloid oligodendrocyte	1.34E-10	3.16E-10	0.335687201	0.772080562	1	0.651275054	Y
LDSC	Longevity	tabula_muris.mu	Marrow basophil	3.64E-10	1.02E-09	0.360899251	0.789312759	1	0.169532929	Y
LDSC	Longevity	tabula_muris.mu	Marrow hematopoietic precursor cell	1.92E-10	6.71E-10	0.387578268	0.789312759	1	0.112911708	Y
LDSC	Longevity	tabula_muris.mu	Limb Muscle skeletal muscle satellite stem cell	2.06E-10	7.72E-10	0.394812963	0.789312759	1	0.213025821	Y
LDSC	Longevity	tabula_muris.mu	Liver B cell	2.88E-10	1.12E-09	0.398088174	0.789312759	1	0.438606152	Y
LDSC	Longevity	tabula_muris.mu	Marrow immature B cell	8.11E-11	5.53E-10	0.441707471	0.846605986	1	0.183829807	Y
LDSC	Longevity	tabula_muris.mu	Marrow granulocytopoietic cell	8.94E-11	7.21E-10	0.450652513	0.849590803	1	0.379533711	Y
LDSC	Longevity	tabula_muris.mu	Kidney macrophage	5.47E-11	7.47E-10	0.470800814	0.873259574	1	0.569322856	Y
LDSC	Longevity	tabula_muris.mu	Marrow late pro-B cell	3.99E-12	5.8E-10	0.497253322	0.902708481	1	0.133681878	Y
LDSC	Longevity	tabula_muris.mu	Marrow precursor B cell	-6.5E-11	5.41E-10	0.547765117	0.944618345	1	0.257511792	Y
LDSC	Longevity	tabula_muris.mu	Spleen B cell	-1.7E-10	5.96E-10	0.6120885	0.991410951	1	0.321408277	Y
LDSC	Longevity	tabula_muris.mu	Marrow granulocyte	-1.65E-10	5.22E-10	0.623889006	0.995699972	1	0.61157605	Y
LDSC	Longevity	tabula_muris.mu	Marrow naive B cell	-2.21E-10	6.56E-10	0.632053026	0.995699972	1	0.392077471	Y
LDSC	Longevity	tabula_muris.mu	Brain Myeloid microglial cell	-1.59E-10	4.07E-10	0.651998448	0.996101481	1	0.544649883	Y
LDSC	Longevity	tabula_muris.mu	Heart professional antigen presenting cell	-2.02E-10	4.93E-10	0.659246586	0.996101481	1	0.379452631	Y
LDSC	Longevity	tabula_muris.mu	Thymus immature T cell	-4.12E-10	6.15E-10	0.748436912	0.998605027	1	0.178466335	Y
LDSC	Longevity	tabula_muris.mu	Skin leukocyte	-8.04E-10	8.63E-10	0.824380507	0.998605027	1	0.531881828	Y
LDSC	Longevity	tabula_muris.mu	Limb Muscle B cell	-6.99E-10	7.04E-10	0.839596827	0.998605027	1	0.440185947	Y
LDSC	Longevity	tabula_muris.mu	Limb Muscle T cell	-1.07E-09	9.91E-10	0.85964382	0.998605027	1	0.377250209	Y
LDSC	Longevity	tabula_muris.mu	Lung T cell	-8.79E-10	8.14E-10	0.859943269	0.998605027	1	0.262359451	Y
LDSC	Longevity	tabula_muris.mu	Marrow pre-natural killer cell	-7.37E-10	6.76E-10	0.862268484	0.998605027	1	0.234323553	Y
LDSC	Longevity	tabula_muris.mu	Lung myeloid cell	-9.45E-10	7.93E-10	0.883381197	0.998605027	1	0.32905977	Y
LDSC	Longevity	tabula_muris.mu	Fat B cell	-8.71E-10	6.84E-10	0.898371834	0.998605027	1	0.534541234	Y
LDSC	Longevity	tabula_muris.mu	Pancreas type B pancreatic cell	-4.41E-10	3.43E-10	0.900665347	0.998605027	1	0.592723092	Y
LDSC	Longevity	tabula_muris.mu	Kidney leukocyte	-1.15E-09	8.05E-10	0.923510542	0.998605027	1	0.693161042	Y
LDSC	Longevity	tabula_muris.mu	Lung B cell	-1.13E-09	7.83E-10	0.925667391	0.998605027	1	0.435898268	Y
LDSC	Longevity	tabula_muris.mu	Limb Muscle lymphocyte	-1.03E-09	7.05E-10	0.92773296	0.998605027	1	0.519494382	Y
LDSC	Longevity	tabula_muris.mu	Marrow immature natural killer cell	-1.49E-09	8.6E-10	0.958793994	0.998605027	1	0.465030238	Y
LDSC	Longevity	tabula_muris.mu	Marrow regulatory T cell	-1.68E-09	9.62E-10	0.959858008	0.998605027	1	0.356717099	Y
LDSC	Longevity	tabula_muris.mu	Spleen T cell	-1.51E-09	7.4E-10	0.978967681	0.998605027	1	0.282399485	Y
LDSC	Longevity	tabula_muris.mu	Lung natural killer cell	-1.53E-09	7.31E-10	0.982076951	0.998605027	1	0.624730452	Y
LDSC	Longevity	tabula_muris.mu	Liver natural killer cell	-1.3E-09	6.15E-10	0.982649505	0.998605027	1	0.594161882	Y
LDSC	Longevity	tabula_muris.mu	Thymus DN1 thymic pro-T cell	-1.83E-09	8.06E-10	0.988325541	0.998605027	1	0.432173786	Y
LDSC	Longevity	tabula_muris.mu	Marrow immature T cell	-1.57E-09	6.84E-10	0.989292424	0.998605027	1	0.377487449	Y
LDSC	Longevity	tabula_muris.mu	Marrow mature natural killer cell	-1.93E-09	8.34E-10	0.9897239	0.998605027	1	0.550090043	Y
LDSC	Longevity	tabula_muris.mu	Fat natural killer cell	-2.02E-09	8.26E-10	0.992847102	0.998605027	1	0.71481987	Y
LDSC	Longevity	tabula_muris.mu	Spleen macrophage	-2.07E-09	7.98E-10	0.995330058	0.998605027	1	0.625536636	Y
LDSC	Longevity	tabula_muris.mu	Marrow B cell	-2.36E-09	8.98E-10	0.995769382	0.998605027	1	0.241787731	Y
LDSC	Longevity	tabula_muris.mu	Fat T cell	-2.11E-09	7.24E-10	0.998243642	0.998605027	1	0.296649624	Y
LDSC	Longevity	tabula_muris.mu	Marrow immature NK T cell	-1.9E-09	6.34E-10	0.998605027	0.998605027	1	0.449854817	Y
